# Supplementary material for: Domestication of Oryza species eco-evolutionarily shapes bacterial and fungal communities in rice seed
Source: Microbiome. 2020 Feb 14;8:20. doi: 10.1186/s40168-020-00805-0 (PMC7023700; doi:10.1186/s40168-020-00805-0)
Supplement: Supplementary file 3 — Additional file 2. Rice accessions used in this study [file 40168_2020_805_MOESM2_ESM.xlsx]

## Sheet: Rice_Information
Additional file 2. Rice accessions used in this study
Species	Accession	Variety	Genome type	Country of Origin	Distribution organization
O. granulata	IRGC 80740		GG	Myanmar	International Rice Research Institute, Philippines
O. brachyantha	IRGC 105172		FF	Cameroon
O. longiglumis	IRGC 105147		HHJJ	Indonesia
O. ridleyi	IRGC 106028		HHJJ	Thailand
O. australiensis	IRGC 101144		EE	Australia
O. grandiglumis	IRGC 105664		CCDD	Brazil
O. alta	IRGC 104965		CCDD	China
O. latifolia	IRGC 100171		CCDD	Guatemala
O. officinalis	IRGC 105396		CC	China
O. rhizomatis	IRGC 105450		CC	Sri Lanka
O. punctata	IRGC 105180		BB	Tanzania
O. glumipatula	IRGC 100971		AA	Brazil
O. longistaminata	IRGC 92635		AA	Mali
O. meridionalis	IRGC 86537		AA	Australia
O. barthii	IRGC 104084		AA	Nigeria
O. rufipogon	IRGC 99556		AA	China
O. nivara	IT 235530		AA	Nepal
O. glaberrima	IT 265512	NERICA 12	AA	Côte d’Ivoire	National Agrodiversity Center, Korea
Oryza sativa	IT 008468	Jodongji	AA	Korea
	IT 005294	Iljin	AA	Korea
	IT 008938	Palgoeng	AA	Korea
	IT 112424	Tamjin	AA	Korea
	IT 145265	Shinseonchal	AA	Korea
	IT 235306	Boseokheugchal	AA	Korea
	IT 280337	Cheonghyangheugmi	AA	Korea
	IT 191781	Ilpum	AA	Korea
	IT 191811	Hwayeong	AA	Korea
	IT 212519	Sobi	AA	Korea
	IT 235287	Dacheong	AA	Korea
	IT 191906	Daean	AA	Korea
	IT 163355	Dongjin	AA	Korea
	IT 196275	Dongjinchal	AA	Korea
	IT 191786	Milyang 95	AA	Korea
	IT 006182	Nakdong	AA	Korea
	IT 009015	Pungok	AA	Korea
	IT 008927	Tongil	AA	Korea
	IT 008136	Satbyeol	AA	Korea
	IT 192017	Gaya	AA	Korea
	IT 008560	Joshinryeok	AA	Japan
	IT 177075	Kinuhikari	AA	Japan
	IT 009959	Koshihikari	AA	Japan
	IT 000076	Akibare	AA	Japan
	IT 003174	Nipponbare	AA	Japan
