# Supplementary material for: Domestication of Oryza species eco-evolutionarily shapes bacterial and fungal communities in rice seed
Source: Microbiome. 2020 Feb 14;8:20. doi: 10.1186/s40168-020-00805-0 (PMC7023700; doi:10.1186/s40168-020-00805-0)
Supplement: Supplementary file 4 — Additional file 3. Eliminated sequence reads through filtering steps [file 40168_2020_805_MOESM3_ESM.xlsx]

## Sheet: Sheet1
Additional file 3. Eliminated sequence reads through filtering steps
Sample Type		Before filtering	After DADA2 and OTU clustering	After DADA2 and Uchime (no singleton)	After removing undesirable taxaa	After removing OTUs in negative controls*	Subset to 43 samples	Remove otu with absurd seq lengthb	Remove otu with BLAST searchc	Remove OTUs less than 5 reads	Number of OTUs used in analysis
Bacteria	Read	11067790	4592153	4537307	3493496	1580210	1576881	1580210	-	1576724	1576724
	OTU		629	524	424	403	393	390	-	364	364
Fungi	Read	5200327	4762083	4761843	2526435	2526435	1598505	1594738	1280233	1279836	1279836
	OTU		738	710	698	642	534	513	493	356	356
a Undesirable taxa consist of bacterial OTUs assigned to orders “Chloroplast” and “Rickettsiales” and fungal OTUs belonging to kingdoms "Unassigned", "Plantae", and "Chromista".
b Bacterial OTUs which read length is above than 300 bp and fungal OTUs which read length is less than 100 bp were discarded.
c BLAST search was conducted for fungal biota to remove OTUs assigned to Oryza species.
*False-positive OTUs are listed in Sheet 2.
Sequence and OTU summary of each rice accession
Sample Type	Species	Variety	Sample_ID	Average number of bacterial reads (sem)	Number of bacterial OTUs	Average number of fungal reads (sem)	Number of fungal OTUs
Wild rice	O. granulata		O.gnu	3,861 (2,306)	49	19,571 (15,710)	27
	O. brachyantha		O.bra	6,198 (1,248)	73	17,301 (14,541)	30
	O. longiglumis		O.lgl	4,300 (2,272)	18	1,527 (798)	27
	O. ridleyi		O.rid	4,050 (664)	70	14,955 (4,467)	60
	O. australiensis		O.aus	4,009 (1,097)	50	7,250 (10,881)	33
	O. grandiglumis		O.grd	4,718 (1,006)	56	36,048 (18,842)	46
	O. alta		O.alta	5,678 (665)	47	12,133 (4,759)	35
	O. latifolia		O.lat	3,933 (454)	28	6,970 (10,421)	25
	O. officinalis		O.off	8,790 (2,055)	33	3,794 (3,359)	34
	O. rhizomatis		O.rhi	3,256 (668)	39	9,199 (9,063)	23
	O. punctata		O.pun	7,883 (4,050)	32	9,733 (13,703)	34
	O. glumipatula		O.glu	10,259 (4,367)	36	8,012 (9,991)	33
	O. longistaminata		O.lst	6,804 (1,795)	59	25,221 (14,736)	40
	O. meridionalis		O.mer	7,359 (2,233)	35	22,383 (11,980)	30
	O. barthii		O.bar	13,072 (2,914)	23	7,759 (7,318)	27
	O. rufipogon		O.ruf	8,166 (2,177)	41	14,524 (4,521)	26
	O. nivara		O.niv	8,962 (458)	29	19,599 (23,233)	19
Domesticated rice	O. glaberrima	NERICA 12	O.gla	20,404 (6,835)	26	917 (1,190)	17
	Oryza sativa	Joshinryeok	O.sativa_JS	15,924 (2,456)	26	162 (240)	8
		Jodongji	O.sativa_JD	14,412 (2,317)	41	3,686 (3,422)	23
		Iljin	O.sativa_IJ	18,058 (744)	81	4,460 (1,876)	24
		Palgoeng	O.sativa_PG	13,890 (2,945)	36	4,685 (4,221)	16
		Tamjin	O.sativa_TJ	12,647 (3,207)	55	10,948 (6,553)	31
		Sinsunchal	O.sativa_SS	11,522 (1,945)	46	25,218 (6,478)	39
		Boseokheugchal	O.sativa_BS	22,944 (975)	30	5,360 (1,895)	50
		Cheonghyangheugmi	O.sativa_CH	10,698 (902)	43	4,895 (2,325)	17
		Ilpum	O.sativa_IP	14,564 (1,451)	48	17,292 (11,229)	22
		Hwayeong	O.sativa_HY	19,400 (4,821)	41	9,049 (12,378)	17
		Sobi	O.sativa_SO	16,216 (3,017)	32	5,763 (3,727)	22
		Dacheong	O.sativa_DC	24,508 (834)	36	9,258 (2,537)	35
		Daean	O.sativa_DA	14,551 (1,300)	32	441 (90)	9
		Dongjin	O.sativa_DJ	9,801 (1,650)	43	1,906 (2,453)	16
		Dongjinchal	O.sativa_DO	16,468 (2,100)	37	4,590 (4,101)	23
		Milyang 95	O.sativa_MY	18,579 (6,453)	48	5,220 (3,283)	24
		Nakdong	O.sativa_NA	11,587 (1,743)	46	3,261 (1,638)	13
		Pungok	O.sativa_PO	20,113 (3,581)	43	23,053 (10,728)	31
		Tongil	O.sativa_TI	19,107 (3,675)	57	489 (428)	15
		Satl	O.sativa_SA	13,949 (342)	53	10,819 (5,618)	32
		Gaya	O.sativa_GY	15,152 (3,628)	63	14,204 (22,102)	21
		Kinuhikari	O.sativa_KN	14,142 (6,072)	36	5,483 (6,275)	29
		Koshihikari	O.sativa_KO	7,151 (1,037)	34	9,815 (12,419)	21
		Akibare	O.sativa_AK	18,825 (3,635)	26	9,091 (1,052)	28
		Nipponbare	O.sativa_NP	19,664 (5,159)	31	570 (298)	16

## Sheet: Sheet2
List of false-positive OTUs detected by negative reactions
OTU	Kingdom	Phylum	Class	Order	Family	Genus	Species	Sequences
KJ600937.1.1494	D_0__Bacteria	D_1__Actinobacteria	D_2__Actinobacteria	D_3__Micrococcales	D_4__Microbacteriaceae	D_5__Leifsonia	#N/A	GTGCCAGCCGCCGCGGTAATACGTAGGGTGCGAGCGTTGTCCGGAATTATTGGGCGTAAAGAGCTCGTAGGCGGTCTGTCGCGTCTGCTGTGAAAACCCGAGGCTCAACCTCGGGCCTGCAGTGGGTACGGGCAGACTAGAGTGCGGTAGGGGAGAATGGAATTCCTGGTGTAGCGGTGGAATGCGCAGATATCAGGAGGAACACCGATGGCGAAGGCAGTTCTCTGGGCCGTAACTGACGCTGAGGAGCGAAAGCGTGGGGAGCGAACAGGATTAGATACCCGTGTAGTCC
AB074617.1.1332	D_0__Bacteria	D_1__Actinobacteria	D_2__Actinobacteria	D_3__Micrococcales	D_4__Microbacteriaceae	D_5__Leifsonia	#N/A	GTGCCAGCAGCCGCGGTAATACGTAGGGTGCGAGCGTTGTCCGGAATTATTGGGCGTAAAGAGCTCGTAGGCGGTCTGTCGCGTCTGCTGTGAAAACCCGAGGCTCAACCTCGGGCCTGCAGTGGGTACGGGCAGACTAGAGTGCGGTAGGGGAGAATGGAATTCCTGGTGTAGCGGTGGAATGCGCAGATATCAGGAGGAACACCGATGGCGAAGGCAGTTCTCTGGGCCGTAACTGACGCTGAGGAGCGAAAGCGTGGGGAGCGAACAGGATTAGATACCCTGGTAGTCC
KY612279.1.1547	D_0__Bacteria	D_1__Actinobacteria	D_2__Actinobacteria	D_3__Micrococcales	D_4__Microbacteriaceae	D_5__Microbacterium	#N/A	GTGCCAGCAGCCGCGGTAATACGTAGGGCGCAAGCGTTATCCGGAATTATTGGGCGTAAAGAGCTCGTAGGCGGTTTGTCGCGTCTGCTGTGAAATCCGGAGGCTCAACCTCCGGCCTGCAGTGGGTACGGGCAGACTAGAGTGCGGTAGGGGAGATTGGAATTCCTGGTGTAGCGGTGGAATGCGCAGATATCAGGAGGAACACCGATGGCGAAGGCAGATCTCTGGGCCGTAACTGACGCTGAGGAGCGAAAGGGTGGGGAGCAAACAGGCTTAGATACCCTTGTAGTCC
LN774644.1.1203	D_0__Bacteria	D_1__Actinobacteria	D_2__Actinobacteria	D_3__Micrococcales	D_4__Microbacteriaceae	D_5__Microbacterium	#N/A	GTGCCAGCAGCCGCGGTAATACGTAGGGCGCAAGCGTTATCCGGAATTATTGGGCGTAAAGAGCTCGTAGGCGGTTTGTCGCGTCTGCTGTGAAATCCGGAGGCTCAACCTCCGGCCTGCAGTGGGTACGGGCAGACTAGAGTGCGGTAGGGGAGATTGGAATTCCTGGTGTAGCGGTGGAATGCGCAGATATCAGGAGGAACACCGATGGCGAAGGCAGATCTCTGGGCCGTAACTGACGCTGAGGAGCGAAAGGGTGGGGAGCAAACAGGCTTAGATACCCGGGTAGTCC
AJ884484.1.1549	D_0__Bacteria	D_1__Proteobacteria	D_2__Gammaproteobacteria	D_3__Xanthomonadales	D_4__Xanthomonadaceae	D_5__Stenotrophomonas	#N/A	GTGCCAGCAGCCGCGGTAATACGAAGGGTGCAAGCGTTACTCGGAATTACTGGGCGTAAAGCGTGCGTAGGTGGTTGTTTAAGTCTGTTGTGAAAGCCCTGGGCTCAACCTGGGAACTGCAGTGGAAACTGGACGACTAGAGTGTGGTAGAGGGTAGCGGAATTCCTGGTGTAGCAGTGAAATGCGTAGAGATCAGGAGGAACATCCATGGCGAAGGCAGCTACCTGGACCAACACTGACACTGAGGCACGAAAGCGTGGGGAGCAAACAGGATTAGATACCCGGGTAGTCC
EU723184.1.1305	D_0__Bacteria	D_1__Proteobacteria	D_2__Gammaproteobacteria	D_3__Xanthomonadales	D_4__Xanthomonadaceae	D_5__Xanthomonas	#N/A	GTGCCAGCAGCCGCGGTAATACGAAGGGTGCAAGCGTTACTCGGAATTACTGGGCGTAAAGCGTGCGTAGGTGGTTGTTTAAGTCCGTTGTGAAAGCCCTGGGCTCAACCTGGGAATTGCAGTGGATACTGGGCAACTAGAGTGTGGTAGAGGATGGCGGAATTCCCGGTGTAGCAGTGAAATGCGTAGAGATCGGGAGGAACATCTGTGGCGAAGGCGGCCATCTGGACCAACACTGACACTGAGGCACGAAAGCGTGGGGAGCAAACAGGATTAGATACCCTGGTAGTCC
EU705953.1.1237	D_0__Bacteria	D_1__Proteobacteria	D_2__Gammaproteobacteria	D_3__Betaproteobacteriales	D_4__Burkholderiaceae	D_5__Ralstonia	D_6__Ralstonia pickettii	GTGCCAGCAGCCGCGGTAATACGTAGGGTCCAAGCGTTAATCGGAATTACTGGGCGTAAAGCGTGCGCAGGCGGTTGTGCAAGACCGATGTGAAATCCCCGGGCTTAACCTGGGAATTGCATTGGTGACTGCACGGCTAGAGTGTGTCAGAGGGGGGTAGAATTCCACGTGTAGCAGTGAAATGCGTAGAGATGTGGAGGAATACCGATGGCGAAGGCAGCCCCCTGGGATAACACTGACGCTCATGCACGAAAGCGTGGGGAGCAAACAGGATTAGATACCCGGGTAGTCC
CVRG01041904.1.1229	D_0__Bacteria	D_1__Proteobacteria	D_2__Gammaproteobacteria	D_3__Pseudomonadales	D_4__Pseudomonadaceae	D_5__Pseudomonas	#N/A	GTGCCAGCAGCCGCGGTAATACAGAGGGTGCAAGCGTTAATCGGAATTACTGGGCGTAAAGCGCGCGTAGGTGGTTTGTTAAGTTGGATGTGAAATCCCCGGGCTCAACCTGGGAACTGCATTCAAAACTGACTGACTAGAGTATGGTAGAGGGTGGTGGAATTTCCTGTGTAGCGGTGAAATGCGTAGATATAGGAAGGAACACCAGTGGCGAAGGCGACCACCTGGACTGATACTGACACTGAGGTGCGAAAGCGTGGGGAGCAAACAGGATTAGATACCCGGGTAGTCC
KR010169.1.1498	D_0__Bacteria	D_1__Proteobacteria	D_2__Gammaproteobacteria	D_3__Pseudomonadales	D_4__Pseudomonadaceae	D_5__Pseudomonas	#N/A	GTGCCAGCAGCCGCGGTAATACAGAGGGTGCAAGCGTTAATCGGAATTACTGGGCGTAAAGCGCGCGTAGGTGGTTTGTTAAGTTGGATGTGAAATCCCCGGGCTCAACCTGGGAACTGCATTCAAAACTGACTGACTAGAGTATGGTAGAGGGTGGTGGAATTTCCTGTGTAGCGGTGAAATGCGTAGATATAGGAAGGAACACCAGTGGCGAAGGCGACCACCTGGACTGATACTGACACTGAGGTGCGAAAGCGTGGGGAGCAAACAGGATTAGAAACCCGGGTAGTCC
EU196771.1.1211	D_0__Bacteria	D_1__Proteobacteria	D_2__Gammaproteobacteria	D_3__Pseudomonadales	D_4__Pseudomonadaceae	D_5__Pseudomonas	D_6__Pseudomonas fragi	GTGCCAGCAGCCGCGGTAATACAGAGGGTGCAAGCGTTAATCGGAATTACTGGGCGTAAAGCGCGCGTAGGTGGTTTGTTAAGTTGAATGTGAAATCCCCGGGCTCAACCTGGGAACTGCATCCAAAACTGGCAAGCTAGAGTATGGTAGAGGGTAGTGGAATTTCCTGTGTAGCGGTGAAATGCGTAGATATAGGAAGGAACACCAGTGGCGAAGGCGACTACCTGGACTGATACTGACACTGAGGTGCGAAAGCGTGGGGAGCAAACAGGATTAGATACCCTGGTAGTCC
KT369696.1.1375	D_0__Bacteria	D_1__Proteobacteria	D_2__Gammaproteobacteria	D_3__Pseudomonadales	D_4__Pseudomonadaceae	D_5__Pseudomonas	D_6__Pseudomonas fragi	GTGCCAGCAGCCGCGGTAATACAGAGGGTGCAAGCGTTAATCGGAATTACTGGGCGTAAAGCGCGCGTAGGTGGTTTGTTAAGTTGAATGTGAAATCCCCGGGCTCAACCTGGGAACTGCATCCAAAACTGGCAAGCTAGAGTATGGTAGAGGGTAGTGGAATTTCCTGTGTAGCGGTGAAATGCGTAGATATAGGAAGGAACACCAGTGGCGAAGGCGACTACCTGGACTGATACTGACACTGAGGTGCGAAAGCGTGGGGAGCAAACAGGATTAGATACCCGGGTAGTCC
MLFS01000124.50.1600	D_0__Bacteria	D_1__Proteobacteria	D_2__Gammaproteobacteria	D_3__Enterobacteriales	D_4__Enterobacteriaceae	D_5__Pantoea	#N/A	GTGCCAGCAGCCGCGGTAATACGGAGGGTGCAAGCGTTAATCGGAATTACTGGGCGTAAAGCGCACGCAGGCGGTCTGTTAAGTCAGATGTGAAATCCCCGGGCTTAACCTGGGAACTGCATTTGAAACTGGCAGGCTTGAGTCTCGTAGAGGGGGGTAGAATTCCAGGTGTAGCGGTGAAATGCGTAGAGATCTGGAGGAATACCGGTGGCGAAGGCGGCCCCCTGGACGAAGACTGACGCTCAGGTGCGAAAGCGTGGGGAGCAAACAGGATTAGATACCCGGGTAGTCC
KU569617.1.1237	D_0__Bacteria	D_1__Proteobacteria	D_2__Gammaproteobacteria	D_3__Enterobacteriales	D_4__Enterobacteriaceae	D_5__Serratia	#N/A	GTGCCAGCAGCCGCGGTAATACGGAGGGTGCAAGCGTTAATCGGAATTACTGGGCGTAAAGCGCACGCAGGCGGTTTGTTAAGTCAGATGTGAAATCCCCGAGCTTAACTTGGGAACTGCATTTGAAACTGGCAAGCTAGAGTCTTGTAGAGGGGGGTAGAATTCCAGGTGTAGCGGTGAAATGCGTAGAGATCTGGAGGAATACCGGTGGCGAAGGCGGCCCCCTGGACAAAGACTGACGCTCAGGTGCGAAAGCGTGGGGAGCAAACAGGATTAGATACCCGGGTAGTCC
b55f15beb73bb2a21b5ab22250294b31	D_0__Bacteria	D_1__Proteobacteria	D_2__Alphaproteobacteria	D_3__Acetobacterales	D_4__Acetobacteraceae	D_5__Endobacter	#N/A	GTGCCAGCAGCCGCGGTAATACGAAGGGGGCTAGCGTTGCTCGGAATGACTGGGCGTAAAGGGCGCGTAGGCGGCGTGCATAGTCAGATGTGAAATTCCTGGGCTTAACCTGGGGGCTGCATTTGATACGTGTGTGCTGGAGTGTGAAAGAGGGTCGTGGAATTCCCAGTGTAGAGGTGAAATTCGTAGATATTGGGAAGAACACCGGTGGCGAAGGCGGCGACCTGGTTCATTACTGACGCTGAGGCGCGAAAGCGTGGGGAGCAAACAGGATTAGATACCCCTGTAGTCC
HM274363.1.1305	D_0__Bacteria	D_1__Proteobacteria	D_2__Alphaproteobacteria	D_3__Rhizobiales	D_4__Beijerinckiaceae	D_5__Methylobacterium	#N/A	GTGCCAGCAGCCGCGGTAATACGAAGGGGGCTAGCGTTGCTCGGAATCACTGGGCGTAAAGGGCGCGTAGGCGGCTGATTTAGTCGAGGGTGAAAGCCCGTGGCTCAACCACGGAATGGCCTTCGATACTGGTTGGCTTGAGACCGGAAGAGGACAGCGGAACTGCGAGTGTAGAGGTGAAATTCGTAGATATTCGCAAGAACACCAGTGGCGAAGGCGGCTGTCTGGTCCGGTTCTGACGCTGAGGCGCGAAAGCGTGGGGAGCAAACAGGATTAGATACCCGGGTAGTCC
GU118241.1.1406	D_0__Bacteria	D_1__Proteobacteria	D_2__Alphaproteobacteria	D_3__Caulobacterales	D_4__Caulobacteraceae	D_5__uncultured	#N/A	GTGCCAGCAGCCGCGGTAATACGAAGGGGGCTAGCGTTGCTCGGAATTACTGGGCGTAAAGGGCGCGTAGGCGGACAGTTAAGTTGGGGGTGAAAGCCCGGGGCTCAACCTCGGAATTGCCTTCAATACTGGCTGTCTTGAGTACGGGAGAGGTGAGTGGAACTCCGAGTGTAGAGGTGAAATTCGTAGATATTCGGAAGAACACCAGTGGCGAAGGCGACTCACTGGCCCGTTACTGACGCTGAGGCGCGAAAGCGTGGGGAGCAAACAGGATTAGATACCCTGGTAGTCC
AB272335.1.1200	D_0__Bacteria	D_1__Proteobacteria	D_2__Alphaproteobacteria	D_3__Rhizobiales	D_4__Xanthobacteraceae	D_5__Bradyrhizobium	#N/A	GTGCCAGCAGCCGCGGTAATACGAAGGGGGCTAGCGTTGCTCGGAATCACTGGGCGTAAAGGGTGCGTAGGCGGGTCTTTAAGTCAGGGGTGAAATCCTGGAGCTCAACTCCAGAACTGCCTTTGATACTGAAGATCTTGAGTTCGGGAGAGGTGAGTGGAACTGCGAGTGTAGAGGTGAAATTCGTAGATATTCGCAAGAACACCAGTGGCGAAGGCGGCTCACTGGCCCGATACTGACGCTGAGGCACGAAAGCGTGGGGAGCAAACAGGATTAGATACCCTGGTAGTCC
KX242465.1.1378	D_0__Bacteria	D_1__Proteobacteria	D_2__Alphaproteobacteria	D_3__Rhizobiales	D_4__Xanthobacteraceae	D_5__Bradyrhizobium	#N/A	GTGCCAGCAGCCGCGGTAATACGAAGGGGGCTAGCGTTGCTCGGAATCACTGGGCGTAAAGGGTGCGTAGGCGGGTCTTTAAGTCAGGGGTGAAATCCTGGAGCTCAACTCCAGAACTGCCTTTGATACTGAAGATCTTGAGTTCGGGAGAGGTGAGTGGAACTGCGAGTGTAGAGGTGAAATTCGTAGATATTCGCAAGAACACCAGTGGCGAAGGCGGCTCACTGGCCCGATACTGACGCTGAGGCACGAAAGCGTGGGGAGCAAACAGGATTAGATACCCGTGTAGTCC
AY649432.1.1269	D_0__Bacteria	D_1__Proteobacteria	D_2__Alphaproteobacteria	D_3__Rhizobiales	D_4__Xanthobacteraceae	D_5__Bradyrhizobium	#N/A	GTGCCAGCAGCCGCGGTAATACGAAGGGGGCTAGCGTTGCTCGGAATCACTGGGCGTAAAGGGTGCGTAGGCGGGTCTTTAAGTCAGGGGTGAAATCCTGGAGCTCAACTCCAGAACTGCCTTTGATACTGAAGATCTTGAGTTCGGGAGAGGTGAGTGGAACTGCGAGTGTAGAGGTGAAATTCGTAGATATTCGCAAGAACACCAGTGGCGAAGGCGGCTCACTGGCCCGATACTGACGCTGAGGCACGAAAGCGTGGGGAGCAAACAGGATTAGATACCCGGGTAGTCC
EF111062.1.1228	D_0__Bacteria	D_1__Proteobacteria	D_2__Alphaproteobacteria	D_3__Sphingomonadales	D_4__Sphingomonadaceae	D_5__Sphingomonas	#N/A	GTGCCAGCAGCCGCGGTAATACGGAGGGAGCTAGCGTTATTCGGAATTACTGGGCGTAAAGCGCACGTAGGCGGCTTTGTAAGTTAGAGGTGAAAGCCTGGAGCTCAACTCCAGAATTGCCTTTAAGACTGCATCGCTTGAATCCAGGAGAGGTGAGTGGAATTCCGAGTGTAGAGGTGAAATTCGTAGATATTCGGAAGAACACCAGTGGCGAAGGCGGCTCACTGGACTGGTATTGACGCTGAGGTGCGAAAGCGTGGGGAGCAAACAGGATTAGATACCCGGGTAGTCC
EU705754.1.1215	D_0__Bacteria	D_1__Proteobacteria	D_2__Alphaproteobacteria	D_3__Rhizobiales	D_4__Rhizobiaceae	D_5__Allorhizobium-Neorhizobium-Pararhizobium-Rhizobium	#N/A	GTGCCAGCAGCCGCGGTAATACGAAGGGGGCTAGCGTTGTTCGGAATTACTGGGCGTAAAGCGCACGTAGGCGGATATTTAAGTCAGGGGTGAAATCCCAGAGCTCAACTCTGGAACTGCCTTTGATACTGGGTATCTTGAGTATGGAAGAGGTAAGTGGAATTGCGAGTGTAGAGGTGAAATTCGTAGATATTCGCAGGAACACCAGTGGCGAAGGCGGCTTACTGGTCCATTACTGACGCTGAGGTGCGAAAGCGTGGGGAGCAAACAGGATTAGATACCCGGGTAGTCC
SH212824.07FU_AF444417_refs	k__Fungi	p__Basidiomycota	c__Tremellomycetes	o__Cystofilobasidiales	f__Cystofilobasidiaceae	g__Guehomyces	s__Guehomyces_pullulans	GCATCGATGAAGAACGCAGCGAAATGCGATAAGTAATGTGAATTGCAGAATTCAGTGAATCATCGAATCTTTGAACGCACCTTGCGCTCCTTGGTATTCCGAGGAGCATGCCTGTTTGAGTGTCATGAAACTCTCACCCTCTAGCTTTCTTAATCGTGGCTAGCGGCGTGGACGTGAGCGCTGCTGCTTTGTTGCGGCTCGCTCGAAATGCATTAGCAGACCCTTTTCGTAATCGGTTCCACTCAACGTGATAAGTATTTCGTTGAGGACAGTTGCAGCAATGCGGCTGGCCGGGATAAGAAAGGCATAGTTGTCAGCTTCTAATCGCCCTTGGGCAATTTTTTATGATCTGGCCTCAAATCAGGTAGGACTACCCGCTGAACTTAAGCATATCAATAA…
SH190017.07FU_AF444350_refs	k__Fungi	p__Basidiomycota	c__Tremellomycetes	o__Filobasidiales	f__Piskurozymaceae	g__Solicoccozyma	s__Solicoccozyma_terricola	GCATCGATGAAGAACGCAGCGAAATGCGATAAGTAATGTGAATTGCAGAATTCAGTGAATCATCGAATCTTTGAACGCACCTTGCGCTCTTTGGTATTCCGAAGAGCATGCCTGTTTGAGTGTCATGAAAATATCAACCTTGACTTGGGTTTAGTGCTCTTGTCTTGGCTTGGATTTGGCTGTTTGCCGCTCGAAAGAGTCGGCTCAGCTTAAAAGTATTAGCTGGATCTGTCTTTGAGACTTGGTTTGACTTGGCGTAATAAGTTATTTCGCTGAGGACAATCTTCGGATTGGCCGAGTTTCTGGGACGTTTGTCCGCTTTCTAATACAAGTTCTAGCTTGCTAGACATGACTTTTTTATTATCTGGCCTCAAATCAGGTAGGACTACCCGCTGAACT…
9766f703fbeca9dbcfbe81cb81d46ea2	k__Fungi	p__Basidiomycota	c__Agaricomycetes	o__Cantharellales	f__Ceratobasidiaceae	#N/A	#N/A	GCATCGATGAAGAACGCAGCGAAATGCGATAAGTAATGTGAATTGCAGAATTCAGTGAATCATCGAGTCTTTGAACGCACCTTGCGCTCCTTGGTATTCCTTGGAGTATGCCTGTTTGAGTATCATGAGCAAATCTCAAAGTCGATCCTTTTGTTAATTCAATTGGTTTGCTTTGGACTTGGAGGTCTTTGCAGATTTCACCGTCTGCTCCTCTTAAATGCATTAGCTGGATCTCAGTGTTATGCTTGGTTCCACTCGGCGTGATAAGTATCACTCGCTGAGGACACTGTAAAAGGTGGCCAGGAAAATACTGATTGAACCGCTTCTAACGGTCTATTAACTTAGACAATTACCCTTAAGTTTGATCTCAAATCAGGTAGGACTACCCGCTGAACTTAA…
f04232d328a23d806bf4a1071833dfa4	k__Fungi	#N/A	#N/A	#N/A	#N/A	#N/A	#N/A	GCATCGATGAAGAACGCAGCGAAACGCGAAATGTAATGTGAATTGCAGAATTTACGTGAATCATCGAATCTTTGAACGCACCTTGCGCCCTCTGGTATTCCGGGGGGCATGCCTGTTTGAGTGTCGCAAAACTCTCAATCCCTGATTCTCAGGAATTGGACCGTGGCCGTCTAGGCCGGCGTCTAGCGCGCCGGCCCGGCCGAAAAACATGCGGAGCGCATCTGCACTCTGCGGCGACCGAGCGTTGTAGACCCCTCGCTTGGACGTCGCTGTGAGCTGCGGGCTCCCCCGATCTTAATACATCTTCGACCTCAAATCAGGTAGGACTACCCGCTGAACTTAAGCATATCAATAAGCGGAGGA
612ce85fb8f6570ab9882455e07f82ab	k__Fungi	p__Basidiomycota	c__Agaricomycetes	o__Agaricales	f__Strophariaceae	g__Psilocybe	s__Psilocybe_subcoprophila	GCATCGATGAAGAACGCAGCGAAATGCGATAAGTAATGTGAATTGCAGAATTCAGTGAATCATCGAATCTTTGAACGCACCTTGCGCTCCTTGGTATTCCGAGGAGCATGCCTGTTTGAGTGTCATTAAATTCTCAACCTCTCTAGTTTTTACAAACTAGTAGATGGCTTGGATATGGGGGTTTTTTGCAGGCTTTCACAAGTCAGCTCCCCTAAAATGTATTAGCCGGTGCCCTCTAAACCGTCTATTGGTGTGATAATTATCTACGCCGTGGACTATTAGACTTGGTTGCATTGCTTCTAATCGTCCTCTGGACAATTTTATGACATTTTGACCTCAAATCAGGTAGGACTACCCGCTGAACTTAAGCATATCAATAAGCGGAGGA
f012688d9dac5ba16b3402170b2735ef	k__Fungi	p__Basidiomycota	c__Agaricomycetes	o__Agaricales	f__unidentified	g__unidentified	s__unidentified	GCATCGATGAAGAACGCAGCGAAATGCGATAAGTAATGTGAATTGCAGAATTCAGTGAATCATCGAATCTTTGAACGCACCTTGCGCTCCTTGGTATTCCGAGGAGCATGCCTGTTTGAGTGTCATTAAATTCTCAATCCTTATGATTGTTTTCTTTCATATGGACTTGGATCTGGGAGGTTGCAGGCTTCTTGAAGTCTGCTCTCCTCAAATGCATTAGTTGGACTTTTTGCAACAGCCGATGGCATGATAATTATCTATGCCTCATCTGATGCAGTCTCTACAGTCTTGCTTCTAACCGTCCGTTTAATCGGACAACTCTTTTGACAATTTGACCTCAAATCAGGTAGGACTACCCGCTGAACTTAAGCATATCAATAAGCGGAGGA
SH188973.07FU_EF529621_reps	k__Fungi	p__Basidiomycota	c__Agaricomycetes	o__Russulales	f__Peniophoraceae	g__Peniophora	s__Peniophora_incarnata	GCATCGATGAAGAACGCAGCGAAATGCGATAAGTAATGTGAATTGCAGAATTCAGTGAATCATCGAATCTTTGAACGCACCTTGCGCCCTTTGGCATTCCGAAGGGCACGCCTGTTTGAGTGTCGTGAACTCCTCCACCCTCTCCTTTTTCGAAAGGTGTTGGGCTGGGATTTGGGAGCTTGCAGGTCCCTGGCCGATCTGCTCTCCTTGAATACATTAGCGAAGCCCTTGCGGCCTTGGTGTGATAGTCATCTACGCCTCGGCTTAGCGAACTTACGGGAGTCGCTTCTAACCGTCTCGCAAGAGACAACTTTTACCAACTTGACCTCAAATCAGGCGGGACTACCCGCTGAACTTAAGCATATCAATAAGCGGAGGA
8842508b8d2a5b7f9b3a396c7ab261a2	k__Fungi	p__unidentified	c__unidentified	o__unidentified	f__unidentified	g__unidentified	s__unidentified	GCATCGATGAAGAACGCAGCGAAATGCGATACGTAGTGTGAATTGCAGAATTCCGTGAACCATCGAATCTTTGAACGCATATTGCGCTCAAGCCCTCGGGCAAGAGCATGTCTGCCTCAGCGTCGGTTTACACCCTCACCCCTCCCAACTTGTTGGGTGTGCTTGCTTTATTGGCAAGCCGTTGGGGTGGATCTGGCTTCCCCAATCAGCCATCAGGCAGATTGGGTTGGCTGAAGTGCAGAGGCTTAAGCAAGGACCCGATATGGGCTTCAACTGGATAGGTAGCACCGGCTTCTGCCGACTACACGAAGTTGTTGCTTGTGGCTCTTGCTAGAGGCCAAGCAGGAACGTGCCTTTGGCATGTCTAAACTTTCGACCTGAGCTCAGGCAAGATTACCC…
58f15577e1af4f25adc45436492cb6c1	k__Fungi	p__unidentified	c__unidentified	o__unidentified	f__unidentified	g__unidentified	s__unidentified	GCATCGATGAAGAACGCAGCGAAATGCGATACGTAGTGTGAATTGCAGAATTCCGTGAACCATCGAATCTTTGAACGCATATTGCGCTCGAGCCCTCGGGCAAGAGCATGTCTGCCTCAGCGTCGGTTTACACCCTCACCCCTCCCAACTTGTTGGGCGTGTTTGCTCTGTTTGCAAGCCATTGGGGTGGATCTGGCTTCCCCAATCATGTCCGTTTCACTGCGGCAGATTGGGCTGGCTGAAGTGCAGAGGCTTAAGCAAGTACCCGATATGGGCTTCAACTGGATAGGTAGCACCGGCTTTTGCCGACTACACGAAGTTGTTGCTTGTGGATCTTGCTAGAAGCCAAGCAGGAATGTGCCTTTGGCATATCTTAACTTTCGACCTGAGCTCAGGCAA…
5d827b5cb598a4c1d1bb5dc1ffe87f83	k__Fungi	#N/A	#N/A	#N/A	#N/A	#N/A	#N/A	GCATCGATGAAGAACGCAGCGAAATGCGATACTTGGTGTGAATTGCAGAATCCCGTGAACCATCGAGTCTTTGAACGCAAGTTGCGCCCGAGGCCTTTGGCTGAGGGCACGTCTGCCTGGGCGTCACGCATCGCAACCCCCCAACCCACTCCATGTGTGAAGGGGAGGAAGTTGGCTTCCCGTGCCTCACCGGGCGCGGTTGGCCTAAATTTGGAGCCTAAGGCATTGGGTTGCCGCGGCGATAGGTGGTGAACAAGGCCTCGGCCGTGCAAACAACCAGTCGCGCGGCCCTTTGACAGTACGTGCTCGTAGGACCCTATGATGTTGCCTCGTTGCAACACAAACGTTGCGACCCCAGGTCAGGCGGGGCTACCCGCTGAATTTAAGCATATCAATAAG…
45ec7712d0089c238f50cfb337c440fa	k__Fungi	p__unidentified	c__unidentified	o__unidentified	f__unidentified	g__unidentified	s__unidentified	GCATCGATGAAGAACGCAGCGAAATGCGATACTTGGTGTGAATTGCAGAATCCCGTGAACCATCGAGTCTTTGAACGCAAGTTGCGCCCGAAGCCATCTGGTTGAGGGCACGTCTGCCTGGGCGTCAATCATCAATTCGCCAACCAAACCATCCTCTCCCCACGGAGATGATTGGGCCATTGGTTGCGGACAGTGGCCTCCCGCAGTCATGCACTGTGGTTGGTTTAAAAACGAGCATCGGAGTGACATCTCTCCGCGGCATGCGGTGGTGTTATGTTTCTCACCCCTTTAGATGCTGCCCGGAGTGTCACTCATGCAAGCTCAATCGGCCCTATCTGTACACAGATGCGACCCCAGGTCAGGCGGGATTACCCGCTGAGTTTAAGCATATCAATAAGC…
c755ff70bf8b53e7a01d216de88c5727	k__Fungi	#N/A	#N/A	#N/A	#N/A	#N/A	#N/A	GCATCGATGAAGAACGCAGCGAGATGATTATCGAGGGCGCCATGAAGACGGGTATTACCGCCGGTACCGATGTGCATATCAATAAGCGAGGA
6e04b305c7cc3cfdcc6ac0be7d4ddb34	k__Fungi	p__unidentified	c__unidentified	o__unidentified	f__unidentified	g__unidentified	s__unidentified	GCATCGATGAAGAACGCAGCGAAATGCGATACCTGGTGTGAATTGCAGAATCCCGCGAACCATCGAGTCTTTGAACGCAAGTTGCGCCCGAGGCCATTCGGCCGAGGGCACGCCTGCCTGGGCGTCACGCTAAACACGCTCCCAACCCCTTACGGGGGAACAGGATGCGGCATTTGGCTCCCCGTCACCCAAGGGCGGTGGGCCGAAGATATGGCTGCCGGCGCATCGTGTCGGACACAGCGCGTGGTGAGCGTCCTCGCTATACTTACCGCAGTGTCTCCGACACATAGCCGGCGTGATGGCCTAGAATGACCCTTGTAACGGTGCGCATGACGCTCCGACCGCGACCCCAGGTCAGGCGGGACTACCCGCTGAATTTAAGCATATCAATAAGCGGAG…
SH180120.07FU_FN397388_reps	k__Fungi	p__Mortierellomycota	c__Mortierellomycetes	o__Mortierellales	f__Mortierellaceae	g__Mortierella	s__Mortierella_exigua	GCATCGATGAAGAACGCAGCGAAATGTGATAAGTAGTGTGAATTGCAGAATTCAGTGAATCATCGAATCTTTGAACGCATATTGCGCTCTTTGGTATTCCGAAGAGCATGCTTGTTTGAGTATCAGTAAACACCTCAAAGCTTTTGATTTTTTTTAAAAGTTTTGGACTTGAGCAATCCCAACACCAGTCTTTTACAGATCGGCGGCGGGTTGCTTGAAATGCAGGTGCAGCTGGACATTCTCCTGAGCTAAAAGCATATTTATTTAGTCCCGTCAAACGGATTATTACTTTTGCTGCAGCTAATATAAAGGGAGTTTGACCGTATTGGCTGACTGATGCAGGATTTCACAAGGGTCGGCAACGATTCTTGTAAAACTCGATCTCAAATCAAGTAAGAC…
SH180136.07FU_JQ666325_reps	k__Fungi	p__Mortierellomycota	c__Mortierellomycetes	o__Mortierellales	f__Mortierellaceae	g__Mortierella	s__Mortierella_elongata	GCATCGATGAAGAACGCAGCGAAATGCGATACGTAATGTGAATTGCAGAATTCAGTGAATCATCGAATCTTTTAACGCATATTGCGCTCTTTGGTATTCCGAAGAGCATGCTTGTTTGAGTATCAGTAAACACCTCAAAGCTTTTGGATTTTTTAATCGAAAAGCTTTGGACTTGAGCAATCCCAACACCAATCTTTTTGAGATCGGTGGCGGGTTGCTTGAAATGCAGGTGCAGCTGGACATTCTCCTGAGCTAAAAGCATATTCATTTAGTCCCGTCAAACGGATTATTACTTTTGCTGCAGCTAACATAAAGGGAGTTTGACCGTATTGGCTGACTGATGCAGGATTTCACAAGGGTCGGCAACGATTCTTGTTAAACTCGATCTCAAATCAAGTA…
fa5fdc44e6251790c95560e093467d0d	k__Fungi	p__Ascomycota	c__Dothideomycetes	o__Venturiales	f__Sympoventuriaceae	g__Ochroconis	#N/A	GCATCGATGAAGAACGCAGCGAAACGCGAAAGGTAATGCGAATTGCAGAATCAGTGAGTCATCGAATCTTTGAACGCACATTGCGCCTCTCGGTATTCCGGGAGGCACGCCTGTTCGAGCGCCATTACAAACTCCAAGCGTTGACTTGATGTTGGCCGATGTCCGGAGAGGGACACGGCTGGAAGGGGTTGGCGCCTCCGGCGGACCACGAGCGTAGCGAGACGAGAGTCAAAAGCGCATCGAGGGTCCGGACGGACGGCGGCCTTGAGAAAGGGCTGGGAAGCCGATAGCAACAGTTTGGCCTCGGATCAGGCGGGGATACCCGCTGAACTTAAGCATATCAATAAGCGGAGGA
3d232306752c429402f93d8ac40538df	k__Fungi	#N/A	#N/A	#N/A	#N/A	#N/A	#N/A	GCATCGATGAAGAACGCAGCGAAATGCGATAAGTAATGTGAATTGCAGAATTCAGTGAATCATCGAATCTTTGAACGCACATTGCGCCTGCTAGCATTCTGGCAGGCATGCCTGTTCGAGCGTCATTTCAACCCTCAAGCTCTTTTGCTTGGTGTTGAGGTTTTTTTACAAGATTTTGTAAGCCTCTAAATCTATTGGCAGGATGTTGAAGAACTCCAAGTGCAGTAATTTTATTCGCTTTGAGAACTTTGGCAAACTAGCCGTAAAACACAGGTTACTCTTAGGAGTCCTATTTTTTCAAGGTTGACCTCGGATCAGGTAGGAATACCCGCTGAACTTAAGCATATCAATAAGCGGAGGA
626020b0ae822855909225a130cb56f5	k__Fungi	p__Ascomycota	c__Sordariomycetes	o__Trichosphaeriales	f__Trichosphaeriaceae	g__Nigrospora	s__Nigrospora_oryzae	GCATCGATGAAGAACGCAGCGAAATGCGATAAGTAGTGTGAATTGCAGAATTCAGTGAATCATCGAATCTTTGAACGCACATTGCGCCCCTTGGTATTCCATGGGGCATGCCTGTTCGAGCGTCATTTGTACCCTCAAGCTCTGCTTATTGTTGGGACTCTACGGCTTCGTAGTTCCCCAAAGACATTGGCGGAGTGGCAGCAGTCCTCTGAGCGTAGTAATTCTTTATCTCGCTTTTGTTAGGCGCTGCCCCCCCGGCCGTAAAACCCCCAATTTTTTCTGGTTGACCTCGGATCAGGTAGGAATACCCGCTGAACTTAAGCATATCAATAAGCGGAGGA
SH177636.07FU_HM535391_reps	k__Fungi	p__Ascomycota	c__Sordariomycetes	o__Trichosphaeriales	f__Trichosphaeriaceae	g__Nigrospora	s__Nigrospora_oryzae	GCATCGATGAAGAACGCAGCGAAATGCGATAAGTAATGTGAATTGCAGAATTCAGTGAATCATCGAATCTTTGAACGCACATTGCGCCCATTAGTATTCTAGTGGGCATGCCTGTTCGAGCGTCATTTCAACCCCTAAGCACAGCTTATTGTTGGGACTCTACGGCTTCGTAGTTCCCCAAAGACATTGGCGGAGTGGCAGCAGTCCTCTGAGCGTAGTAATTCTTTATCTCGCTTTTGTTAGGCGCTGCCCCCCCGGCCGTAAAACCCCCAATTTTTTCTGGTTGACCTCGGATCAGGTAGGAATACCCGCTGAACTTAAGCATATCAATAAGCGGAGGA
SH591976.07FU_KF741984_refs_sinGleTon	k__Fungi	p__Ascomycota	c__Eurotiomycetes	o__Eurotiales	f__Trichocomaceae	g__Talaromyces	s__Talaromyces_aculeatus	GCATCGATGAAGAACGCAGCGAAATGCGATAAGTAATGTGAATTGCAGAATTCCGTGAATCATCGAATCTTTGAACGCACATTGCGCCCCCTGGCATTCCGGGGGGCATGCCCGTCCGAGCGTCATTTCTGCCCTCAAGCACGGCTTGTGTGTTGGGTGTGGTCCCCCCGGGGACCTGCCCGAAAGGCAGCGGCGACGTCCGTCTGGTCCTCGAGCGTATGGGGCTCTGTCACTCGCTCGGGAAGGACCTGCGGGGGTTGGTCACCACCACATTTTTACCACGGTTGACCTCGGATCAGGTAGGAGTTACCCGCTGAACTTAAGCATATCAATAAGCGGAGGA
SH334145.07FU_KC171349_refs	k__Fungi	p__Ascomycota	c__Leotiomycetes	o__Thelebolales	f__Pseudeurotiaceae	g__Pseudogymnoascus	s__Pseudogymnoascus_destructans	GCATCGATGAAGAACGCAGCGAAATGCGATAAGTAATGTGAATTGCAGAATTCAGTGAATCATCGAATCTTTGAACGCACATTGCGCCCCCTGGTATTCCGGGGGGCATGCCTGTCCGAGCGTCATTACAACCCTCAAGCTCAGCTTGGTATTGGGCCCCGCCGACCCGGCGGGCCCTAAAGTCAGTGGCGGTGCCGTCCGGCTCCGAGCGTAGTAATTCTTCTCGCTCTGGAGGTCCGGTCGTGTGCTCGCCAGCAACCCCCAATTTTTTTCAGGTTGACCTCGGATCAGGTAGGGATACCCGCTGAACTTAAGCATATCAATAAGCGGAGGA
SH530126.07FU_HG937034_reps	k__Fungi	p__Ascomycota	c__Leotiomycetes	o__Thelebolales	f__Pseudeurotiaceae	g__Pseudeurotium	#N/A	GCATCGATGAAGAACGCAGCGAAATGCGATAAGTAATGTGAATTGCAGAATTCAGTGAATCATCGAATCTTTGAACGCACATTGCGCCCCCTGGTATTCCGGGGGGCATGCCTGTTCGAGCGTCATTACAACCCTCAAGCTCTGCTTGGTATTGGGCTCTGCCGGTCCCGGCAGGCCTTAAAATCAGTGGCGGTGCCATTCGGCTTCAAGCGTAGTAATTCTTCTCGCTTTGGAGACCCGGGTGCGTGCTTGCCAGCAACCCCCAATTTTTTCAGGTTGACCTCGGATCAGGTAGGGATACCCGCTGAACTTAAGCATATCAATAAGCGGAGGA
SH202696.07FU_GQ924003_reps	k__Fungi	p__Ascomycota	c__Leotiomycetes	o__Helotiales	f__Hyaloscyphaceae	g__Microscypha	s__unidentified	GCATCGATGAAGAACGCAGCGAAATGCGATAAGTAATGTGAATTGCAGAATTCAGTGAATCATCGAATCTTTGAACGCACATTGCGCCCTGTGGTATTCCGCAGGGCATGCCTGTTCGAGCGTCAGTACAACACTCAAGCCTAGCTTGGTCTTGGGCCTCGCCGGAGACGGCGGGCCTTAAAATCAGTGGCGGCGCCTCTCGGGCCCTAAGCGTAGTAATACTCCTCGCTACAGGGACCCGGTGGACGCTGGCCAGCAACCCCCAACTTTCTAAGTTTGACCTCGGATCAGGTAGGGATACCCGCTGAACTTAAGCATATCAATAAGCGGAGGA
b411ceed2a6ef8c603292bccf1ab3f6a	k__Fungi	p__Ascomycota	c__Leotiomycetes	o__Helotiales	#N/A	#N/A	#N/A	GCATCGATGAAGAACGCAGCGAAATGCGATAAGTAATGTGAATTGCAGAATTCAGTGAATCATCGAATCTTTGAACGCACATTGCGCCCCTTGGTATTCCGAGGGGCATGCCTGTTCGAGCGTCATTATGACCAATCACGCCCTGTGCGTGGACTTGGGGTTCGCGATCTCGCGTCCCTTAAAACCAGTGGCGGTGCCGTTGGGCTCTAAGCGTAGTAATTCTTCTCGCTACAGGGTCTTGCGGTTACTTGCCATAACCCCAACTTTCTTAGGTTGACCTCGGATCAGGTAGGGATACCCGCTGAACTTAAGCATATCAATAAGCGGAGGA
50c3ba21ad8b1b23f206a080a1c4c44b	k__Fungi	p__Ascomycota	c__Leotiomycetes	o__Helotiales	f__unidentified	g__unidentified	s__unidentified	GCATCGATGAAGAACGCAGCGAAATGCGATAAGTAATGTGAATTGCAGAATTCAGTGAATCATCGAATCTTTGAACGCACATTGCGCCCCTTGGTATTCCGAGGGGCATGCCTATTCGAGCGTCATTATAACCACTCAAGCCTGGCTTGGTATTGGGGTACGCGGTCTCGCGGCCCCTAAAATCAGTGGCGGTGCCGGTTGGCTCTAAGCGTAGTAATACTCCTCGCTACAGACCCCTTCCGGTTCCTTGCCAGAACCCCTCATTTTTACAGGTTGACCTCAGATCAGGCAGGACTACCCGCTGAACTTAAGCATATCAATAAGCGGAGGA
SH174139.07FU_GU066873_reps	k__Fungi	p__Ascomycota	c__Sordariomycetes	o__Magnaporthales	f__Magnaporthaceae	g__Pyricularia	#N/A	GCATCGATGAAGAACGCAGCGAAATGCGATAAGTAATGTGAATTGCAGAATTCAGTGAATCATCGAATCTTTGAACGCACATTGCGCCCGCCGGTATTCCGGCGGGCATGCCTGTTCGAGCGTCATTTCAACCCTCAAGCCTCGGCTTGGTGTTGGGGCGCCCGGGCCCTCCGCGGCCCGGGGCCCCCAAGTTCATCGGCGGGCTCGTCGGTACACTGAGCGCAGTAAAACGCGGTAAAACGCGAACCTCGTTCGGATCGTCCCGGCGTGCTCCAGCCGCTAAACCCCCAATTTTTTAAAGGTTGACCTCGGATCAGGTAGGAATACCCGCTGAACTTAAGCATATCAATAAGCGGAGGA
68cd25c498b9f43bca4457f5e751448e	k__Fungi	p__Ascomycota	c__Sordariomycetes	#N/A	#N/A	#N/A	#N/A	GCATCGATGAAGAACGCAGCGAAATGCGATAAGTAATGTGAATTGCAGAATTCAGTGAATCATCGAATCTTTGAACGCACATTGCGCCCGCCAGTACTCTGGCGGGCATGCCTGTTCGAGCGTCATTTCAACCCTCAAGCCCCCGGCTTGGTGTTGGGGCCCTGCGGCTGCCGCAGGCCCCGAAATGGAGTGGCGGGCTCGCGGCGAACTCCGAGCGTAGTAGAATCCTATCTCGCTAGGGAGACGCGGCGCGCTCCGGCCGTTAAAGCAATCATCTTTAACCCAAGGTTGACCTCGGATCAGGTAGGAATACCCGCTGAACTTAAGCATATCAATAAGCGGAGGA
SH204423.07FU_GU722068_reps	k__Fungi	p__Ascomycota	c__Sordariomycetes	o__Hypocreales	f__Nectriaceae	g__Fusarium	s__unidentified	GCATCGATGAAGAACGCAGCAAAATGCGATAAGTAATGTGAATTGCAGAATTCAGTGAATCATCGAATCTTTGAACGCACATTGCGCCCGCCAGTATTCTGGCGGGCATGCCTGTTCGAGCGTCATTTCAACCCTCAAGCTCAGCTTGGTGTTGGGACTCGCGGTAACCCGCGTTCCCCAAATCGATTGGCGGTCACGTCGAGCTTCCATAGCGTAGTAATCATACACCTCGTTACTGGTAATCGTCGCGGCCACGCCGTAAAACCCCAACTTCTGAATGTTGACCTCGGATCAGGTAGGAATACCCGCTGAACTTAAGCATATCAATAAGCGGAGGA
SH527602.07FU_JX352387_reps	k__Fungi	p__Ascomycota	c__Sordariomycetes	o__Hypocreales	f__Nectriaceae	g__Fusarium	s__unidentified	GCATCGATGAAGAACGCAGCAAAATGCGATAAGTAATGTGAATTGCAGAATTCAGTGAATCATCGAATCTTTGAACGCACATTGCGCCCGCCAGTATTCTGGCGGGCATGCCTGTTCGAGCGTCATTTCAACCCTCAAGCTCAGCTTGGTGTTGGGACTCGCGGTAACCCGCGTTCCCCAAATCGATTGGCGGTCACGTCGAGCTTCCATAGCGTAGTAATCATACACCTCGTTACTGGCTGAACTTAAGCATATCAATAAGCGGAGGA
SH201184.07FU_HG936931_reps	k__Fungi	p__Ascomycota	c__Sordariomycetes	o__Sordariales	f__Lasiosphaeriaceae	g__Schizothecium	s__Schizothecium_carpinicola	GCATCGATGAAGAACGCAGCGAAATGCGATACGTAATGTGAATTGCAGATTTCAGTGAATCATCGAATCTTTGAACGCACATTGCGCCCGCTAGTATTCTGGCGGGCATGCCTGTTCGAGCGTCATTTCAACCATCAAGCCCCCGGCTTGCGTTGGAGCCCTGCGGCTGCCGCAGGCTCCCAAATCCAGTGGCGGGCTCGTCGTCGTACCGAGTGCAGTAAACATCCTCGCTCAGGGAACGTGACGGGTTCTTGCCGTGAAACCCCCCACATATCAAGGTTGACCTCGGATCAGGTAGGAATACCCGCTGAACTTAAGCATATCAATAAGCGGAGGA
SH201203.07FU_AB520299_reps	k__Fungi	p__Ascomycota	c__Sordariomycetes	o__Sordariales	f__Lasiosphaeriaceae	g__Schizothecium	s__Schizothecium_glutinans	GCATCGATGAAGAACGCAGCGAAATGCGATACGTAATGTGAATTGCAGATTTCAGTGAATCATCGAATCTTTGAACGCACATTGCGCCCGCCAGTATTCTGGCGGGCATGCCTGTTCGAGCGTCATTTCAACCATCAAGCCCCTGCGCTTGTGTTGGAGCCCTGCGGCTGCCGCAGGCTCCCAAACCCAGTGGCGGGCTCGTCGTCGTACCGAGTGCAGTAAACTTACCACGCTCAGGGCACGCGACGGGTGACCGGCCGTAAAACCCCCTACTTCTCAAAGGTTGACCTCGGATCAGGTAGGAATACCCGCTGAACTTAAGCATATCAATAAGCGGAGGA
SH220576.07FU_HG935477_reps	k__Fungi	p__Ascomycota	c__Sordariomycetes	o__Sordariales	f__Chaetomiaceae	g__Zopfiella	#N/A	GCATCGATGAAGAACGCAGCGAAATGCGATAAGTAATGTGAATTGCAGAATTCAGTGAATCATCGAATCTTTGAACGCACATTGCGCCCGCCAGTATTCTGGCGGGCATGCCTGTTCGAGCGTCATTTCAACCATCAAGCCCTTGCTTGTGTTGGGGTCCTGCGGCTGCCCGCAGGCCCTGAAAACCAGTGGCGGGCTCGCTAGTCACACCGAGCGCAGTAATACATCTCGCTTTGGTCGTGCGGCGGGTTCTTGCCGTTAAACACCCCCCTTTTAAAGGTTGACCTCGGATCAGGTAGGAATACCCGCTGAACTTAAGCATATCAATAAGCGGAGGA
SH191317.07FU_HQ607955_reps	k__Fungi	p__Ascomycota	c__Sordariomycetes	o__Sordariales	f__Sordariaceae	g__Sordaria	s__unidentified	GCATCGATGAAGAACGCAGCGAAATGCGATAAGTAATGTGAATTGCAGAATTCAGTGAATCATCGAATCTTTGAACGTACATTGCGCCCGCCAGTATTCTGGCGGGCATGCCTGTTCGAGCGTCATTTCAACCATCAAGCTTTGCTTGCGTTGGGGATCCACGGCTGCCCGCGGTCCCTCAAAAACAGTGGCGGGCTCGCTAGTCACACCGAGCGTGGTAACTATACATCGCTATGGTCGTGCGGCGGGTTCTTGCCGTAAAACCCCCCAATTTCTAAGGTTGACCTCGGATCAGGTAGGAATACCCGCTGAACTTAAGCATATCAATAAGCGGAGGA
SH533925.07FU_HG937012_reps	k__Fungi	p__Ascomycota	c__Sordariomycetes	o__Sordariales	f__Lasiosphaeriaceae	g__Apodus	s__Apodus_deciduus	GCATCGATGAAGAACGCAGCGAAATGCGATAAGTAATGTGAATTGCAGAATTCAGTGAATCATCGAATCTTTGAACGCACATTGCGCCCGCTAGTATTCTGGCGGGCATGCCTGTTCGAGCGTCATTTCAACCATCAAGCCCTAGGCTTGTGTTGGGGCCCTGCGGCTGTCCGCAGCCTCCTAAAAACAGTGGCGGGCTCGCTATATACCGAGTGCAGTAGTTTACTCTTCGCTCAGGACATGTAGTGGGTTCTTGCCGTAAAACCCCCTATTTTTAAGGTTGACCTCGGATCAGGTAGGAATACCCGCTGAACTTAAGCATATCAATAAGCGGAGGA
a7aa298058e96302a383182b5694a5ac	k__Fungi	p__Ascomycota	c__Sordariomycetes	o__Sordariales	f__unidentified	g__unidentified	s__unidentified	GCATCGATGAAGAACGCAGCGAAATGCGATAAGTAATGTGAATTGCAGAATTCAGTGAATCATCGAATCTTTGAACGCACATTGCGCCCGCTAGTATTCTGGCGGGCATGTCTGTTCGAGCGTCATTTCAACTATCAAGCCCCAGGCTTGTGTTGGGGCCCTGCGGCCGCCCGCAGCCCCCGAAAAGCAGTGGCGGGCTCACGATTACACTGAGCGCAGTAATACATCTCGCGAGGGAGTGGTTGTGGGTTCTAGCCGTTAAACACCCTAATTTATTAAGGTTGACCTCGGATCAGGTAGGAATACCCGCTGAACTTAAGCATATCAATAAGCGGAGGA
SH641103.07FU_KU534864_reps	k__Fungi	p__Ascomycota	c__Sordariomycetes	o__Sordariales	f__Chaetomiaceae	g__Chaetomium	s__unidentified	GCATCGATGAAGAACGCAGCGAAATGCGATAAGTAATGTGAATTGCAGAATTCAGTGAATCATCGAATCTTTGAACGCACATTGCGCCCGCCAGCATTCTGGCAGGCATGCCTGTTCGAGCGTCATTTCGACCATCAAGCCCCCCGGCTTGTGTTGGGGACCTGCGGTTGCCCGCAGGCCCTGAAAACCAGTGGCGGGCCCGACGGCACTCCGAGCGCAGTAGCACCTGTCTCGCTCAGGGCGTGCCGCGGGTTTCTTCCCGGCCGTTAAACAGCGCCTTTCGCAAGGTTGACCTCGGATCAGGTAGGAGGACCCGCTGAACTTAAGCATATCAATAAGCGGAGGA
a63df685103740c75bcd4d07dd6612cc	k__Fungi	p__Ascomycota	c__Sordariomycetes	o__Sordariales	#N/A	#N/A	#N/A	GCATCGATGAAGAACGCAGCGAAATGCGATACTTGGTGTGAATTGCAGATTTCAGTGAATCATCGAATCTTTGAACGCACATTGCGCCCGCTAGTATTCTGGCGGGCATGCCTGTTCGAGCGTCATTTCAACCATCAAGCGCCTGCGCTTGTGTTGGGGACCTGCGGTTGCCCGCAGGCCCTGAAAACCAGTGGCGGGCCCGACGGCACTCCGAGCGCAGTAGCACCTGTCTCGCTCAGGGCGTGCCGCGGGTTTCTTCCCGGCCGTTAAACAGCGCCTTTCGCAAGGTTGACCTCGGATCAGGTAGGAGGACCCGCTGAACTTAAGCATATCAATAAGCGGAGGA
96185827ee613b33517f052388a71924	k__Fungi	p__Ascomycota	c__Sordariomycetes	#N/A	#N/A	#N/A	#N/A	GCATCGATGAAGAACGCAGCGAAATGCGATAAGTAATGTGAATTGCAGAATTCAGTGAATCATCGAATCTTTGAACGCACATTGCGCCCGCTAGTATTCTGGCGGGCATGCCTGTTCGAGCGTCCTTTGGGACCCTCGGGCCCGGGTTGACAACCGTCTCCCCGGGCCCGGTGTTGGGGTGTCGCGGCTGCCGCGCCCCCCTAAAACCAGTGGCGGACCCCTCCGTGGCCCGGGCGTAGTAATATTACGTTGCCTTCGGTCGCGCTGCGGGCCTTGCCTCCAGCACCATCTGCACAAAGTTGGACCTCGAATCTGGTAGGAATACCCGCTGAACTTAAGCATATCAATAAGCGGAGGA
SH177701.07FU_AY857228_reps	k__Fungi	p__Ascomycota	c__Sordariomycetes	o__Hypocreales	f__Hypocreaceae	g__Trichoderma	#N/A	GCATCGATGAAGAACGCAGCGAAATGCGATAAGTAATGTGAATTGCAGAATTCAGTGAATCATCGAATCTTTGAACGCACATTGCGCCCGCCAGTATTCTGGCGGGCATGCCTGTCCGAGCGTCATTTCAACCCTCGAACCCCTCCGGGGGGTCGGCGTTGGGGATCGGCCCTCCCTTAGCGGGTGGCCGTCTCCGAAATACAGTGGCGGTCTCGCCGCAGCCTCTCCTGCGCAGTAGTTTGCACACTCGCATCGGGAGCGCGGCGCGTCCACAGCCGTTAAACACCCAACTTCTGAAATGTTGACCTCGGATCAGGTAGGAATACCCGCTGAACTTAAGCATATCAATAAGCGGAGGA
SH175278.07FU_KM231823_refs	k__Fungi	p__Ascomycota	c__Sordariomycetes	o__Hypocreales	f__Nectriaceae	g__Fusicolla	s__Fusicolla_aquaeductuum	GCATCGATGAAGAACGCAGCGAAATGCGATAAGTAATGTGAATTGCAGAATTCCGTGAATCATCGAATCTTTGAACGCACATTGCGCCCGCCAGTATTCTGGCGGGCATGCCTGTTCGAGCGTCATTTCAACCCTCAAGCCCCCGGGCTTGGTGTTGGGGCTCGGCCCGTCCCTCGTGGCGCGCCGTCCCCGAAATCCAGTGGCGGTCACGCTGTACTCCTCTGCGTAGTAATCCAACCTCGCAACGGGACAAAGCCTGGCCACGCCGTTAAACCCCCCACTTCTGAAGGTTGACCTCGGATCAGGTAGGAATACCCGCTGAACTTAAGCATATCAATAAGCGGAGGA
d2f5a25ce90477367301db33b7ed32c9	k__Fungi	p__Ascomycota	c__Sordariomycetes	#N/A	#N/A	#N/A	#N/A	GCATCGATGAAGAACGCAGCGAAATGCGATAAGTAATGTGAATTGCAGAATTCAGCGAATCATCGAATCTTTGAACGCACATTGCGCCCAGCAGTATTCTGCTGGGCATGCCTGTTCGAGCGTCATTTCAACCCTCAAGCGCTGCCGTGCTTGGTGTTGGGGCATCTGCGGGGCGCCCTCGGGCAGCCCCGCAGGCCCTGAAAGTTAGTGGCGGGCCCGTCGTGTCCCTGAGCGTAGTAAACACACCTCGCTTCTGCGGCGCGGGGCGGGTTCTCTTGCCGTTAAACCCCCCAATTCTAAAAGGTTGACCTCGGATCAGGTAGGAATACCCGCTGAACTTAAGCATATCAATAAGCGGAGGA
SH211137.07FU_GU721261_reps	k__Fungi	p__Ascomycota	c__Dothideomycetes	o__Capnodiales	f__Cladosporiaceae	g__Cladosporium	s__Cladosporium_grevilleae	GCATCGATGAAGAACGCAGCGAAATGCGATAAGTAATGTGAATTGCAGAATTCAGTGAATCATCGAATCTTTGAACGCACATTGCGCCCCCTGGTATTCCGGGGGGCATGCCTGTTCGAGCGTCATTTCACCACTCAAGCCTCGCTTGGTATTGGGCATCGCGGTCCGCCGCGTGCCTCAAATCGACCGGCTGGGTCTTCTGTCCCCTAAGCGTTGTGGAAACTATTCGCTAAAGGGTGTTCGGGAGGCTACGCCGTAAAACAACCCCATTTCTAAGGTTGACCTCGGATCAGGTAGGGATACCCGCTGAACTTAAGCATATCAATAAGCGGAGGA
SH215392.07FU_GU721438_reps	k__Fungi	p__Ascomycota	c__Dothideomycetes	o__Capnodiales	f__Cladosporiaceae	g__Cladosporium	#N/A	GCATCGATGAAGAACGCAGCGAAATGCGATAAGTAATGTGAATTGCAGAATTCAGTGAATCATCGAATCTTTGAACGCACATTGCGCCCCCTGGTATTCCGGGGGGCATGCCTGTTCGAGCGTCATTTCACCACTCAAGCCTCGCTTGGTATTGGGCAACGCGGTCCGCCGCGTGCCTCAAATCGACCGGCTGGGTCTTCTGTCCCCTAAGCGTTGTGGAAACTATTCGCTAAAGGGTGCTCGGGAGGCTACGCCGTAAAACAAACCCATTTCTAAGGTTGACCTCGGATCAGGTAGGGATACCCGCTGAACTTAAGCATATCAATAAGCGGAGGA
SH406215.07FU_KF777187_refs	k__Fungi	p__Ascomycota	c__Dothideomycetes	o__Capnodiales	f__Mycosphaerellaceae	g__Sphaerulina	#N/A	GCATCGATGAAGAACGCAGCGAAATGCGATAAGTAATGTGAATTGCAGAATTCAGTGAATCATCGAATCTTTGAACGCACATTGCGCCCTCTGGTATTCCGGAGGGCATGCCTGTTCGAGCGTCATTTCACCACTCAAGCCTGGCTTGGTGTTGGGCGCCGCGGTGTTCCGCGCGCCTCAAAGTCTCCGGCTGAGCTGTCCGTCTCCAAGCGTTGTGATTTCATTAATCGCTTCGGGGTGCGGGCGGCCCCGGCCGTTAAATCTTTCACAAGGTTGACCTCGGATCAGGTAGGGATACCCGCTGAACTTAAGCATATCAATAAGCGGAGGA
SH640785.07FU_KX515044_reps	k__Fungi	p__Ascomycota	c__Dothideomycetes	o__Dothideales	f__Aureobasidiaceae	g__Aureobasidium	s__Aureobasidium_pullulans	GCATCGATGAAGAACGCAGCGAAATGCGATAAGTAATGTGAATTGCAGAATTCAGTGAATCATCGAATCTTTGAACGCACATTGCGCCCCTTGGTATTCCGAGGGGCATGCCTGTTCGAGCGTCATTACACCACTCAAGCTATGCTTGGTATTGGGTGCCGTCCTTAGTTGGGCGCGCCTTAAAGACCTCGGCGAGGCCTCACCGGCTTTAGGCGTAGTAGAATTTATTCGAACGTCTGTCAAAGGAGAGGACTTCTGCCGACTGAAACCTTTTATTTTTTCTAGGTTGACCTCGGATCAGGTAGGGATACCCGCTGAACTTAAGCATATCAATAAGCGGAGGA
de8bc0caa5c25f8c98294890837f9247	k__Fungi	p__Ascomycota	c__Dothideomycetes	o__Pleosporales	#N/A	#N/A	#N/A	GCATCGATGAAGAACGCAGCGAAATGCGATAAGTAGTGTGAATTGCAGAATTCAGTGAATCATCGAATCTTTGAACGCACATTGCGCCCTTTGGTATTCCATAGGGCATGCCTGTTCGAGCGTCGTCTCAAACCTTCAAGCCTAGCTTGGTGTTGGGTGACTGTCCCGCGTTACCGCGCGGACTCGCCTCAAAGTCATTGGCAGCAGACTCGGTAGCTAATTGCGCAGCACATCGCGCCGGAAGCTCCCTGTCCGCTATCCACGAGCACAGTCTCATCAGTTTTTGACCTCGGATCAGGTAGGGATACCCGCTGAACTTAAGCATATCAATAAGCGGAGGA
f53f5e922e9b476b324b38f930e3736d	k__Fungi	p__Ascomycota	c__Dothideomycetes	#N/A	#N/A	#N/A	#N/A	GCATCGATGAAGAACGCAGCGAAATGCGATAAGTAGTGTGAATTGCAGAATTCAGTGAATCATCGAATCTTTGAACGCACATTGCGCCCTTTGGTATTCCATAGGGCATGCCTGTTCGAGCGTCGTCTCAAACCTTCAAGCCTAGCTTGGTGTTGGGTGACTGTCCCGCCTCGCCGCGCGGACTCGCCTCAAAGTCATTGGCAGCAGACTCGGTAGCTAATTGCGCAGCACATCGCGCCAGAGGCTCCGGGCCCGCTCTCCACGAGCACAGTCTCATCAGTTTGACCTCGGATCAGGTAGGGATACCCGCTGAACTTAAGCATATCAATAAGCGGAGGA
SH429908.07FU_KF465761_refs	k__Fungi	p__Ascomycota	c__Dothideomycetes	o__Pleosporales	f__Pleosporaceae	g__Alternaria	s__Alternaria_alternata	GCATCGATGAAGAACGCAGCGAAATGCGATAAGTAGTGTGAATTGCAGAATTCAGTGAATCATCGAATCTTTGAACGCACATTGCGCCCTTTGGTATTCCAAAGGGCATGCCTGTTCGAGCGTCATTTGTACCCTCAAGCTTTGCTTGGTGTTGGGCGTCTTGTCTCTAGCTTTGCTGGAGACTCGCCTTAAAGTAATTGGCAGCCGGCCTACTGGTTTCGGAGCGCAGCACAAGTCGCACTCTCTATCAGCAAAGGTCTAGCATCCATTAAGCCTTTTTTTCAACTTTTGACCTCGGATCAGGTAGGGATACCCGCTGAACTTAAGCATATCAATAAGCGGAGGA
SH206475.07FU_GU721466_reps	k__Fungi	p__Ascomycota	c__Dothideomycetes	o__Pleosporales	f__Didymellaceae	#N/A	#N/A	GCATCGATGAAGAACGCAGCGAAATGCGATAAGTAGTGTGAATTGCAGAATTCAGTGAATCATCGAATCTTTGAACGCACATTGCGCCCCTTGGTATTCCATGGGGCATGCCTGTTCGAGCGTCATTTGTACCTTCAAGCTCTGCTTGGTGTTGGGTGTTTGTCTCCTGTAGACTCGCCTTAAAACAATTGGCAGCCGGCGTATTGATTTCGGAGCGCAGTACATCTCGCGCTTTGCACTCATAACGACGACATCCAAAAGTACATTTTTACACTCTTGACCTCGGATCAGGTAGGGATACCCGCTGAACTTAAGCATATCAATAAGCGGAGGA
SH187599.07FU_EU479964_reps	k__Fungi	p__Ascomycota	c__Dothideomycetes	o__Pleosporales	f__Pleosporaceae	g__Curvularia	#N/A	GCATCGATGAAGAACGCAGCGAAATGCGATACGTAGTGTGAATTGCAGAATTCAGTGAATCATCGAATCTTTGAACGCACATTGCGCCCTTTGGTATTCCAAAGGGCATGCCTGTTCGAGCGTCATTTGTACCCTCAAGCTTTGCTTGGTGTTGGGCGTTTTTTGTCTTTGGTTGCCAAAGACTCGCCTTAAAAGGATTGGCAGCCGGCCTACTGGTTTCGCAGCGCAGCACATTTTTGCGCTTGCAATCAGCAAAAGAGGACGGCAATCCATCAAGACTCCTTCTCACGTTTGACCTCGGATCAGGTAGGGATACCCGCTGAACTTAAGCATATCAATAAGCGGAGGA
SH207661.07FU_DQ420931_reps	k__Fungi	p__Ascomycota	c__Dothideomycetes	o__Pleosporales	f__Coniothyriaceae	g__Coniothyrium	s__Coniothyrium_dolichi	GCATCGATGAAGAACGCAGCGAAATGCGATAAGTAGTGTGAATTGCAGAATTCAGTGAATCATCGAATCTTTGAACGCACATTGCGCCCCTTGGTATTCCATGGGGCATGCCTGTTCGAGCGTCATTTGTACCCTCAAGCTTTGCTTGGTGTTGGGCGTTTGTCTCGCGTTGCGCGTAGACTCGCCTTAAAGCGATTGGCAGCCGGCATATTGGCCTTGGAGCGCAGCACATTTTGCGAATCCAGTCATTTATGTTGGCGTCCATTAAGCCTATACATTTTGCTCTTGACCTCGGATCAGGTAGGGATACCCGCTGAACTTAAGCATATCAATAAGCGGAGGA
c197121e1dc3ab686ecd49ab1d6777b7	k__Fungi	p__Ascomycota	c__Dothideomycetes	o__Pleosporales	f__unidentified	g__unidentified	s__unidentified	GCATCGATGAAGAACGCAGCGAAATGCGAAAAGTAGTGTGAATTGCAGAATTCAGTGAATCATCGAATCTTTGAACGCACATTGCGCCCCTTGGTATTCCATGGGGCATGCCTGTTCGAGCGTCATTTGATACCTCAAGCTTTGCTTGGTGTTGGGCGTTTGTCCTGTCAAGGGACTCGCCTTAAAGCAATTGGCAGCCGATGTACCGGTCGTGGAGCGCAGCACATTCTTGCGACTCCCGCCAGCGCGTCGGCGTCCAGAAGCCCATTTTCTCAATTTTGACCTCGGATCAGGTAGGGATACCCGCTGAACTTAAGCATATCAATAAGCGGAGGA
SH182979.07FU_AJ608969_reps	k__Fungi	p__Ascomycota	c__Dothideomycetes	o__Pleosporales	#N/A	#N/A	#N/A	GCATCGATGAAGAACGCAGCGAAATGCGATAAGTAGTGTGAATTGCAGAATTCAGTGAATCATCGAATCTTTGAACGCACATTGCGCCCCTTGGTATTCCATGGGGCATGCCTGTTCGAGCGTCATTTGTACCCTCAAGCTCTGCTTGGTGTTGGGTGTTTGTCCACTATCGTGGACTCGCCTTAAAGTCATTGGCAGCCAGTGTTTTGGTATTGAAGCGCAGCACATTTTGCGCCTCTAGCCTAGGACACTAGCGTCCAGTAAGCCTTTTTCCACTTTTGACCTCGGATCAGGTAGGGATACCCGCTGAACTTAAGCATATCAATAAGCGGAGGA
SH523895.07FU_KT581852_reps	k__Fungi	p__Ascomycota	c__Dothideomycetes	o__Pleosporales	f__Phaeosphaeriaceae	g__Setophoma	s__unidentified	GCATCGATGAAGAACGCAGCGAAATGCGATAAGTAGTGTGAATTGCAGAATTCAGTGAATCATCGAATCTTTGAACGCACATTGCGCCCCTTGGTATTCCATGGGGCATGCCTGTTCGAGCGTCATTTGTACCTTCAAGCTTTGCTTGGTGATGGGTGTTTGTTCTATCCTTTTGTGACTGGACTCGCCTTAAAATTATTGGCAGCCGGCATATTGGCCTTTGGAGCGCAGCACATTTTGCGATCTAAGCCTGTATACTGGTATCCATTAAGCCTTATCATCACTTTTGACCTCGGATCAGGTAGGGATACCCGCTGAACTTAAGCATATCAATAAGCGGAGGA
SH182912.07FU_KR056291_reps	k__Fungi	p__Ascomycota	c__Dothideomycetes	o__Pleosporales	#N/A	#N/A	#N/A	GCATCGATGAAGAACGCAGCGAAATGCGATAAGTAGTGTGAATTGCAGAATTCAGTGAATCATCGAATCTTTGAACGCACATTGCGCCCCTTGGTATTCCATGGGGCATGCCTGTTCGAGCGTCATTTGTACCTTCAAGCTTTGCTTGGTGTTGGGTGCTTGTCTTTTTGTTAAGACTCACCTCAAAGTCATTGGCAGCCAGTGTTTTGGTAGTAAGCGCAGCACATTTTGCGTCTTGGTCCCTCAACAGCGGCATCCATCAAGCCATTTTCTCACTTTTGACCTCGGATCAGGTAGGGATACCCGCTGAACTTAAGCATATCAATAAGCGGAGGA
SH182915.07FU_KF800272_reps	k__Fungi	p__Ascomycota	c__Dothideomycetes	o__Pleosporales	f__Phaeosphaeriaceae	#N/A	#N/A	GCATCGATGAAGAACGCAGCGAAATGCGATAAGTAGTGTGAATTGCAGAATTCAGTGAATCATCGAATCTTTGAACGCACATTGCGCCCCTTGGTATTCCATGGGGCATGCCTGTTCGAGCGTCATTTGTACCCTCAAGCTTTGCTTGGTGTTGGGCGTTTTGTCTTTTCACAAAGACTCGCCTCAAAGTAATTGGCAGCCAGTGTTTTGGTAGTAAGCGCAGCACATTTTGCGTCTTAGTCCCTTGACAGCGGCATCCACAAAGCCTCTTTCTCACTTTTGACCTCGGATCAGGTAGGGATACCCGCTGAACTTAAGCATATCAATAAGCGGAGGA
