# Supplementary material for: Domestication of Oryza species eco-evolutionarily shapes bacterial and fungal communities in rice seed
Source: Microbiome. 2020 Feb 14;8:20. doi: 10.1186/s40168-020-00805-0 (PMC7023700; doi:10.1186/s40168-020-00805-0)
Supplement: Supplementary file 5 — Additional file 4. Filtered fungal OTUs annotated as rice sequences in all top 10 blastn hits [file 40168_2020_805_MOESM4_ESM.xlsx]

## Sheet: Sheet1
Additional file 4. Filtered fungal OTUs annotated as rice sequences in all top 10 blastn hits
OTU ID	Best Blast hit (BBH)	E value	Sequence
65f62ae6e35d516661dfd60e7bb34f4d	Oryzae australiensis, ITS region	1e-150	GCATCGATGAAGAACGCAGCGAAATGCGATACCTGGTGTGAATGGCAGAATCCCGTGAACCATCGAGTCTTTGAACGCAAGTTGCGCCCGAGGCCATCCGGTCGAGGGCTCGCCTGCCTGGGCGTCACGCCAAAAGACGCTCCACGCCCCCCCACCCGACCCGGCAGGGGACGGGGGACGCAATGTCTGGCCCCCTGCGTCGCGAGGCACGCCGGGCCGAAGCTCGGGCTGCCGGCGAAGCGTGCCGGGCACAGCGCATAGTGGACAGCTCGTGCTGGCTCTAGGTCGCAGTGCACCCCGGCGCGCAGCCGACATGATGGCCCCTCAGGACACAGAAGCACCGAGGACTAGCTCGAACCACGACCCCAGGTCAGGCGGGCCTTCCCGCTGAGTTTAAGC…
5dc34fa95c1b125411e3acc00d8281b3	Oryza nivara, ITS region	6e-133	GCATCGATGAAGAACGCAGCAAAATACGATACCTGGTGTGAATTGCAGAATCCCGTGAACCATCGAGTCTTTGAACGCAAGTTGCGCCAGAGGCCATCCGGCCGAGGGCACGCCTGCCTGGGCGTCACGCCAAAAGACGCTCCACGCCCTCCCTCAGGGGAGGACGGGATGTGGTGTCTGGCCCCTCGCATCAAGAGGCACGGTGGGCCGAAGCTCGGGCTACTAGCGAAGCGTGCCGGGCACAGTGCATGGTGGATAGCTCACGCTGGCTCTAGGATGTAGTACACCCTGGCGCACGGCCGACGCAAATGCCCCTCAGGACCCAAACGCATTGAGGCACCCCGTGGCTCGAACCGCGACCCCAGGTCAGGCGGGACTACCCGCTGAGTTTAAGCATAT…
c372da91feb539de42ce2f9bb8fd0bc3	Oryza officinalis clone, complete sequence	1e-119	GCATCGATGAAGAACGCCTAGGGCATGGTTGCCTCGTTGTTGTTCCTTCTCCCGATGGACGATGGCCATCGGTTGCCTGTCCAGATAGATCAGAACCTGGGACGGTTGGAGATTGCGAATTCTTCGGGCATTTCTTGTAAGTATGCCCGCGCTCATCGCATTTGCTGCACCGTAGAGTCCTCCCCCCTGCCTCCGACTCGTCCATGTCGTTTCTGATGCGTCTCGACTGACGCCGGCCCTTTTTCAGCCTTAACTTCGACGGATCTGGAGCATATCAATAAGCGGAGGA
357677e51a57c2a835a9440aa438ceb5	Oryza sativa Japonica cultivar: Nipponbare, complete sequence	0	GCATCGATGAAGAACGCAGCGAAATGCGATACCTGGTGTGAATTGCAGAATCCCGTGAACCATCGAGTCTTTGAACGCAAGTTGCGCCCGAGGCCATCCGGCCGAGGGCACGCCTGCCTGGGCGTCACGCCAAAAGACGCTCCGCGCGCCCCCCCTATCCGGGAGGGCGCGGGGACGCGGTGTCTGGCCCCCCGCGCCTCGCGGCGCGGTGGGCCGAAGCTCGGGCTGCCGGCGAAGCGTGCCGGGCACAGCGCATGGTGGACAGCTCACGCTGGCTCTAGGCCGCAGTGCACCCCGGCGCGCGGCCGGCGCGGTGGCCCCTCAGGACCCAAACGCACCGAGAGCGAACGCCTCGGACCGCGACCCCAGGTCAGGCGGGACTACCCGCTGAGTTTAAGC…
b06dbb55a9af9d14c20b3d4222370239	Oryza nivara ITS region	6e-173	GCATCGATGAAGAACGCAGCGAAATGCGATACCTGGTGTGAATTGCAGAATCCCGTGAACCATCGAGTCTTTGAACGCAAGTTGCGCCCGAGGCCATCCGGCCGAGGGCACGCCTGCCTGGGCGTCACGCCAAAAGACGCTCCACGCCCCACCTCAGGGGAGGGCGGGACGCGGTGTCTGGCCCCCCGCGCCGAGAGGCACGGTGGGCCGAAGCTCGGGCTGCCGGCGAAGCGTGCCGGGCACAGCGCATGGTGGACAGCTCACGCTGGCTCTAGGACGCAGTGCACCCCGGCGCGCGGCCGGCGCGAACGCCCCTCAGGACCCAAACGCACCGAGGCACCCTGTGGCTCGGACCGCGACCCCAGGTCAGGCGGGACTACCCGCTGAGTTTAAGCATAT…
52527187df8327d6d19a428b891dd0e2	Oryza barthii voucher ITS region	2e-142	GCATCGATGAAGAACGCAGCGAAATGCGATACCTGGTGTGAATTGCAGAATCCCGCGAACCATCGAGTCTTTGAACGCAAGTTGCGCCCGAGGCCATCCGGCCGAGGGCACGCCTGCCTGGGCGTCACGCCAAAAGACGCTCCACGCCCCCCCTCCCCCGAGGGCGCCGGGCGGCGGACGCGGCGTATGGCCCCCCACGCCGCGAGGCGCGGTGGGCCGAAGCACGGGCTGCCGGCGGAACGCTCCGGGCACAGCGCATGGTGGGCAGCTCACGCTGGCTCTAGACGCAGTGCACCCCGGCGCGTGGCCGGCGCTAAGGCCCCGGGGACCCAGCAGGCTCCGTGGCACGACACCGTGGCTCGGACCGCGACCCCAGGTCAGGCGGGACTACCCGCTGAG…
3812469689c926b30fe1b5778215af5b	Oryza granulata ITS region	6e-178	GCATCGATGAAGAACGCAGCGAAATGCGATACCTGGTGTGAATTGCAGAATCCCGTGAACCATCGAGTCTTTGAACGCAAGTTGCGCCCGAGGCCATCCGGCCAAGGGCACGCCTGCCTGGGCGTCACGCCAAAGGACGCTCCACGCCCCCTCTCCTGGTGGCAGGACGCGGTGTCTGGCCCCCCGCGCCGCGAGGCACGGTGGGCCGAAGCTCGGGCCGCCGGCGAAGCGCGCCGGGCACAGCGCATGGTGGGCAGCTCACGCTGGCTCTAGACGCAGTGCACCCCGGCGCGCGGGTCGGCGCTAAGGCCCTCCAGGACCCAAGCGCACCGAGACGCCCCCCGTGGCTCGGACCGCGACCCCAGGTCAGGCGGGACTACCCGCTGAGTTTAAGCATAT…
d34199018e9cdafc743626cb00e59c4e	Oryza australiensis ITS region	0	GCATCGATGAAGAACGCAGCGAAATGCGATACCTGGTGTGAATTGCAGAATCCCGTGAACCATCGAGTCTTTGAACGCAAGTTGCGCCCGAGGCCATCCGGTCGAGGGCACGCCTGCCTGGGCGTCACGCCAAAAGACGCTCCACGCCCCCCCACCCAGGAGGGGGCGTGGACGCGGTGTCTGGCCCCCCGCGCCGCGAGGCACGGCGGGCCGAAGCTCGGGCTGCCGGCGAAGCGTGCCGGGCACAGCGCATGGTGGACGGCTCACAACGCCGGCTCTAGGTCGCAGTGCATCCCGGCGCGCGGCCGGCGCGATGGCCCCCCGAGGACCCAAGACGCACCGAGGACGTGGCTCGGACCGCGACCCCAGGTCAGGCGGGACTACCCGCTGAGTTTAAGC…
0fe75c660f083cccdd311edad5bf8b5b	Oryza punctata ITS region	0	GCATCGATGAAGAACGCAGCGAAATGCGATACCTGGTGTGAATTGCAGAATCCCGTGAACCATCGAGTCTTTGAACGCAAGTTGCGCCCGAGGCCATCCGGCCGAGGGCACGCCTGCCTGGGCGTCACGCCAAAAGACGCTCCACGCCCCCCCGGGGCGGGGACGCGGTGTCTGGCCCCCCGCGACGCGAGGCGCGGCGGGCCGAAGCTCGGGCTGCCGGCGAAGCGTGCCGGGCACAGCGCATGGTGGACAGCTCACGCTGGCTCTAGTTCGCAGTGCACCCCGGCGCGCGGCCGGCGCGATGGCCCCCCAGGACCCAGACGCACCGAGCGCACGCTCGGACCGCGACCCCAGGTCAGGCGGGACTACCCGCTGAGTTTAAGCATATCAATAAGCGGA…
f2eabef4d8fbe50d24576e8e34f48dee	Oryza alta ITS region	0	GCATCGATGAAGAACGCAGCGAAATGCGATACCTGGTGTGAATTGCAGAATCCCGTGAACCATCGAGTCTTTGAACGCAAGTTGCGCCCGAGGCCATCCGGCCGAGGGCACGCCTGCCTGGGCGTCACGCCAAAAGACGCTCCACGCCCCCCACCCGACCCGGGAGGGGGCGGGGGACGCGGTGTCTGGCCCCCCGCGTCGTGAGGCGCGGCGGGCCGAAGCTCGGGCCGCCGGCGAAGCGTGCCGGGCACAGCGCATGGTGGACGGCTCACGCCGGCTCTAGGTCGCAGTGCACCCCGGCGCGCGGCCGGCGCGATGGCCCCTCAGGACCCAGACGCACCGAGGACCAGCTCGGACCGCGACCCCAGGTCAGGCGGGACTACCCGCTGAGTTTAAGCA…
ead0e069d5665f71d7153d407babadbb	Oryza eichingeri clone ITS region	0	GCATCGATGAAGAACGCAGCGAAATGCGATACCTGGTGTGAATTGCAGAATCCCGTGAACCATCGAGTCTTTGAACGCAAGTTGCGCCCGAGGCCATCCGGCCGAGGGCACGCCTGCCTGGGCGTCACGCCAAAAGACGCTCCCACGCCCCCCCACCCCGCCCGGGAGGGGGCGCGGGACGCGGTGTCTGGCCCCCCGCGTCGCGAGGCGCGGCGGGCCGAAGCTCGGGCTGCCGGCGAAGCGTGCCGGGCACAGCGCATGGTGGACAGCTCACGCTGGCTCTAGGTCGCAGTGCACCCCGGCGCGCGGCCGGCGCGATGGCCCCCCAGGACCCAGACGCACCGAGGACCAGCTCGGACCGCGACCCCAGGTCAGGCGGGACTACCCGCTGAGTTTAAG…
5952861142c9011f77493d2ae4e0d24c	Oryza punctata ITS region	1e-155	GCATCGATGAAGAACGCAGCGAAATGCGATACCTGGTGTGAATTGCAGAATCCCGTGAACCATCGAGTCTTTGAACGCAAGTTGCGCCCGAGGCCATCCGGCCGAGGGCACGCCTGCCTGGGCGTCACGCCAAAAGACGCTCCACGCCTGCCTGGGTGTCTGGCCCCCCGTGTCGTGAGGCGCGGCGGGCCGAAGCTCGGGCCGCCGGCGAAGCGTGCCGGGCACAGCGCATGGTGGACGGCTCATGCCGGCTCTAGGTCACAGTGCACCCCGGCGCGCGGCCGGCGCGATGGCCCCTCAGGACCCAGACGCACCGAGGACCAGCTCGGACCGCGACCCCAGGTCAGGCGGGACTACCCGCTGAGTTTAAGCATATCAATAAGCGGAGGA
e55824ca962579a6079e228a3f9af93a	Oryza latifolia clone ITS region	0	GCATCGATGAAGAACGCAGCGAAATGCGATACCTGGTGTGAATTGCAGAATCCCGTGAACCATCGAGTCTTTGAACGCAAGTTGCGCCCGAGGCCATTCGGCCGAGGGCACGCCTGCCTGGGCGTCACGCCAAAAGACGCTCCGCGCCCCCCCACCCCGAACCCGGGAGGAGGGGGCGGGACGCGGTGTCTGGCCCCCCGCGCCGCGAGGCGCGGCGGGCCGAAGCTCGGGCTGCCGGCGAACAAGCGTGCCGGGCACAGCGCGTGGTGGACGGCTCACGCCGGCTCTAGGTCGCAGTGCACCCCGGCGCGCGGCCGGCGCGATGGCCCCCGAGGACCCAAGACGCACCGAGCACGTGGCTCGGACCGCGACCCCAGGTCAGGCGGGACTACCCGCTGA…
219aecf8c6d0a33836dddd44be4a426e	Oryza australiensis ITS region	2e-143	GCATCGATGAAGAACGCAGCGAAATGCGATACCTGGTGTGAATTGCAGAATCCCATGAACCATCGAGTCTTTGAACGCAAGTTGCGCCCGAGGCCATCCGGCCGAGGGCACGCCTGCCTGGGCGTCACGCCAAAAGACGCTCCACGCCCCACCTCAGGGGAGGGCGGGACGCGGTGTCTGGCCCCTCGCGCCGAGAGGCACGGTGGGCCGAAGCTCGGGCTGCCGGCGAAGCGTGCCGGGCACAGTGCATGGTGGACAGCTCACGCTGGCTCTAGGACGCAGTGCACCCCGGCGCGAACGCCCCTCAGGACCCAAACGCACCAAGGCACCCTGTGGCTCGGACCGCGACCCCAGGTCAAGCGGGACTACCCGCTGAGTTTAAGCATATCAATAAGCGGA…
5dde7e3ea2d6aa496e4c14576a0bc620	Oryza sativa isolate H5 ITS region	3e-82	GCATCGATGAAGAACGCAGCGAAATGCGATACCTGGTGTGAATTGCAGAATCCCGTGAATCATCGAGTCTTTGAACGCAAGTTGCGCCCGAGGCCATCCGGCCGAGGGCACGCCTGCCTGGGCGTCACGCCAAAAGACGCTCCACGCGCCCCCCCCCTATCCGGGAGGGCGCGGGGAGCGAACGCCTCGGACCGCGACCCCAGGTCAGGCGGGACTACCCGCTGAGTTTAAGCATATCAATAAGCGGAGGA
13fe251a932f45631f96be705293a030	Oryza sativa Indica ITS region	9e-92	GCATCGATGAAGAACGCAGCGAAATGCGATACCTGGTGTGAATTGCAGAATCCCGTGAACCATCGAGTCTTTGAACGCAAGTTGCGCCCGAGGCCATCCGGCCGAGGGCACGCCTGCCTGGGCGTCACGCCAAAAGACGCTCCGCGCGCCCCCCCTATCCGGGAGGGCGCGGGGACGCGGTGTCTGGCCCCTCAGGACCCAAACGCACCGAGAGCGAACGCCTCGGACCGCGACCCCAGGTCAGGCGGGACTACCCGCTGAGTTTAAGCATATCAATAAGCGGAGGA
13a3ed2436aed0fd72e700f192d537d5	Oryza australiensis ITS region	9e-92	GCATCGATGAAGAACGCAGCGAAATGCGATACCTGGTGTGAATTGCAGAATCCCGTGAACCATCGAGTCTTTGAACGCAAGTTGCGCCCGAGGCCATCCGGTCGAGGGCACGCCTGCCTGGGCGTCACGCCAAAAGACGCTCCACGCCCCCCCACCCAGGAGGGGGCGTGGACGCGGTGTCTGGCCCCCCGAGGACCCAAGACGCACCGAGGACGTGGCTCGGACCGCGACCCCAGGTCAGGCGGGACTACCCGCTGAGTTTAAGCATATCAATAAGCGGAGGA
4af0bad0559313b2b64373054bb32a58	Oryza australiensis ITS region	3e-121	GCATCGATGAAGAACGCAGCGAAATGCGATACCTGGTGTGAATTGCAGAATCCCGTGAACCATCGAGTCTTTGAACGCAAGTTGCGCCCGAGGCCATCCGGTCGAGGGCACGCCTGCCTGGGCGTCACGCCAAAAGACGCTCCACGCCCCCCCACCCAGGAGGGGGCGTGGACGCGGTGTCTGGCCCCCCGCGCCGCGAGGCACGGCGGGCCGAAGCTCGGGCTGCCGGCGAAGCGTGCCGGGCCCCCGAGGACCCAAGACGCACCGAGGACGTGGCTCGGACCGCGACCCCAGGTCAGGCGGGACTACCCGCTGAGTTTAAGCATATCAATAAGCGGAGGA
9ae5c4adf91641a4606e1b7d3ba09a7f	Oryza sativa Japonica cultivar: Nipponbare, complete sequence	7e-78	GCATCGATGAAGAACGCAGCGAAATGCGATACCTGGTGTGAATTGCAGAATCCCGTGAACCAGCGCATGGTGGACAGCTCACGCTGGCTCTAGGCCGCAGTGCACCCCGGCGCGCGGCCGGCGCAGTGGCCCCTCAGGACCCAAACGCACCGAGAGCGAACGCCTCGGACCGCGACCCCAGGTCAGGCGGGACTACCCGCTGAGTTTAAGCATATCAATAAGCGGAGGA
ce8221648f8246292da04b6e729d288b	Oryza sativa Japonica cultivar: Nipponbare, complete sequence	2e-83	GCATCGATGAAGAACGCAGCGAAATGCGATACCTGGTGTGAATTGCAGAATCCCGTGAACCATCGAGTCTTTGAACGCAAGTTGCGCCCGAGGCCATCCGGCCGAGGGCACGCCTGCCTGGGCGTCACGCCAAAAGACGCTCCACGCGCACCCCCCTATCCGGGAGGGCGCGGGGAGCGTCTTTTTGCGTGACGCCCAGGCAGGCGGGACTACCCGCTGAGTTTAAGCATATCAATAAGCGGAGGA
