# Supplementary material for: Domestication of Oryza species eco-evolutionarily shapes bacterial and fungal communities in rice seed
Source: Microbiome. 2020 Feb 14;8:20. doi: 10.1186/s40168-020-00805-0 (PMC7023700; doi:10.1186/s40168-020-00805-0)
Supplement: Supplementary file 6 — Additional file 5. Comparison of sequence read and number of bacterial OTUs detected with and without PCR blockers [file 40168_2020_805_MOESM5_ESM.xlsx]

## Sheet: Sheet1
Additional file 5. Comparison of sequence read and number of bacterial OTUs detected with and without PCR blockers
				With PNA clamps			Without PNA clamps
Sample Type	Species	Variety	Sample_ID	Average number of bacterial reads (sem)	Number of bacterial OTUs	Avaerage Shannon index	Average number of bacterial reads (sem)	Number of bacterial OTUs	Avaerage Shannon index
Wild rice	O. granulata		O.gnu	3,861 (2,306)	49	2.53508	1,627 (1,125)	25	1.53713
	O. brachyantha		O.bra	6,198 (1,248)	73	3.35735	5,835 (465)	49	3.06725
	O. longiglumis		O.lgl	4,300 (2,272)	18	1.93502	837 (390)	8	0.967189
	O. ridleyi		O.rid	4,050 (664)	70	3.25101	600 (143)	22	1.96824
	O. australiensis		O.aus	4,009 (1,097)	50	2.8529	879 (353)	17	1.63534
	O. grandiglumis		O.grd	4,718 (1,006)	56	3.22805	1,711 (653)	22	1.93773
	O. alta		O.alta	5,678 (665)	47	3.01396	1,055 (558)	14	1.22334
	O. latifolia		O.lat	3,933 (454)	28	2.5276	1,498 (515)	11	1.45565
	O. officinalis		O.off	8,790 (2,055)	33	2.4745	1,532 (439)	10	1.34827
	O. rhizomatis		O.rhi	3,256 (668)	39	2.83668	868 (200)	14	1.65312
	O. punctata		O.pun	7,883 (4,050)	32	2.45642	1,967 (354)	18	1.77063
	O. glumipatula		O.glu	10,259 (4,367)	36	2.65208	3,463 (2,773)	22	1.84454
	O. longistaminata		O.lst	6,804 (1,795)	59	3.21863	1,104 (478)	17	1.57186
	O. meridionalis		O.mer	7,359 (2,233)	35	2.8092	2,788 (240)	19	2.17725
	O. barthii		O.bar	13,072 (2,914)	23	2.31891	804 (93)	11	1.45142
	O. rufipogon		O.ruf	8,166 (2,177)	41	2.79861	1,602 (402)	15	1.86815
	O. nivara		O.niv	8,962 (458)	29	2.59137	Not done	Not done	Not done
Domesticated rice	O. glaberrima	NERICA 12	O.gla	20,404 (6,835)	26	2.539	Not done	Not done	Not done
	Oryza sativa	Josinryeok	O.sativa_JS	15,924 (2,456)	26	2.34304	1,194 (324)	6	1.19193
		Jodongji	O.sativa_JD	14,412 (2,317)	41	2.77215	1,266 (381)	12	1.66894
		Iljinbyeo	O.sativa_IJ	18,058 (744)	81	3.7368	1,709 (550)	23	1.94814
		Palgoeng	O.sativa_PG	13,890 (2,945)	36	2.95285	2,328 (548)	14	1.96612
		Tamjinbyeo	O.sativa_TJ	12,647 (3,207)	55	3.1483	869 (358)	7	0.808999
		Sinsunchal	O.sativa_SS	11,522 (1,945)	46	3.15299	1,903 (542)	17	2.02378
		Boseokheugchal	O.sativa_BS	22,944 (975)	30	2.55153	3,587 (1,193)	14	1.95525
		Cheonghyangheugmi	O.sativa_CH	10,698 (902)	43	3.01688	2,155 (197)	15	1.97945
		Ilpumbyeo	O.sativa_IP	14,564 (1,451)	48	3.14793	1,486 (548)	17	1.84207
		Hwayoungbyeo	O.sativa_HY	19,400 (4,821)	41	2.79711	3,571 (1,634)	15	1.93393
		Sobibyeo	O.sativa_SO	16,216 (3,017)	32	2.81684	2,530 (617)	15	1.9929
		Dacheongbyeo	O.sativa_DC	24,508 (834)	36	2.96688	3,885 (190)	15	2.22361
		Daeanbyeo	O.sativa_DA	14,551 (1,300)	32	2.70052	2,295 (623)	14	1.97964
		Dongjinbyeo	O.sativa_DJ	9,801 (1,650)	43	2.85081	871 (124)	10	1.42731
		Dongjinchal	O.sativa_DO	16,468 (2,100)	37	2.81796	2,434 (786)	16	1.96413
		Milyang 95	O.sativa_MY	18,579 (6,453)	48	3.07884	2,831 (1,322)	21	1.99437
		Nakdongbyeo	O.sativa_NA	11,587 (1,743)	46	3.11533	984 (575)	10	1.34824
		Pungok	O.sativa_PO	20,113 (3,581)	43	2.88992	2,568 (1,229)	16	1.86643
		Tongilbyeo	O.sativa_TI	19,107 (3,675)	57	3.26062	2,318 (859)	19	2.04889
		Satbyeolbyeo	O.sativa_SA	13,949 (342)	53	3.27916	2,636 (124)	20	2.19919
		Gayabyeo	O.sativa_GY	15,152 (3,628)	63	3.38375	1,514 (13)	17	1.97965
		Kinuhikari	O.sativa_KN	14,142 (6,072)	36	2.71813	1,272 (683)	13	1.66389
		Koshihikari	O.sativa_KO	7,151 (1,037)	34	2.75242	1,002 (474)	12	1.28173
		Akibare (Choochung)	O.sativa_AK	18,825 (3,635)	26	2.29426	2,566 (589)	13	1.86281
		Nipponbare	O.sativa_NP	19,664 (5,159)	31	2.54917	1,706 (800)	15	1.80038
