# Supplementary material for: Domestication of Oryza species eco-evolutionarily shapes bacterial and fungal communities in rice seed
Source: Microbiome. 2020 Feb 14;8:20. doi: 10.1186/s40168-020-00805-0 (PMC7023700; doi:10.1186/s40168-020-00805-0)
Supplement: Supplementary file 7 — Additional file 6. PERMANOVA analysis results [file 40168_2020_805_MOESM6_ESM.xlsx]

## Sheet: Sheet 1
Additional file 6. PERMANOVA analysis results
Bacterial community										Fungal community
(1) Wild and domesticated rice										(1) Wild and domesticated rice
	adonis(formula = t(otu) ~ (Type * Distribution* Genome_type * Rice_Species), data = meta, permutations = 999, method = "bray")										adonis(formula = t(otu) ~ (Type * Distribution* Genome_type * Rice_Species), data = meta, permutations = 999, method = "bray")
All factors		Df	SumsOfSqs	MeanSqs	F.Model	R2	Pr(>F)	Significance		All factors		Df	SumsOfSqs	MeanSqs	F.Model	R2	Pr(>F)	Significance
	Type	1	1.2975	1.2975	11.3953	0.06936	0.001	***			Type	1	6.186	6.1861	22.9683	0.13883	0.001	***
	Distribution	1	0.187	0.18701	1.6425	0.01	0.0662	.			Distribution	1	0.807	0.8069	2.9958	0.01811	0.001	***
	Genome_type	7	2.4012	0.34303	3.0126	0.12836	0.001	***			Genome_type	7	3.7	0.5286	1.9626	0.08304	0.001	***
	Rice_Species	9	2.2963	0.25514	2.2408	0.12275	0.001	***			Rice_Species	9	4.239	0.471	1.7489	0.09514	0.001	***
	Residuals	110	12.5249	0.11386		0.66953					Residuals	110	29.627	0.2693		0.66488
	Total	128	18.7068			1					Total	128	44.559			1
	Signif. codes: 0 ‘***’ 0.001 ‘**’ 0.01 ‘*’ 0.05 ‘.’ 0.1 ‘ ’ 1										Signif. codes: 0 ‘***’ 0.001 ‘**’ 0.01 ‘*’ 0.05 ‘.’ 0.1 ‘ ’ 1
	adonis(formula = t(otu) ~ (Type * Genome_type), data = meta, permutations = 999, method = "bray")										adonis(formula = t(otu) ~ (Type * Genome_type), data = meta, permutations = 999, method = "bray")
Two factors		Df	SumsOfSqs	MeanSqs	F.Model	R2	Pr(>F)	Significance		Two factors		Df	SumsOfSqs	MeanSqs	F.Model	R2	Pr(>F)	Significance
	Type	1	1.2975	1.2975	10.391	0.06936	0.001	***			Type	1	6.186	6.1861	21.4421	0.13883	0.001	***
	Genome_type	7	2.4255	0.34651	2.775	0.12966	0.001	***			Genome_type	7	3.753	0.5361	1.8581	0.08421	0.001	***
	Residuals	120	14.9838	0.12486	0.80098						Residuals	120	34.62	0.2885		0.77696
	Total	128	18.7068	1							Total	128	44.559			1
	Signif. codes: 0 ‘***’ 0.001 ‘**’ 0.01 ‘*’ 0.05 ‘.’ 0.1 ‘ ’ 1										Signif. codes: 0 ‘***’ 0.001 ‘**’ 0.01 ‘*’ 0.05 ‘.’ 0.1 ‘ ’ 1
	adonis(formula = t(otu) ~ Type, data = meta, permutations = 999, method = "bray")										adonis(formula = t(otu) ~ Type, data = meta, permutations = 999, method = "bray")
Domesticated/ wild		Df	SumsOfSqs	MeanSqs	F.Model	R2	Pr(>F)	Significance		Domesticated/ wild		Df	SumsOfSqs	MeanSqs	F.Model	R2	Pr(>F)	Significance
	Type	1	1.2975	1.2975	9.4652	0.06936	0.001	***			Type	1	6.186	6.1861	20.474	0.13883	0.001	***
	Residuals	127	17.4093	0.13708	0.93064						Residuals	127	38.373	0.3021		0.86117
	Total	128	18.7068	1							Total	128	44.559			1
	Signif. codes: 0 ‘***’ 0.001 ‘**’ 0.01 ‘*’ 0.05 ‘.’ 0.1 ‘ ’ 1										Signif. codes: 0 ‘***’ 0.001 ‘**’ 0.01 ‘*’ 0.05 ‘.’ 0.1 ‘ ’ 1
	adonis(formula = t(otu) ~ Genome_type, data = meta, permutations = 999, method = "bray")										adonis(formula = t(otu) ~ Genome_type, data = meta, permutations = 999, method = "bray")
Rice Genome Type		Df	SumsOfSqs	MeanSqs	F.Model	R2	Pr(>F)	Significance		Rice Genome Type		Df	SumsOfSqs	MeanSqs	F.Model	R2	Pr(>F)	Significance
	Genome_type	7	3.1722	0.45317	3.5298	0.16957	0.001	***			Genome_type	7	6.721	0.96015	3.0704	0.15084	0.001	***
	Residuals	121	15.5346	0.12839	0.83043						Residuals	121	37.838	0.31271		0.84916
	Total	128	18.7068	1							Total	128	44.559			1
	Signif. codes: 0 ‘***’ 0.001 ‘**’ 0.01 ‘*’ 0.05 ‘.’ 0.1 ‘ ’ 1										Signif. codes: 0 ‘***’ 0.001 ‘**’ 0.01 ‘*’ 0.05 ‘.’ 0.1 ‘ ’ 1
	adonis(formula = t(otu) ~ Rice_Species, data = meta, permutations = 999, method = "bray")										adonis(formula = t(otu) ~ Rice_Species, data = meta, permutations = 999, method = "bray")
Rice Species		Df	SumsOfSqs	MeanSqs	F.Model	R2	Pr(>F)	Significance		Rice Species		Df	SumsOfSqs	MeanSqs	F.Model	R2	Pr(>F)	Significance
	Rice_Species	18	6.182	0.34344	3.0163	0.33047	0.001	***			Rice_Species	18	14.932	0.82958	3.0801	0.33512	0.001	***
	Residuals	110	12.525	0.11386	0.66953						Residuals	110	29.627	0.26933		0.66488
	Total	128	18.707	1							Total	128	44.559			1
	Signif. codes: 0 ‘***’ 0.001 ‘**’ 0.01 ‘*’ 0.05 ‘.’ 0.1 ‘ ’ 1										Signif. codes: 0 ‘***’ 0.001 ‘**’ 0.01 ‘*’ 0.05 ‘.’ 0.1 ‘ ’ 1
(2) Wild rice + Nipponbare + Tongil cultivar										(2) Wild rice + Nipponbare + Tongil cultivar
	adonis(formula = t(otu.wil) ~ (Genome_type), data = meta.wil, permutations = 999, method = "bray")										adonis(formula = t(otu.wil) ~ (Genome_type), data = meta.wil, permutations = 999, method = "bray")
Rice Genome Type		Df	SumsOfSqs	MeanSqs	F.Model	R2	Pr(>F)	Significance		Rice Genome Type		Df	SumsOfSqs	MeanSqs	F.Model	R2	Pr(>F)	Significance
	Genome_type	7	2.5276	0.36108	2.2301	0.24161	0.001	***			Genome_type	7	3.8685	0.55264	1.7846	0.20315	0.001	***
	Residuals	49	7.9337	0.16191		0.75839					Residuals	49	15.1737	0.30967		0.79685
	Total	56	10.4612			1					Total	56	19.0422			1
	Signif. codes: 0 ‘***’ 0.001 ‘**’ 0.01 ‘*’ 0.05 ‘.’ 0.1 ‘ ’ 1										Signif. codes: 0 ‘***’ 0.001 ‘**’ 0.01 ‘*’ 0.05 ‘.’ 0.1 ‘ ’ 1
(3) Domesticated rice only										(3) Domesticated rice only
	adonis(formula = t(otu.dom) ~ (Lineage), data = meta.dom, permutations = 999, method = "bray")										adonis(formula = t(otu.dom) ~ (Lineage), data = meta.dom, permutations = 999, method = "bray")
Cultivar lineage groups		Df	SumsOfSqs	MeanSqs	F.Model	R2	Pr(>F)	Significance		Cultivar lineage groups		Df	SumsOfSqs	MeanSqs	F.Model	R2	Pr(>F)	Significance
	Lineage	8	1.9513	0.243917	2.8417	0.24782	0.001	***			Lineage	8	3.8558	0.48197	1.848	0.17645	0.001	***
	Residuals	69	5.9226	0.085835		0.75218					Residuals	69	17.9958	0.26081		0.82355
	Total	77	7.874			1					Total	77	21.8516			1
	Signif. codes: 0 ‘***’ 0.001 ‘**’ 0.01 ‘*’ 0.05 ‘.’ 0.1 ‘ ’ 1										Signif. codes: 0 ‘***’ 0.001 ‘**’ 0.01 ‘*’ 0.05 ‘.’ 0.1 ‘ ’ 1
