# Supplementary material for: Domestication of Oryza species eco-evolutionarily shapes bacterial and fungal communities in rice seed
Source: Microbiome. 2020 Feb 14;8:20. doi: 10.1186/s40168-020-00805-0 (PMC7023700; doi:10.1186/s40168-020-00805-0)
Supplement: Supplementary file 8 — Additional file 7. Mantel test results for bacterial and fungal biotas [file 40168_2020_805_MOESM7_ESM.xlsx]

## Sheet: Bacteria
Additional file 7. Mantel test results for bacterial and fungal biotas
Bacterial biota
Mantel statistic based on Spearman's rank correlation rho
Call:
mantel(xdis = d_bray.mat, ydis = gen.mat, method = "spearman")
Mantel statistic r: 0.3649
Significance: 0.013
Upper quantiles of permutations (null model):
0.9	0.95	0.975	0.99
0.21	0.282	0.328	0.388
Permutation: free
Number of permutations: 999
Fungal biota
Mantel statistic based on Spearman's rank correlation rho
Call:
mantel(xdis = d_bray.mat, ydis = gen.mat, method = "spearman")
Mantel statistic r: 0.03932
Significance: 0.384
Upper quantiles of permutations (null model):
0.9	0.95	0.975	0.99
0.192	0.258	0.312	0.358
Permutation: free
Number of permutations: 999
