# Supplementary material for: Domestication of Oryza species eco-evolutionarily shapes bacterial and fungal communities in rice seed
Source: Microbiome. 2020 Feb 14;8:20. doi: 10.1186/s40168-020-00805-0 (PMC7023700; doi:10.1186/s40168-020-00805-0)
Supplement: Supplementary file 9 — Additional file 8. Clusters of OTUs infered with hierarchical clustering [file 40168_2020_805_MOESM8_ESM.xlsx]

## Sheet: Sheet1
Additional file 8. Clusters of OTUs infered with hierarchical clustering
Cluster	id	OTU	Phylum	Class	Order	Family	Genus	Species
CL1	B12_Methylobacterium	KP980580.1.1419	Proteobacteria	Alphaproteobacteria	Rhizobiales	Beijerinckiaceae	Methylobacterium	#N/A
	B22_Sphingomonas	KC633581.1.1305	Proteobacteria	Alphaproteobacteria	Sphingomonadales	Sphingomonadaceae	Sphingomonas	#N/A
	B41_Sphingomonas	JQ977010.1.1397	Proteobacteria	Alphaproteobacteria	Sphingomonadales	Sphingomonadaceae	Sphingomonas	#N/A
	B30_Sphingomonas	DD224248.1.1461	Proteobacteria	Alphaproteobacteria	Sphingomonadales	Sphingomonadaceae	Sphingomonas	#N/A
	B4_Sphingomonas	KU725963.1.1234	Proteobacteria	Alphaproteobacteria	Sphingomonadales	Sphingomonadaceae	Sphingomonas	#N/A
	B19_Aureimonas	FN421801.1.1367	Proteobacteria	Alphaproteobacteria	Rhizobiales	Rhizobiaceae	Aureimonas	#N/A
	B15_Aureimonas	KJ606801.1.1322	Proteobacteria	Alphaproteobacteria	Rhizobiales	Rhizobiaceae	Aureimonas	#N/A
CL2	B42_Chryseobacterium	KM020948.1.1296	Bacteroidetes	Bacteroidia	Flavobacteriales	Weeksellaceae	Chryseobacterium	#N/A
	B59_Mucilaginibacter	KX508658.1.1483	Bacteroidetes	Bacteroidia	Sphingobacteriales	Sphingobacteriaceae	Mucilaginibacter	#N/A
	B10_Methylobacterium	FJ432294.1.1202	Proteobacteria	Alphaproteobacteria	Rhizobiales	Beijerinckiaceae	Methylobacterium	#N/A
	B9_Methylobacterium	EU506287.1.1363	Proteobacteria	Alphaproteobacteria	Rhizobiales	Beijerinckiaceae	Methylobacterium	#N/A
CL3	B3_Curtobacterium	KU725926.1.1331	Actinobacteria	Actinobacteria	Micrococcales	Microbacteriaceae	Curtobacterium	#N/A
	B1_Pantoea	KP409622.1.1215	Proteobacteria	Gammaproteobacteria	Enterobacteriales	Enterobacteriaceae	Pantoea	#N/A
	B2_Pantoea	AB845265.1.1326	Proteobacteria	Gammaproteobacteria	Enterobacteriales	Enterobacteriaceae	Pantoea	#N/A
	B7_Pantoea	KP704422.1.1484	Proteobacteria	Gammaproteobacteria	Enterobacteriales	Enterobacteriaceae	Pantoea	#N/A
CL4	B5_Pseudomonas	EU239123.1.1223	Proteobacteria	Gammaproteobacteria	Pseudomonadales	Pseudomonadaceae	Pseudomonas	#N/A
	B57_Ralstonia	GU940806.1.1407	Proteobacteria	Gammaproteobacteria	Betaproteobacteriales	Burkholderiaceae	Ralstonia	#N/A
	B32_Ralstonia	KC872638.1.1315	Proteobacteria	Gammaproteobacteria	Betaproteobacteriales	Burkholderiaceae	Ralstonia	Ralstonia pickettii
	B8_Xanthomonas	KP704433.1.1365	Proteobacteria	Gammaproteobacteria	Xanthomonadales	Xanthomonadaceae	Xanthomonas	#N/A
	B14_Microbacterium	HL098382.1.1408	Actinobacteria	Actinobacteria	Micrococcales	Microbacteriaceae	Microbacterium	#N/A
CL5	F28_o_Pleosporales	b1eadd432036b9022474e1591241f090	Ascomycota	Dothideomycetes	Pleosporales	#N/A	#N/A	#N/A
	B6_Methylobacterium	EU808442.1.1293	Proteobacteria	Alphaproteobacteria	Rhizobiales	Beijerinckiaceae	Methylobacterium	#N/A
	F1_Moesziomyces	SH182780.07FU_AB693782_reps	Basidiomycota	Ustilaginomycetes	Ustilaginales	Ustilaginaceae	Moesziomyces	Moesziomyces_aphidis
	B50_Methylobacterium	JF137691.1.1306	Proteobacteria	Alphaproteobacteria	Rhizobiales	Beijerinckiaceae	Methylobacterium	#N/A
	F9_Fusarium	SH220700.07FU_AB586992_refs	Ascomycota	Sordariomycetes	Hypocreales	Nectriaceae	Fusarium	#N/A
	F29_o_Pleosporales	20dd5fe2a2a31b7d5a1a43a84c16cbf2	Ascomycota	Dothideomycetes	Pleosporales	#N/A	#N/A	#N/A
CL6	B40_f_Burkholderiaceae	CP010951.2496980.2498522	Proteobacteria	Gammaproteobacteria	Betaproteobacteriales	Burkholderiaceae	#N/A	#N/A
	B18_f_Burkholderiaceae	EF182718.1.1422	Proteobacteria	Gammaproteobacteria	Betaproteobacteriales	Burkholderiaceae	#N/A	#N/A
	B17_Pseudomonas	FJ577648.1.1421	Proteobacteria	Gammaproteobacteria	Pseudomonadales	Pseudomonadaceae	Pseudomonas	#N/A
	B13_Pseudomonas	GU325690.1.1205	Proteobacteria	Gammaproteobacteria	Pseudomonadales	Pseudomonadaceae	Pseudomonas	#N/A
	F93_f_Phaeosphaeriaceae	SH182992.07FU_KC662236_reps	Ascomycota	Dothideomycetes	Pleosporales	Phaeosphaeriaceae	#N/A	#N/A
	F50_o_Pleosporales	SH204786.07FU_EF505590_reps	Ascomycota	Dothideomycetes	Pleosporales	#N/A	#N/A	#N/A
	F47_o_Pleosporales	SH182913.07FU_KC916678_reps	Ascomycota	Dothideomycetes	Pleosporales	#N/A	#N/A	#N/A
CL7	F19_Sarocladium	SH210203.07FU_AY214439_refs	Ascomycota	Sordariomycetes	Hypocreales	Hypocreales_fam_Incertae_sedis	Sarocladium	Sarocladium_strictum
	F18_unidentified	SH644295.07FU_KU845989_reps	Ascomycota	Sordariomycetes	Hypocreales	Stachybotryaceae	unidentified	unidentified
	F31_Periconia	SH180757.07FU_KU574712_reps	Ascomycota	Dothideomycetes	Pleosporales	Periconiaceae	Periconia	Periconia_byssoides
	F70_Paraphoma	SH208737.07FU_HG936725_reps	Ascomycota	Dothideomycetes	Pleosporales	Phaeosphaeriaceae	Paraphoma	Paraphoma_chrysanthemicola
	F2_f_Didymellaceae	SH207245.07FU_GU721291_reps	Ascomycota	Dothideomycetes	Pleosporales	Didymellaceae	#N/A	#N/A
CL8	B24_Kineococcus	JF190649.1.1337	Actinobacteria	Actinobacteria	Kineosporiales	Kineosporiaceae	Kineococcus	#N/A
	B54_Kineococcus	LC056925.1.1488	Actinobacteria	Actinobacteria	Kineosporiales	Kineosporiaceae	Kineococcus	#N/A
	F11_Curvularia	SH187575.07FU_HE861827_refs	Ascomycota	Dothideomycetes	Pleosporales	Pleosporaceae	Curvularia	Curvularia_sorghina
	F25_f_Phaeosphaeriaceae	SH182914.07FU_KF800300_reps	Ascomycota	Dothideomycetes	Pleosporales	Phaeosphaeriaceae	#N/A	#N/A
	F32_unidentified	SH525863.07FU_KX515770_reps	Basidiomycota	Ustilaginomycetes	Ustilaginales	Ustilaginaceae	unidentified	unidentified
	F4_Curvularia	SH187601.07FU_JN601031_refs	Ascomycota	Dothideomycetes	Pleosporales	Pleosporaceae	Curvularia	#N/A
	B43_Chryseobacterium	KM361537.1.1344	Bacteroidetes	Bacteroidia	Flavobacteriales	Weeksellaceae	Chryseobacterium	#N/A
	F15_Curvularia	SH349835.07FU_HG778984_refs	Ascomycota	Dothideomycetes	Pleosporales	Pleosporaceae	Curvularia	#N/A
	F12_Curvularia	SH187568.07FU_JX256429_refs	Ascomycota	Dothideomycetes	Pleosporales	Pleosporaceae	Curvularia	Curvularia_lunata
	F7_Alternaria	SH192117.07FU_KJ572139_reps	Ascomycota	Dothideomycetes	Pleosporales	Pleosporaceae	Alternaria	Alternaria_longissima
	F39_o_Chaetothyriales	29990144c6b1b5827e220962500e5c68	Ascomycota	Eurotiomycetes	Chaetothyriales	#N/A	#N/A	#N/A
	F51_Alternaria	f27d4cfbb6af44d61aacd3e7c958afcc	Ascomycota	Dothideomycetes	Pleosporales	Pleosporaceae	Alternaria	Alternaria_longissima
	F6_Gaeumannomyces	SH640419.07FU_KX306480_reps	Ascomycota	Sordariomycetes	Magnaporthales	Magnaporthaceae	Gaeumannomyces	Gaeumannomyces_graminis
	F8_f_Phaeosphaeriaceae	SH182985.07FU_AF191549_reps	Ascomycota	Dothideomycetes	Pleosporales	Phaeosphaeriaceae	#N/A	#N/A
