# Supplementary material for: Domestication of Oryza species eco-evolutionarily shapes bacterial and fungal communities in rice seed
Source: Microbiome. 2020 Feb 14;8:20. doi: 10.1186/s40168-020-00805-0 (PMC7023700; doi:10.1186/s40168-020-00805-0)
Supplement: Supplementary file 10 — Additional file 9. Differentially abundant bacterial OTUs of wild and domesticated rice [file 40168_2020_805_MOESM9_ESM.xlsx]

## Sheet: Sheet1
Additional file 9. Differentially abundant bacterial OTUs of wild and domesticated rice
id	OTU	logFC	AveExpr	adj.P.Val	Phylum	Class	Order	Family	Genus	Species	total abundance	Enriched
110_uncultured	AY138237.1.1441	18.7898	0.188265	3.27179e-08	Proteobacteria	Alphaproteobacteria	Rhizobiales	Pleomorphomonadaceae	uncultured	uncultured Rhizobiales bacterium	296	Domesticated
16_f_Enterobacteriaceae	AB698799.1.1416	17.1894	1.06779	4.54628e-11	Proteobacteria	Gammaproteobacteria	Enterobacteriales	Enterobacteriaceae	#N/A	#N/A	14707	Domesticated
46_Pseudomonas	HQ246242.1.1363	16.354	0.413734	1.55336e-14	Proteobacteria	Gammaproteobacteria	Pseudomonadales	Pseudomonadaceae	Pseudomonas	Pseudomonas sp. 6A18S4	2093	Domesticated
244_Mucilaginibacter	HM276373.1.1351	14.1947	0.0667807	4.4269e-06	Bacteroidetes	Bacteroidia	Sphingobacteriales	Sphingobacteriaceae	Mucilaginibacter	#N/A	40	Domesticated
1_Pantoea	KP409622.1.1215	13.6227	10.9302	8.13838e-40	Proteobacteria	Gammaproteobacteria	Enterobacteriales	Enterobacteriaceae	Pantoea	#N/A	449944	Domesticated
65_Herbaspirillum	EU549833.1.1428	13.0442	0.559037	1.13376e-18	Proteobacteria	Gammaproteobacteria	Betaproteobacteriales	Burkholderiaceae	Herbaspirillum	#N/A	1130	Domesticated
31_Pseudomonas	KU588112.1.1213	12.8987	0.846829	6.67029e-11	Proteobacteria	Gammaproteobacteria	Pseudomonadales	Pseudomonadaceae	Pseudomonas	#N/A	4613	Domesticated
38_Sphingomonas	KM253192.1.1336	12.2292	0.770543	1.8017e-14	Proteobacteria	Alphaproteobacteria	Sphingomonadales	Sphingomonadaceae	Sphingomonas	#N/A	3667	Domesticated
2_Pantoea	AB845265.1.1326	11.8927	9.55306	7.38064e-39	Proteobacteria	Gammaproteobacteria	Enterobacteriales	Enterobacteriaceae	Pantoea	#N/A	166579	Domesticated
39_Sphingomonas	FJ455063.1.1477	10.8465	0.807849	3.71815e-13	Proteobacteria	Alphaproteobacteria	Sphingomonadales	Sphingomonadaceae	Sphingomonas	#N/A	3265	Domesticated
8_Xanthomonas	KP704433.1.1365	10.4435	6.28108	4.89291e-29	Proteobacteria	Gammaproteobacteria	Xanthomonadales	Xanthomonadaceae	Xanthomonas	#N/A	40851	Domesticated
53_f_Microbacteriaceae	HM274470.1.1344	10.3099	0.563944	2.67489e-15	Actinobacteria	Actinobacteria	Micrococcales	Microbacteriaceae	#N/A	#N/A	1489	Domesticated
32_Ralstonia	KC872638.1.1315	10.2957	2.15724	1.0641e-17	Proteobacteria	Gammaproteobacteria	Betaproteobacteriales	Burkholderiaceae	Ralstonia	Ralstonia pickettii	4188	Domesticated
3_Curtobacterium	KU725926.1.1331	10.2451	7.92705	6.82927e-22	Actinobacteria	Actinobacteria	Micrococcales	Microbacteriaceae	Curtobacterium	#N/A	146342	Domesticated
6_Methylobacterium	EU808442.1.1293	10.207	7.05326	1.45311e-28	Proteobacteria	Alphaproteobacteria	Rhizobiales	Beijerinckiaceae	Methylobacterium	#N/A	78128	Domesticated
81_Chryseobacterium	JQ071497.1.1439	9.76527	0.216122	1.94519e-08	Bacteroidetes	Bacteroidia	Flavobacteriales	Weeksellaceae	Chryseobacterium	#N/A	619	Domesticated
7_Pantoea	KP704422.1.1484	9.72101	7.683	1.88351e-32	Proteobacteria	Gammaproteobacteria	Enterobacteriales	Enterobacteriaceae	Pantoea	#N/A	53874	Domesticated
198_Bradyrhizobium	KT900890.1.1387	9.36879	0.155175	4.4883e-09	Proteobacteria	Alphaproteobacteria	Rhizobiales	Xanthobacteraceae	Bradyrhizobium	#N/A	81	Domesticated
5_Pseudomonas	EU239123.1.1223	8.56309	8.20407	1.32143e-19	Proteobacteria	Gammaproteobacteria	Pseudomonadales	Pseudomonadaceae	Pseudomonas	#N/A	90690	Domesticated
11_Paenibacillus	JF225451.1.1374	7.89086	3.3548	8.58901e-10	Firmicutes	Bacilli	Bacillales	Paenibacillaceae	Paenibacillus	#N/A	29656	Domesticated
57_Ralstonia	GU940806.1.1407	7.11002	0.932298	6.63541e-13	Proteobacteria	Gammaproteobacteria	Betaproteobacteriales	Burkholderiaceae	Ralstonia	#N/A	1423	Domesticated
14_Microbacterium	HL098382.1.1408	7.08571	4.7338	2.70942e-23	Actinobacteria	Actinobacteria	Micrococcales	Microbacteriaceae	Microbacterium	#N/A	24380	Domesticated
10_Methylobacterium	FJ432294.1.1202	6.87315	6.60058	2.71597e-22	Proteobacteria	Alphaproteobacteria	Rhizobiales	Beijerinckiaceae	Methylobacterium	#N/A	34546	Domesticated
9_Methylobacterium	EU506287.1.1363	6.84644	6.89209	1.01499e-24	Proteobacteria	Alphaproteobacteria	Rhizobiales	Beijerinckiaceae	Methylobacterium	#N/A	34707	Domesticated
33_Herbaspirillum	FJ687986.1.1320	6.5746	1.28802	3.45145e-05	Proteobacteria	Gammaproteobacteria	Betaproteobacteriales	Burkholderiaceae	Herbaspirillum	#N/A	4156	Domesticated
4_Sphingomonas	KU725963.1.1234	5.96692	7.70131	2.44371e-13	Proteobacteria	Alphaproteobacteria	Sphingomonadales	Sphingomonadaceae	Sphingomonas	#N/A	98465	Domesticated
12_Methylobacterium	KP980580.1.1419	5.54805	3.99596	3.50456e-10	Proteobacteria	Alphaproteobacteria	Rhizobiales	Beijerinckiaceae	Methylobacterium	#N/A	28414	Domesticated
59_Mucilaginibacter	KX508658.1.1483	5.3205	0.871567	4.38092e-08	Bacteroidetes	Bacteroidia	Sphingobacteriales	Sphingobacteriaceae	Mucilaginibacter	#N/A	1401	Domesticated
20_Sphingomonas	JX192648.1.1366	4.74223	2.23515	2.18847e-06	Proteobacteria	Alphaproteobacteria	Sphingomonadales	Sphingomonadaceae	Sphingomonas	#N/A	10134	Domesticated
29_Methylobacterium	JF224904.1.1305	4.51751	2.03362	2.46326e-07	Proteobacteria	Alphaproteobacteria	Rhizobiales	Beijerinckiaceae	Methylobacterium	#N/A	4920	Domesticated
30_Sphingomonas	DD224248.1.1461	4.34527	1.53751	7.33803e-05	Proteobacteria	Alphaproteobacteria	Sphingomonadales	Sphingomonadaceae	Sphingomonas	#N/A	4643	Domesticated
108_Burkholderia-Caballeronia-Paraburkholderia	FN543695.1.1250	4.26512	0.623522	3.84357e-12	Proteobacteria	Gammaproteobacteria	Betaproteobacteriales	Burkholderiaceae	Burkholderia-Caballeronia-Paraburkholderia	#N/A	320	Domesticated
13_Pseudomonas	GU325690.1.1205	4.06424	2.88917	0.00659712	Proteobacteria	Gammaproteobacteria	Pseudomonadales	Pseudomonadaceae	Pseudomonas	#N/A	26199	Domesticated
19_Aureimonas	FN421801.1.1367	3.85598	3.19	5.97495e-07	Proteobacteria	Alphaproteobacteria	Rhizobiales	Rhizobiaceae	Aureimonas	#N/A	10839	Domesticated
76_Chryseobacterium	JF218918.1.1345	3.69914	0.302986	0.00269235	Bacteroidetes	Bacteroidia	Flavobacteriales	Weeksellaceae	Chryseobacterium	Chryseobacterium sp. LEN18	733	Domesticated
26_Mucilaginibacter	X89912.1.1281	3.37376	1.11043	0.00257704	Bacteroidetes	Bacteroidia	Sphingobacteriales	Sphingobacteriaceae	Mucilaginibacter	Sphingobacterium-like sp. PC1.9	5725	Domesticated
162_Acidovorax	JN698017.1.1366	3.19052	0.0897329	2.57085e-05	Proteobacteria	Gammaproteobacteria	Betaproteobacteriales	Burkholderiaceae	Acidovorax	#N/A	135	Domesticated
103_Bradyrhizobium	GQ369127.1.1229	3.07814	0.481669	0.00120568	Proteobacteria	Alphaproteobacteria	Rhizobiales	Xanthobacteraceae	Bradyrhizobium	#N/A	338	Domesticated
168_Roseomonas	JX949220.1.1359	2.21896	0.118458	0.00395231	Proteobacteria	Alphaproteobacteria	Acetobacterales	Acetobacteraceae	Roseomonas	#N/A	121	Domesticated
296_Siphonobacter	KU379672.1.1445	-2.14551	0.0658283	3.25497e-06	Bacteroidetes	Bacteroidia	Cytophagales	Microscillaceae	Siphonobacter	Siphonobacter sp.	19	Wild
225_Allorhizobium-Neorhizobium-Pararhizobium-Rhizobium	GU188919.1.1306	-2.32401	0.0456019	0.000783914	Proteobacteria	Alphaproteobacteria	Rhizobiales	Rhizobiaceae	Allorhizobium-Neorhizobium-Pararhizobium-Rhizobium	#N/A	58	Wild
255_Staphylococcus	FJ957564.1.1515	-2.33214	0.0782384	0.000120847	Firmicutes	Bacilli	Bacillales	Staphylococcaceae	Staphylococcus	#N/A	36	Wild
354_uncultured bacterium	EF515912.1.1483	-2.35281	0.030286	3.34652e-10	Planctomycetes	BD7-11	uncultured bacterium	uncultured bacterium	uncultured bacterium	uncultured bacterium	6	Wild
363_Exiguobacterium	DI249699.1.1228	-2.58481	0.0200385	5.26251e-61	Firmicutes	Bacilli	Bacillales	Family XII	Exiguobacterium	#N/A	5	Wild
361_uncultured gamma proteobacterium	GQ047882.1.1308	-2.58484	0.0200385	4.31842e-58	Patescibacteria	Saccharimonadia	Saccharimonadales	uncultured gamma proteobacterium	uncultured gamma proteobacterium	uncultured gamma proteobacterium	5	Wild
142_Acinetobacter	GQ472950.1.1239	-2.63538	0.378416	3.39034e-05	Proteobacteria	Gammaproteobacteria	Pseudomonadales	Moraxellaceae	Acinetobacter	#N/A	173	Wild
355_Roseomonas	KC764968.1.1387	-2.8072	0.0217624	5.15923e-62	Proteobacteria	Alphaproteobacteria	Acetobacterales	Acetobacteraceae	Roseomonas	Roseomonas ludipueritiae	6	Wild
353_Finegoldia	AB109770.615.2139	-2.80723	0.0217624	9.12689e-58	Firmicutes	Clostridia	Clostridiales	Family XI	Finegoldia	#N/A	6	Wild
330_Mucilaginibacter	KC690146.1.1466	-2.87875	0.0432943	4.97602e-36	Bacteroidetes	Bacteroidia	Sphingobacteriales	Sphingobacteriaceae	Mucilaginibacter	Mucilaginibacter sp. HME8677	12	Wild
119_Pantoea	KJ670111.1.1429	-3.13314	0.0614786	0.000783914	Proteobacteria	Gammaproteobacteria	Enterobacteriales	Enterobacteriaceae	Pantoea	#N/A	243	Wild
157_Novosphingobium	JF716063.1.1371	-3.16023	0.0554244	0.000294047	Proteobacteria	Alphaproteobacteria	Sphingomonadales	Sphingomonadaceae	Novosphingobium	#N/A	141	Wild
349_Mucilaginibacter	FN400860.1.1337	-3.16978	0.0245731	2.1735e-59	Bacteroidetes	Bacteroidia	Sphingobacteriales	Sphingobacteriaceae	Mucilaginibacter	#N/A	8	Wild
67_Allorhizobium-Neorhizobium-Pararhizobium-Rhizobium	FJ823050.1.1392	-3.2553	0.371168	0.00841013	Proteobacteria	Alphaproteobacteria	Rhizobiales	Rhizobiaceae	Allorhizobium-Neorhizobium-Pararhizobium-Rhizobium	#N/A	861	Wild
346_Corynebacterium 1	GQ062058.1.1338	-3.32177	0.0257514	1.13951e-59	Actinobacteria	Actinobacteria	Corynebacteriales	Corynebacteriaceae	Corynebacterium 1	#N/A	9	Wild
341_Corynebacterium 1	GQ015406.1.1345	-3.45921	0.0268173	1.21571e-62	Actinobacteria	Actinobacteria	Corynebacteriales	Corynebacteriaceae	Corynebacterium 1	#N/A	10	Wild
345_Altererythrobacter	KP687189.1.1413	-3.45927	0.0268173	1.80144e-60	Proteobacteria	Alphaproteobacteria	Sphingomonadales	Sphingomonadaceae	Altererythrobacter	#N/A	10	Wild
294_Candidatus Protochlamydia	EU707854.1.1384	-3.46886	0.0540874	7.00128e-29	Chlamydiae	Chlamydiae	Chlamydiales	Parachlamydiaceae	Candidatus Protochlamydia	#N/A	21	Wild
336_Streptococcus	KC699126.1.1426	-3.58473	0.0277904	1.42209e-62	Firmicutes	Bacilli	Lactobacillales	Streptococcaceae	Streptococcus	#N/A	11	Wild
337_uncultured	JF148966.1.1361	-3.58473	0.0277904	8.10658e-63	Proteobacteria	Gammaproteobacteria	Betaproteobacteriales	Neisseriaceae	uncultured	#N/A	11	Wild
338_uncultured	HJ352580.1.1397	-3.58479	0.0277904	2.56509e-62	Bacteroidetes	Bacteroidia	Chitinophagales	Chitinophagaceae	uncultured	unidentified	11	Wild
333_Jatrophihabitans	JF168212.1.1341	-3.70022	0.0286856	1.71545e-63	Actinobacteria	Actinobacteria	Frankiales	Frankiaceae	Jatrophihabitans	#N/A	12	Wild
41_Sphingomonas	JQ977010.1.1397	-3.73176	1.09017	0.00851955	Proteobacteria	Alphaproteobacteria	Sphingomonadales	Sphingomonadaceae	Sphingomonas	#N/A	2855	Wild
329_Microvirga	KM598263.1.1395	-3.80715	0.0295144	9.80109e-54	Proteobacteria	Alphaproteobacteria	Rhizobiales	Beijerinckiaceae	Microvirga	#N/A	13	Wild
324_Thiobacillus	HG380582.1.1390	-3.80716	0.0295144	1.02375e-63	Proteobacteria	Gammaproteobacteria	Betaproteobacteriales	Hydrogenophilaceae	Thiobacillus	#N/A	13	Wild
326_Tumebacillus	JF189261.1.1366	-3.80717	0.0295144	1.27497e-62	Firmicutes	Bacilli	Bacillales	Alicyclobacillaceae	Tumebacillus	#N/A	13	Wild
325_1174-901-12	KC137125.1.1427	-3.80719	0.0295144	6.81394e-65	Proteobacteria	Alphaproteobacteria	Rhizobiales	Beijerinckiaceae	1174-901-12	#N/A	13	Wild
250_Brevundimonas	LC190811.1.1214	-3.81004	0.0577613	9.35839e-14	Proteobacteria	Alphaproteobacteria	Caulobacterales	Caulobacteraceae	Brevundimonas	#N/A	38	Wild
312_Novosphingobium	JN977249.1.1454	-3.90667	0.030286	1.00259e-63	Proteobacteria	Alphaproteobacteria	Sphingomonadales	Sphingomonadaceae	Novosphingobium	#N/A	14	Wild
316_Azospirillum	AB049112.1.1229	-3.90667	0.030286	8.13227e-64	Proteobacteria	Alphaproteobacteria	Azospirillales	Azospirillaceae	Azospirillum	#N/A	14	Wild
321_Jatrophihabitans	KF056992.1.1446	-3.9067	0.030286	6.17303e-63	Actinobacteria	Actinobacteria	Frankiales	Frankiaceae	Jatrophihabitans	Jatrophihabitans fulvus	14	Wild
319_Marmoricola	HM263195.1.1338	-3.9067	0.030286	1.01515e-62	Actinobacteria	Actinobacteria	Propionibacteriales	Nocardioidaceae	Marmoricola	Marmoricola korecus	14	Wild
320_uncultured	6435c7d179316d7357c1b2561c316dde	-3.90671	0.030286	1.24999e-60	Fusobacteria	Fusobacteriia	Fusobacteriales	Leptotrichiaceae	uncultured	marine metagenome	14	Wild
314_Allorhizobium-Neorhizobium-Pararhizobium-Rhizobium	HM839468.1.1305	-3.90671	0.030286	1.06109e-59	Proteobacteria	Alphaproteobacteria	Rhizobiales	Rhizobiaceae	Allorhizobium-Neorhizobium-Pararhizobium-Rhizobium	#N/A	14	Wild
186_Spirosoma	AB681463.1.1431	-3.93507	0.116163	3.91519e-07	Bacteroidetes	Bacteroidia	Cytophagales	Spirosomaceae	Spirosoma	#N/A	97	Wild
271_Sphingomonas	HM334731.1.1310	-3.95541	0.0592547	3.78443e-28	Proteobacteria	Alphaproteobacteria	Sphingomonadales	Sphingomonadaceae	Sphingomonas	#N/A	28	Wild
305_Mucilaginibacter	LM654288.1.1443	-3.99977	0.0310078	8.39665e-64	Bacteroidetes	Bacteroidia	Sphingobacteriales	Sphingobacteriaceae	Mucilaginibacter	#N/A	15	Wild
308_Caulobacter	KC331367.1.1443	-3.99982	0.0310078	4.16895e-65	Proteobacteria	Alphaproteobacteria	Caulobacterales	Caulobacteraceae	Caulobacter	#N/A	15	Wild
306_f_NA	704e173b05894878ed9780df800ca248	-3.99983	0.0310078	7.5976e-65	#N/A	#N/A	#N/A	#N/A	#N/A	#N/A	15	Wild
311_f_Beijerinckiaceae	KJ540839.1.1409	-3.99983	0.0310078	1.27013e-64	Proteobacteria	Alphaproteobacteria	Rhizobiales	Beijerinckiaceae	#N/A	#N/A	15	Wild
124_Burkholderia-Caballeronia-Paraburkholderia	JN590520.1.1304	-4.05765	0.166708	6.59582e-08	Proteobacteria	Gammaproteobacteria	Betaproteobacteriales	Burkholderiaceae	Burkholderia-Caballeronia-Paraburkholderia	#N/A	213	Wild
73_Paenibacillus	KU183616.1.1523	-4.11687	0.152758	2.30521e-07	Firmicutes	Bacilli	Bacillales	Paenibacillaceae	Paenibacillus	#N/A	770	Wild
241_f_NA	HM845745.1.1327	-4.14651	0.0618394	2.24053e-18	FBP	#N/A	#N/A	#N/A	#N/A	#N/A	41	Wild
304_f_Acetobacteraceae	AM696989.1.1449	-4.16964	0.032325	1.85957e-63	Proteobacteria	Alphaproteobacteria	Acetobacterales	Acetobacteraceae	#N/A	#N/A	17	Wild
303_Nocardioides	GQ921956.1.1378	-4.1697	0.032325	4.65104e-54	Actinobacteria	Actinobacteria	Propionibacteriales	Nocardioidaceae	Nocardioides	#N/A	17	Wild
299_Exiguobacterium	KX355620.1.1519	-4.32166	0.0335033	8.65948e-64	Firmicutes	Bacilli	Bacillales	Family XII	Exiguobacterium	#N/A	19	Wild
297_Solirubrobacter	KC554683.1.1571	-4.32174	0.0335033	2.13232e-65	Actinobacteria	Thermoleophilia	Solirubrobacterales	Solirubrobacteraceae	Solirubrobacter	#N/A	19	Wild
211_Roseomonas	LN614686.1.1359	-4.38191	0.10277	2.32964e-28	Proteobacteria	Alphaproteobacteria	Acetobacterales	Acetobacteraceae	Roseomonas	#N/A	66	Wild
295_Peredibacter	AY294222.1.1443	-4.3921	0.034049	1.85957e-63	Proteobacteria	Deltaproteobacteria	Bdellovibrionales	Bacteriovoracaceae	Peredibacter	#N/A	20	Wild
128_Aeromicrobium	LMNM01000001.3974.5501	-4.39355	0.187562	5.90803e-17	Actinobacteria	Actinobacteria	Propionibacteriales	Nocardioidaceae	Aeromicrobium	#N/A	200	Wild
175_Burkholderia-Caballeronia-Paraburkholderia	AY528708.1.1452	-4.45682	0.164483	3.94253e-06	Proteobacteria	Gammaproteobacteria	Betaproteobacteriales	Burkholderiaceae	Burkholderia-Caballeronia-Paraburkholderia	#N/A	109	Wild
70_Sphingomonas	KJ601761.1.1362	-4.51531	0.316278	6.15269e-05	Proteobacteria	Alphaproteobacteria	Sphingomonadales	Sphingomonadaceae	Sphingomonas	#N/A	781	Wild
293_Nocardioides	JN571083.1.1482	-4.52334	0.0350664	2.32003e-63	Actinobacteria	Actinobacteria	Propionibacteriales	Nocardioidaceae	Nocardioides	#N/A	22	Wild
292_Taibaiella	KC295708.1.1453	-4.52336	0.0350664	1.52121e-65	Bacteroidetes	Bacteroidia	Chitinophagales	Chitinophagaceae	Taibaiella	#N/A	22	Wild
291_f_Intrasporangiaceae	AB354142.1.1364	-4.58465	0.0355423	8.81685e-64	Actinobacteria	Actinobacteria	Micrococcales	Intrasporangiaceae	#N/A	#N/A	23	Wild
288_f_NA	HQ697384.1.1469	-4.58472	0.0355423	1.89692e-64	Chloroflexi	KD4-96	#N/A	#N/A	#N/A	#N/A	23	Wild
289_Aquabacterium	KY029053.1.1371	-4.58476	0.0355423	1.44765e-65	Proteobacteria	Gammaproteobacteria	Betaproteobacteriales	Burkholderiaceae	Aquabacterium	Aquabacterium citratiphilum	23	Wild
284_Roseomonas	KP789481.1.1359	-4.64363	0.0359989	1.85957e-63	Proteobacteria	Alphaproteobacteria	Acetobacterales	Acetobacteraceae	Roseomonas	Roseomonas ludipueritiae	24	Wild
285_Filimonas	KJ572396.1.1450	-4.64366	0.0359989	2.10166e-65	Bacteroidetes	Bacteroidia	Chitinophagales	Chitinophagaceae	Filimonas	#N/A	24	Wild
283_Sphingomonas	JF199000.1.1306	-4.70021	0.0364375	1.71545e-63	Proteobacteria	Alphaproteobacteria	Sphingomonadales	Sphingomonadaceae	Sphingomonas	#N/A	25	Wild
280_Massilia	KX509198.1.1494	-4.75458	0.0368596	5.7538e-64	Proteobacteria	Gammaproteobacteria	Betaproteobacteriales	Burkholderiaceae	Massilia	#N/A	26	Wild
282_Chryseobacterium	KT119573.1.1332	-4.75465	0.0368596	1.02375e-63	Bacteroidetes	Bacteroidia	Flavobacteriales	Weeksellaceae	Chryseobacterium	#N/A	26	Wild
281_Pedobacter	KU671195.1.1415	-4.75468	0.0368596	1.09101e-65	Bacteroidetes	Bacteroidia	Sphingobacteriales	Sphingobacteriaceae	Pedobacter	#N/A	26	Wild
279_Duganella	FM206305.1.1296	-4.80712	0.0372663	9.76331e-64	Proteobacteria	Gammaproteobacteria	Betaproteobacteriales	Burkholderiaceae	Duganella	#N/A	27	Wild
228_Deinococcus	GEUY01021354.2.1377	-4.81103	0.0746462	4.36093e-40	Deinococcus-Thermus	Deinococci	Deinococcales	Deinococcaceae	Deinococcus	#N/A	55	Wild
275_Bradyrhizobium	HE818658.1.1463	-4.85766	0.0376588	4.85101e-64	Proteobacteria	Alphaproteobacteria	Rhizobiales	Xanthobacteraceae	Bradyrhizobium	#N/A	28	Wild
276_Nakamurella	FR682693.1.1468	-4.85771	0.0376588	1.13757e-64	Actinobacteria	Actinobacteria	Frankiales	Nakamurellaceae	Nakamurella	Nakamurella sp. R-36686	28	Wild
272_Actinomycetospora	AM398646.1.1476	-4.85775	0.0376588	1.24653e-62	Actinobacteria	Actinobacteria	Pseudonocardiales	Pseudonocardiaceae	Actinomycetospora	#N/A	28	Wild
267_Pseudonocardia	EU928984.1.1238	-4.90657	0.0380379	8.13227e-64	Actinobacteria	Actinobacteria	Pseudonocardiales	Pseudonocardiaceae	Pseudonocardia	#N/A	29	Wild
269_f_NA	2444cb3c572fba503a7c1a5b7613b1bb	-4.90662	0.0380379	1.51361e-54	#N/A	#N/A	#N/A	#N/A	#N/A	#N/A	29	Wild
268_Chryseobacterium	HQ377322.1.1290	-4.90668	0.0380379	1.44765e-65	Bacteroidetes	Bacteroidia	Flavobacteriales	Weeksellaceae	Chryseobacterium	#N/A	29	Wild
179_Dyadobacter	KF084901.1.1341	-4.93243	0.0746462	4.92462e-15	Bacteroidetes	Bacteroidia	Cytophagales	Spirosomaceae	Dyadobacter	#N/A	105	Wild
219_Bosea	CU920714.1.1309	-4.93628	0.0751433	7.81279e-22	Proteobacteria	Alphaproteobacteria	Rhizobiales	Beijerinckiaceae	Bosea	#N/A	62	Wild
266_Mucilaginibacter	GQ144415.1.1409	-4.95395	0.0384046	1.12862e-63	Bacteroidetes	Bacteroidia	Sphingobacteriales	Sphingobacteriaceae	Mucilaginibacter	#N/A	30	Wild
265_Paracoccus	HQ264096.1.1222	-4.95396	0.0384046	1.0902e-62	Proteobacteria	Alphaproteobacteria	Rhodobacterales	Rhodobacteraceae	Paracoccus	#N/A	30	Wild
74_Herbaspirillum	KJ200413.1.1428	-4.97485	0.228273	7.00873e-05	Proteobacteria	Gammaproteobacteria	Betaproteobacteriales	Burkholderiaceae	Herbaspirillum	#N/A	754	Wild
262_Sphingomonas	3ef5d0a22873b0eaf06d5ddde698eb2c	-4.99975	0.0387597	1.06816e-63	Proteobacteria	Alphaproteobacteria	Sphingomonadales	Sphingomonadaceae	Sphingomonas	#N/A	31	Wild
263_Sphingomonas	JX458464.1.1328	-4.99975	0.0387597	1.06816e-63	Proteobacteria	Alphaproteobacteria	Sphingomonadales	Sphingomonadaceae	Sphingomonas	Sphingomonas sp. W2.10-27	31	Wild
226_Staphylococcus	HQ773094.1.1467	-5.04679	0.0708492	2.1495e-10	Firmicutes	Bacilli	Bacillales	Staphylococcaceae	Staphylococcus	#N/A	57	Wild
150_Leifsonia	DI431448.1.1455	-5.07174	0.14866	2.60246e-20	Actinobacteria	Actinobacteria	Micrococcales	Microbacteriaceae	Leifsonia	#N/A	148	Wild
327_f_NA	EU777806.1.1322	-5.08475	0.0295144	7.19205e-10	Firmicutes	Bacilli	Lactobacillales	#N/A	#N/A	#N/A	13	Wild
258_Alkanindiges	GQ076362.1.1360	-5.08718	0.0394377	1.23061e-54	Proteobacteria	Gammaproteobacteria	Pseudomonadales	Moraxellaceae	Alkanindiges	#N/A	33	Wild
257_Comamonas	LT009500.1.1454	-5.08724	0.0394377	6.55901e-66	Proteobacteria	Gammaproteobacteria	Betaproteobacteriales	Burkholderiaceae	Comamonas	#N/A	33	Wild
209_Lawsonella	EU808403.1.1305	-5.15123	0.0713533	2.02146e-11	Actinobacteria	Actinobacteria	Corynebacteriales	Corynebacteriaceae	Lawsonella	#N/A	67	Wild
350_Dolosigranulum	JF240039.1.1322	-5.18592	0.0245731	1.36255e-05	Firmicutes	Bacilli	Lactobacillales	Carnobacteriaceae	Dolosigranulum	#N/A	8	Wild
256_Endobacter	JF198233.1.1314	-5.20907	0.0403834	4.90315e-63	Proteobacteria	Alphaproteobacteria	Acetobacterales	Acetobacteraceae	Endobacter	uncultured bacterium	36	Wild
106_f_Microbacteriaceae	KF891411.1.1409	-5.21462	0.193707	2.53567e-07	Actinobacteria	Actinobacteria	Micrococcales	Microbacteriaceae	#N/A	#N/A	326	Wild
254_Staphylococcus	KP644774.1.1203	-5.24763	0.0406816	7.1876e-65	Firmicutes	Bacilli	Bacillales	Staphylococcaceae	Staphylococcus	#N/A	37	Wild
253_Sphingomonas	KT354876.1.1469	-5.2477	0.0406816	5.52859e-66	Proteobacteria	Alphaproteobacteria	Sphingomonadales	Sphingomonadaceae	Sphingomonas	Sphingomonas sp. CC-MHH0546	37	Wild
89_Devosia	JF180414.1.1303	-5.26494	0.333915	3.3368e-10	Proteobacteria	Alphaproteobacteria	Rhizobiales	Devosiaceae	Devosia	#N/A	480	Wild
201_Bradyrhizobium	EU133537.1.1316	-5.27459	0.10766	4.17878e-10	Proteobacteria	Alphaproteobacteria	Rhizobiales	Xanthobacteraceae	Bradyrhizobium	#N/A	75	Wild
251_f_NA	86f39c84ab4ac5aff76d3cc813c113b5	-5.28514	0.0409721	8.13227e-64	#N/A	#N/A	#N/A	#N/A	#N/A	#N/A	38	Wild
200_Mycobacterium	AY736247.1.1240	-5.29252	0.0753706	6.01876e-22	Actinobacteria	Actinobacteria	Corynebacteriales	Mycobacteriaceae	Mycobacterium	#N/A	76	Wild
249_f_Sphingomonadaceae	FPLS01025032.12.1480	-5.32167	0.0412553	8.13227e-64	Proteobacteria	Alphaproteobacteria	Sphingomonadales	Sphingomonadaceae	#N/A	#N/A	39	Wild
248_Pseudoxanthomonas	KP757644.1.1399	-5.32168	0.0412553	3.03449e-57	Proteobacteria	Gammaproteobacteria	Xanthomonadales	Xanthomonadaceae	Pseudoxanthomonas	#N/A	39	Wild
246_Novosphingobium	JQ806458.1.1440	-5.35726	0.0415314	9.30064e-55	Proteobacteria	Alphaproteobacteria	Sphingomonadales	Sphingomonadaceae	Novosphingobium	#N/A	40	Wild
242_Aeromicrobium	FPLM01002183.6.1504	-5.35727	0.0415314	4.77738e-65	Actinobacteria	Actinobacteria	Propionibacteriales	Nocardioidaceae	Aeromicrobium	#N/A	40	Wild
240_Methylobacterium	HM309106.1.1305	-5.42601	0.0420641	5.66225e-63	Proteobacteria	Alphaproteobacteria	Rhizobiales	Beijerinckiaceae	Methylobacterium	Methylobacterium variabile	42	Wild
40_f_Burkholderiaceae	CP010951.2496980.2498522	-5.42786	1.22582	1.25796e-05	Proteobacteria	Gammaproteobacteria	Betaproteobacteriales	Burkholderiaceae	#N/A	#N/A	2887	Wild
37_f_Rhizobiaceae	GASZ01001652.185.1608	-5.49669	0.870826	0.00017583	Proteobacteria	Alphaproteobacteria	Rhizobiales	Rhizobiaceae	#N/A	#N/A	3785	Wild
239_Aureimonas	KF836040.1.1388	-5.5233	0.0428183	5.33441e-62	Proteobacteria	Alphaproteobacteria	Rhizobiales	Rhizobiaceae	Aureimonas	#N/A	45	Wild
114_Burkholderia-Caballeronia-Paraburkholderia	LC104297.1.1445	-5.53995	0.183998	1.07189e-09	Proteobacteria	Gammaproteobacteria	Betaproteobacteriales	Burkholderiaceae	Burkholderia-Caballeronia-Paraburkholderia	#N/A	251	Wild
195_Allorhizobium-Neorhizobium-Pararhizobium-Rhizobium	KR135740.1.1413	-5.54978	0.0840492	5.81798e-40	Proteobacteria	Alphaproteobacteria	Rhizobiales	Rhizobiaceae	Allorhizobium-Neorhizobium-Pararhizobium-Rhizobium	#N/A	85	Wild
238_Jatrophihabitans	HQ674864.1.1490	-5.55433	0.0430588	1.14973e-61	Actinobacteria	Actinobacteria	Frankiales	Frankiaceae	Jatrophihabitans	#N/A	46	Wild
180_Roseomonas	AB594201.1.1422	-5.58065	0.0875374	1.04513e-35	Proteobacteria	Alphaproteobacteria	Acetobacterales	Acetobacteraceae	Roseomonas	#N/A	102	Wild
236_Methylobacterium	KR006244.1.1290	-5.58472	0.0432943	6.55901e-66	Proteobacteria	Alphaproteobacteria	Rhizobiales	Beijerinckiaceae	Methylobacterium	#N/A	47	Wild
235_f_NA	FPLS01014453.16.1470	-5.61446	0.0435249	3.52509e-66	Patescibacteria	Saccharimonadia	Saccharimonadales	#N/A	#N/A	#N/A	48	Wild
234_Nocardioides	KC967036.1.1300	-5.6436	0.0437508	3.90221e-61	Actinobacteria	Actinobacteria	Propionibacteriales	Nocardioidaceae	Nocardioides	#N/A	49	Wild
28_Acidovorax	AY622262.1.1451	-5.6644	1.3836	0.00101001	Proteobacteria	Gammaproteobacteria	Betaproteobacteriales	Burkholderiaceae	Acidovorax	#N/A	4949	Wild
232_Stenotrophomonas	HQ916663.1.1452	-5.75458	0.0446115	3.51867e-65	Proteobacteria	Gammaproteobacteria	Xanthomonadales	Xanthomonadaceae	Stenotrophomonas	#N/A	53	Wild
229_Curtobacterium	LC038166.1.1495	-5.78106	0.0448167	4.00845e-65	Actinobacteria	Actinobacteria	Micrococcales	Microbacteriaceae	Curtobacterium	#N/A	54	Wild
231_Pedobacter	KU179044.1.1444	-5.78109	0.0448167	8.80416e-62	Bacteroidetes	Bacteroidia	Sphingobacteriales	Sphingobacteriaceae	Pedobacter	#N/A	54	Wild
227_Phaselicystis	JF239009.1.1373	-5.83263	0.0452162	2.88198e-66	Proteobacteria	Deltaproteobacteria	Myxococcales	Phaselicystidaceae	Phaselicystis	#N/A	56	Wild
223_Mucilaginibacter	LT223124.1.1421	-5.93044	0.0459747	2.42409e-64	Bacteroidetes	Bacteroidia	Sphingobacteriales	Sphingobacteriaceae	Mucilaginibacter	Mucilaginibacter sp. TAPP7	60	Wild
136_Tsukamurella	KR476462.1.1418	-5.99162	0.0929658	6.30617e-21	Actinobacteria	Actinobacteria	Corynebacteriales	Tsukamurellaceae	Tsukamurella	#N/A	186	Wild
218_Sphingobium	JQ855625.1.1251	-5.99972	0.0465116	1.0902e-62	Proteobacteria	Alphaproteobacteria	Sphingomonadales	Sphingomonadaceae	Sphingobium	#N/A	63	Wild
217_f_Rhizobiaceae	GQ015286.1.1305	-5.99974	0.0465116	2.56064e-66	Proteobacteria	Alphaproteobacteria	Rhizobiales	Rhizobiaceae	#N/A	#N/A	63	Wild
215_Sphingobacterium	JX453109.1.1421	-6.02202	0.046685	3.86477e-65	Bacteroidetes	Bacteroidia	Sphingobacteriales	Sphingobacteriaceae	Sphingobacterium	#N/A	64	Wild
213_Dyadobacter	AM085468.1.1468	-6.06582	0.0470239	2.56064e-66	Bacteroidetes	Bacteroidia	Cytophagales	Spirosomaceae	Dyadobacter	#N/A	66	Wild
334_f_NA	4db741ee38306f4482caaa8b50e3623d	-6.06862	0.0286856	6.42937e-07	#N/A	#N/A	#N/A	#N/A	#N/A	#N/A	12	Wild
210_Burkholderia-Caballeronia-Paraburkholderia	KP409854.1.1200	-6.08718	0.0471896	1.02105e-62	Proteobacteria	Gammaproteobacteria	Betaproteobacteriales	Burkholderiaceae	Burkholderia-Caballeronia-Paraburkholderia	#N/A	67	Wild
207_Methylobacterium	AB598051.1.1452	-6.10818	0.0473529	3.18071e-65	Proteobacteria	Alphaproteobacteria	Rhizobiales	Beijerinckiaceae	Methylobacterium	#N/A	68	Wild
95_Stenotrophomonas	KX212245.1.1200	-6.12596	0.16058	6.62765e-07	Proteobacteria	Gammaproteobacteria	Xanthomonadales	Xanthomonadaceae	Stenotrophomonas	#N/A	391	Wild
206_Rhodovarius	LT840125.1.1448	-6.12901	0.0475138	2.56064e-66	Proteobacteria	Alphaproteobacteria	Acetobacterales	Acetobacteraceae	Rhodovarius	Rhodovarius sp. CCP-6	69	Wild
205_Paenibacillus	HM566894.1.1273	-6.16963	0.0478289	2.43755e-63	Firmicutes	Bacilli	Bacillales	Paenibacillaceae	Paenibacillus	#N/A	71	Wild
115_Williamsia	KX268460.1.1277	-6.18097	0.0974315	3.33824e-17	Actinobacteria	Actinobacteria	Corynebacteriales	Nocardiaceae	Williamsia	#N/A	250	Wild
286_Chryseobacterium	KP099959.1.1331	-6.2019	0.0359989	7.19205e-10	Bacteroidetes	Bacteroidia	Flavobacteriales	Weeksellaceae	Chryseobacterium	#N/A	24	Wild
125_Siphonobacter	KX350178.1.1460	-6.20464	0.169047	3.15989e-13	Bacteroidetes	Bacteroidia	Cytophagales	Microscillaceae	Siphonobacter	Siphonobacter sp. BAB-5405	212	Wild
203_Chryseobacterium	KM077279.1.1382	-6.22851	0.0482854	1.89692e-64	Bacteroidetes	Bacteroidia	Flavobacteriales	Weeksellaceae	Chryseobacterium	Chryseobacterium hominis	74	Wild
202_f_Burkholderiaceae	AB600419.1.1391	-6.24762	0.0484335	2.89816e-64	Proteobacteria	Gammaproteobacteria	Betaproteobacteriales	Burkholderiaceae	#N/A	#N/A	75	Wild
68_Cnuibacter	CP020715.1473763.1475291	-6.37965	0.249864	6.51203e-15	Actinobacteria	Actinobacteria	Micrococcales	Microbacteriaceae	Cnuibacter	#N/A	854	Wild
194_Pseudomonas	HL098328.3.1388	-6.44266	0.0499453	2.56064e-66	Proteobacteria	Gammaproteobacteria	Pseudomonadales	Pseudomonadaceae	Pseudomonas	#N/A	86	Wild
123_Candidatus Paracaedibacter	JQAK01000004.5010.6489	-6.46236	0.31583	4.04078e-11	Proteobacteria	Alphaproteobacteria	Paracaedibacterales	Paracaedibacteraceae	Candidatus Paracaedibacter	#N/A	219	Wild
138_Methylobacterium	JF219052.1.1305	-6.52753	0.0995941	1.94598e-30	Proteobacteria	Alphaproteobacteria	Rhizobiales	Beijerinckiaceae	Methylobacterium	#N/A	178	Wild
191_Bryocella	JF179072.1.1323	-6.53867	0.0506912	1.19453e-63	Acidobacteria	Acidobacteriia	Acidobacteriales	Acidobacteriaceae (Subgroup 1)	Bryocella	uncultured bacterium	92	Wild
192_Massilia	KX508776.1.1492	-6.5388	0.0506912	3.75817e-55	Proteobacteria	Gammaproteobacteria	Betaproteobacteriales	Burkholderiaceae	Massilia	#N/A	92	Wild
310_Moraxella	JF223673.1.1351	-6.5439	0.0310078	1.22774e-05	Proteobacteria	Gammaproteobacteria	Pseudomonadales	Moraxellaceae	Moraxella	Moraxella catarrhalis	15	Wild
154_Massilia	GQ497937.1.1272	-6.54784	0.128717	6.66596e-11	Proteobacteria	Gammaproteobacteria	Betaproteobacteriales	Burkholderiaceae	Massilia	#N/A	144	Wild
189_Streptomyces	LC202905.1.1224	-6.55428	0.0508108	2.309e-62	Actinobacteria	Actinobacteria	Streptomycetales	Streptomycetaceae	Streptomyces	#N/A	93	Wild
79_Pandoraea	GU363530.1.1433	-6.62927	0.290827	1.12067e-08	Proteobacteria	Gammaproteobacteria	Betaproteobacteriales	Burkholderiaceae	Pandoraea	#N/A	662	Wild
109_Microbacterium	HE589877.1.1444	-6.63589	0.113385	4.54628e-11	Actinobacteria	Actinobacteria	Micrococcales	Microbacteriaceae	Microbacterium	#N/A	320	Wild
185_Allorhizobium-Neorhizobium-Pararhizobium-Rhizobium	JQ579636.1.1389	-6.64349	0.0515028	3.5712e-55	Proteobacteria	Alphaproteobacteria	Rhizobiales	Rhizobiaceae	Allorhizobium-Neorhizobium-Pararhizobium-Rhizobium	#N/A	99	Wild
183_Microbacterium	KP301103.1.1330	-6.67201	0.0517242	4.85233e-65	Actinobacteria	Actinobacteria	Micrococcales	Microbacteriaceae	Microbacterium	#N/A	101	Wild
182_Chryseobacterium	HM309024.1.1345	-6.6721	0.0517242	2.08099e-64	Bacteroidetes	Bacteroidia	Flavobacteriales	Weeksellaceae	Chryseobacterium	#N/A	101	Wild
122_Shinella	LN560839.1.1320	-6.70953	0.140157	6.00887e-23	Proteobacteria	Alphaproteobacteria	Rhizobiales	Rhizobiaceae	Shinella	#N/A	231	Wild
120_Aureimonas	DQ129294.1.1282	-6.72264	0.106212	2.74683e-39	Proteobacteria	Alphaproteobacteria	Rhizobiales	Rhizobiaceae	Aureimonas	#N/A	236	Wild
63_Massilia	KF188830.1.1249	-6.74968	0.311184	7.16891e-13	Proteobacteria	Gammaproteobacteria	Betaproteobacteriales	Burkholderiaceae	Massilia	#N/A	1309	Wild
177_Pedobacter	HM299595.1.1350	-6.78106	0.0525687	2.49017e-66	Bacteroidetes	Bacteroidia	Sphingobacteriales	Sphingobacteriaceae	Pedobacter	#N/A	109	Wild
127_f_NA	8b6262c5de748f817b690d06415a84d4	-6.8158	0.132339	4.09964e-13	#N/A	#N/A	#N/A	#N/A	#N/A	#N/A	211	Wild
21_Acidovorax	AB552893.1.1393	-6.8517	1.67565	0.000203027	Proteobacteria	Gammaproteobacteria	Betaproteobacteriales	Burkholderiaceae	Acidovorax	#N/A	9606	Wild
92_Burkholderia-Caballeronia-Paraburkholderia	KP634950.1.1233	-6.86843	0.452727	7.95641e-08	Proteobacteria	Gammaproteobacteria	Betaproteobacteriales	Burkholderiaceae	Burkholderia-Caballeronia-Paraburkholderia	#N/A	430	Wild
121_Microbacterium	KP722591.1.1400	-6.87802	0.105797	5.53775e-37	Actinobacteria	Actinobacteria	Micrococcales	Microbacteriaceae	Microbacterium	#N/A	234	Wild
171_Curtobacterium	GU188921.1.1392	-6.89446	0.0534482	1.74908e-65	Actinobacteria	Actinobacteria	Micrococcales	Microbacteriaceae	Curtobacterium	#N/A	118	Wild
169_Sphingomonas	GQ389091.1.1446	-6.93044	0.0537266	2.56064e-66	Proteobacteria	Alphaproteobacteria	Sphingomonadales	Sphingomonadaceae	Sphingomonas	#N/A	121	Wild
166_Sphingomonas	EU809136.1.1225	-6.9539	0.0539085	2.56064e-66	Proteobacteria	Alphaproteobacteria	Sphingomonadales	Sphingomonadaceae	Sphingomonas	#N/A	123	Wild
165_Spirosoma	HM287185.1.1339	-6.97698	0.0540874	2.56064e-66	Bacteroidetes	Bacteroidia	Cytophagales	Spirosomaceae	Spirosoma	Spirosoma oryzae	125	Wild
196_Massilia	EU705617.1.1200	-7.02374	0.06465	5.62812e-19	Proteobacteria	Gammaproteobacteria	Betaproteobacteriales	Burkholderiaceae	Massilia	#N/A	83	Wild
163_Chondromyces	GU207875.1.1550	-7.07651	0.054859	2.33888e-66	Proteobacteria	Deltaproteobacteria	Myxococcales	Polyangiaceae	Chondromyces	Chondromyces pediculatus	134	Wild
160_Methylobacterium	EU704833.1.1228	-7.09768	0.0550235	1.00745e-64	Proteobacteria	Alphaproteobacteria	Rhizobiales	Beijerinckiaceae	Methylobacterium	#N/A	136	Wild
159_Aeromicrobium	CAHG01000018.3462.4958	-7.12893	0.0552658	1.00745e-64	Actinobacteria	Actinobacteria	Propionibacteriales	Nocardioidaceae	Aeromicrobium	#N/A	139	Wild
158_f_Rhizobiaceae	DQ984584.1.1440	-7.14936	0.0554244	2.77988e-55	Proteobacteria	Alphaproteobacteria	Rhizobiales	Rhizobiaceae	#N/A	#N/A	141	Wild
71_Sphingomonas	HM302618.1.1306	-7.15048	0.273355	5.15955e-08	Proteobacteria	Alphaproteobacteria	Sphingomonadales	Sphingomonadaceae	Sphingomonas	#N/A	779	Wild
42_Chryseobacterium	KM020948.1.1296	-7.20184	0.661401	8.84069e-07	Bacteroidetes	Bacteroidia	Flavobacteriales	Weeksellaceae	Chryseobacterium	#N/A	2804	Wild
151_Achromobacter	FJ827751.1.1225	-7.21885	0.0559625	2.33888e-66	Proteobacteria	Gammaproteobacteria	Betaproteobacteriales	Burkholderiaceae	Achromobacter	#N/A	148	Wild
101_f_Xanthobacteraceae	JF126398.1.1306	-7.22543	0.156237	5.05612e-15	Proteobacteria	Alphaproteobacteria	Rhizobiales	Xanthobacteraceae	#N/A	#N/A	347	Wild
147_f_Burkholderiaceae	AB076847.1.1523	-7.3306	0.0568288	2.33888e-66	Proteobacteria	Gammaproteobacteria	Betaproteobacteriales	Burkholderiaceae	#N/A	#N/A	160	Wild
146_Mycobacterium	HG424717.1.1228	-7.34839	0.0569669	2.39306e-62	Actinobacteria	Actinobacteria	Corynebacteriales	Mycobacteriaceae	Mycobacterium	#N/A	162	Wild
143_Massilia	LC065173.1.1501	-7.39196	0.0573048	1.06816e-63	Proteobacteria	Gammaproteobacteria	Betaproteobacteriales	Burkholderiaceae	Massilia	#N/A	167	Wild
141_Allorhizobium-Neorhizobium-Pararhizobium-Rhizobium	KU321278.1.1399	-7.46728	0.0578884	2.33888e-66	Proteobacteria	Alphaproteobacteria	Rhizobiales	Rhizobiaceae	Allorhizobium-Neorhizobium-Pararhizobium-Rhizobium	#N/A	176	Wild
55_Geodermatophilus	EU704838.1.1254	-7.47082	0.465428	3.65156e-08	Actinobacteria	Actinobacteria	Frankiales	Geodermatophilaceae	Geodermatophilus	#N/A	1472	Wild
85_Stenotrophomonas	KY859798.1.1200	-7.49646	0.172715	1.3297e-45	Proteobacteria	Gammaproteobacteria	Xanthomonadales	Xanthomonadaceae	Stenotrophomonas	#N/A	520	Wild
69_Mucilaginibacter	AB638017.1.1480	-7.51581	0.303389	8.58166e-08	Bacteroidetes	Bacteroidia	Sphingobacteriales	Sphingobacteriaceae	Mucilaginibacter	#N/A	788	Wild
133_Roseomonas	GQ915089.1.1380	-7.53794	0.162058	8.063e-10	Proteobacteria	Alphaproteobacteria	Acetobacterales	Acetobacteraceae	Roseomonas	Roseomonas sp. M3	195	Wild
82_Methylobacterium	JX993406.1.1200	-7.58314	0.206531	2.58261e-19	Proteobacteria	Alphaproteobacteria	Rhizobiales	Beijerinckiaceae	Methylobacterium	#N/A	572	Wild
86_Herbaspirillum	JX945325.1.1419	-7.70089	0.251589	3.55536e-09	Proteobacteria	Gammaproteobacteria	Betaproteobacteriales	Burkholderiaceae	Herbaspirillum	#N/A	499	Wild
23_Stenotrophomonas	EU239162.1.1272	-7.74782	0.383693	3.77763e-06	Proteobacteria	Gammaproteobacteria	Xanthomonadales	Xanthomonadaceae	Stenotrophomonas	#N/A	8260	Wild
77_f_Enterobacteriaceae	HE866524.1.1200	-7.85027	0.321248	1.42625e-07	Proteobacteria	Gammaproteobacteria	Enterobacteriales	Enterobacteriaceae	#N/A	#N/A	729	Wild
93_Allohumibacter	JQ723726.1.1450	-8.0379	0.154156	2.51482e-18	Actinobacteria	Actinobacteria	Micrococcales	Microbacteriaceae	Allohumibacter	Allohumibacter endophyticus	419	Wild
100_Patulibacter	KR708916.1.1442	-8.04906	0.130219	5.49123e-14	Actinobacteria	Thermoleophilia	Solirubrobacterales	Solirubrobacteraceae	Patulibacter	#N/A	351	Wild
62_Saccharibacillus	KY412984.1.1505	-8.16977	0.330451	5.50601e-09	Firmicutes	Bacilli	Bacillales	Paenibacillaceae	Saccharibacillus	#N/A	1352	Wild
49_Stenotrophomonas	EU808401.1.1346	-8.19918	0.296849	2.16436e-09	Proteobacteria	Gammaproteobacteria	Xanthomonadales	Xanthomonadaceae	Stenotrophomonas	#N/A	1991	Wild
140_Devosia	GQ029515.1.1303	-8.32473	0.0944948	4.63018e-11	Proteobacteria	Alphaproteobacteria	Rhizobiales	Devosiaceae	Devosia	#N/A	176	Wild
105_Bacillus	KY476249.1.1209	-8.38334	0.06499	2.33888e-66	Firmicutes	Bacilli	Bacillales	Bacillaceae	Bacillus	#N/A	333	Wild
104_f_Archangiaceae	KC169914.1.1441	-8.40048	0.0651231	3.53766e-58	Proteobacteria	Deltaproteobacteria	Myxococcales	Archangiaceae	#N/A	#N/A	337	Wild
52_Williamsia	JQ660259.1.1442	-8.45334	0.569705	3.50456e-10	Actinobacteria	Actinobacteria	Corynebacteriales	Nocardiaceae	Williamsia	Williamsia serinedens	1612	Wild
116_Allorhizobium-Neorhizobium-Pararhizobium-Rhizobium	JN089715.1.1229	-8.46977	0.16889	1.36895e-10	Proteobacteria	Alphaproteobacteria	Rhizobiales	Rhizobiaceae	Allorhizobium-Neorhizobium-Pararhizobium-Rhizobium	#N/A	249	Wild
156_Sphingomonas	KU053645.1.1448	-8.5344	0.128639	1.72898e-09	Proteobacteria	Alphaproteobacteria	Sphingomonadales	Sphingomonadaceae	Sphingomonas	Sphingomonas metalli	141	Wild
48_Methylobacterium	KX198608.1.1238	-8.56282	0.837412	9.95932e-09	Proteobacteria	Alphaproteobacteria	Rhizobiales	Beijerinckiaceae	Methylobacterium	#N/A	2010	Wild
61_Burkholderia-Caballeronia-Paraburkholderia	JN030347.1.1299	-8.62735	0.197934	2.2276e-24	Proteobacteria	Gammaproteobacteria	Betaproteobacteriales	Burkholderiaceae	Burkholderia-Caballeronia-Paraburkholderia	#N/A	1358	Wild
44_Luteibacter	JZRB01000066.235.1780	-8.8065	0.516291	3.65156e-08	Proteobacteria	Gammaproteobacteria	Xanthomonadales	Rhodanobacteraceae	Luteibacter	#N/A	2542	Wild
233_Bradyrhizobium	EF018750.1.1338	-8.81497	0.0918012	2.94815e-09	Proteobacteria	Alphaproteobacteria	Rhizobiales	Xanthobacteraceae	Bradyrhizobium	#N/A	52	Wild
178_Acinetobacter	KF697532.1.1227	-9.00328	0.0522594	7.19205e-10	Proteobacteria	Gammaproteobacteria	Pseudomonadales	Moraxellaceae	Acinetobacter	#N/A	106	Wild
54_Kineococcus	LC056925.1.1488	-9.02988	0.754269	1.07398e-08	Actinobacteria	Actinobacteria	Kineosporiales	Kineosporiaceae	Kineococcus	#N/A	1475	Wild
45_f_Burkholderiaceae	JN391722.1.1419	-9.09294	0.895089	5.46576e-09	Proteobacteria	Gammaproteobacteria	Betaproteobacteriales	Burkholderiaceae	#N/A	#N/A	2377	Wild
102_Verticia	FJ849642.1.1453	-9.18763	0.178791	6.91266e-10	Proteobacteria	Gammaproteobacteria	Betaproteobacteriales	Burkholderiaceae	Verticia	#N/A	345	Wild
66_Ralstonia	EU790158.1.1203	-9.2716	0.473084	3.99745e-09	Proteobacteria	Gammaproteobacteria	Betaproteobacteriales	Burkholderiaceae	Ralstonia	Ralstonia pickettii	1041	Wild
43_Chryseobacterium	KM361537.1.1344	-9.31876	0.974237	3.71242e-17	Bacteroidetes	Bacteroidia	Flavobacteriales	Weeksellaceae	Chryseobacterium	#N/A	2627	Wild
131_Pseudomonas	KJ590497.1.1384	-9.34044	0.102859	1.36988e-10	Proteobacteria	Gammaproteobacteria	Pseudomonadales	Pseudomonadaceae	Pseudomonas	#N/A	197	Wild
83_Pseudomonas	KY476123.1.1200	-9.41969	0.173903	7.82349e-10	Proteobacteria	Gammaproteobacteria	Pseudomonadales	Pseudomonadaceae	Pseudomonas	#N/A	547	Wild
91_f_Enterobacteriaceae	EF515307.1.1402	-9.46531	0.246592	7.87721e-11	Proteobacteria	Gammaproteobacteria	Enterobacteriales	Enterobacteriaceae	#N/A	#N/A	440	Wild
87_Stenotrophomonas	KX611373.1.1298	-9.50138	0.243355	6.56899e-09	Proteobacteria	Gammaproteobacteria	Xanthomonadales	Xanthomonadaceae	Stenotrophomonas	#N/A	488	Wild
72_Bacillus	KY476247.1.1200	-9.60507	0.0744611	2.33888e-66	Firmicutes	Bacilli	Bacillales	Bacillaceae	Bacillus	#N/A	778	Wild
164_Ochrobactrum	KF836052.1.1408	-9.86498	0.0940454	0.00114752	Proteobacteria	Alphaproteobacteria	Rhizobiales	Rhizobiaceae	Ochrobactrum	#N/A	132	Wild
148_Acinetobacter	FR853411.1.1501	-9.97622	0.114671	3.16179e-09	Proteobacteria	Gammaproteobacteria	Pseudomonadales	Moraxellaceae	Acinetobacter	#N/A	157	Wild
47_Microbacterium	KJ185032.1.1427	-10.0408	0.472176	3.05242e-15	Actinobacteria	Actinobacteria	Micrococcales	Microbacteriaceae	Microbacterium	#N/A	2027	Wild
34_f_Burkholderiaceae	HM314246.1.1354	-10.6536	0.995296	7.82349e-10	Proteobacteria	Gammaproteobacteria	Betaproteobacteriales	Burkholderiaceae	#N/A	#N/A	4106	Wild
60_Microbacterium	FJ348040.1.1313	-10.6618	0.357519	1.3581e-12	Actinobacteria	Actinobacteria	Micrococcales	Microbacteriaceae	Microbacterium	#N/A	1391	Wild
190_Pseudomonas	KX022331.1.1461	-10.6979	0.0506912	1.07988e-05	Proteobacteria	Gammaproteobacteria	Pseudomonadales	Pseudomonadaceae	Pseudomonas	#N/A	92	Wild
80_f_Burkholderiaceae	AB486186.1.1358	-10.7674	0.165105	1.33828e-05	Proteobacteria	Gammaproteobacteria	Betaproteobacteriales	Burkholderiaceae	#N/A	#N/A	629	Wild
90_Mycobacterium	JF175026.1.1328	-10.9092	0.182389	1.00903e-08	Actinobacteria	Actinobacteria	Corynebacteriales	Mycobacteriaceae	Mycobacterium	#N/A	451	Wild
27_Saccharibacillus	HK556686.1.1515	-11.0331	0.553893	1.30266e-14	Firmicutes	Bacilli	Bacillales	Paenibacillaceae	Saccharibacillus	#N/A	5003	Wild
94_f_Enterobacteriaceae	KP214598.1.1232	-11.0622	0.118671	3.77763e-06	Proteobacteria	Gammaproteobacteria	Enterobacteriales	Enterobacteriaceae	#N/A	#N/A	401	Wild
64_Microbacterium	HQ844973.1.1433	-11.0895	0.351931	1.8372e-12	Actinobacteria	Actinobacteria	Micrococcales	Microbacteriaceae	Microbacterium	#N/A	1243	Wild
56_Sphingobacterium	HM273329.1.1360	-11.8648	0.380207	8.05335e-11	Bacteroidetes	Bacteroidia	Sphingobacteriales	Sphingobacteriaceae	Sphingobacterium	#N/A	1448	Wild
36_Luteibacter	HG423551.1.1342	-12.0785	0.705615	9.85754e-11	Proteobacteria	Gammaproteobacteria	Xanthomonadales	Rhodanobacteraceae	Luteibacter	#N/A	4023	Wild
117_f_Burkholderiaceae	FTMY01000025.3799.5331	-12.3292	0.107611	1.67169e-09	Proteobacteria	Gammaproteobacteria	Betaproteobacteriales	Burkholderiaceae	#N/A	#N/A	245	Wild
84_f_Burkholderiaceae	KF827109.1.1400	-12.9846	0.33538	2.74223e-11	Proteobacteria	Gammaproteobacteria	Betaproteobacteriales	Burkholderiaceae	#N/A	#N/A	545	Wild
35_Acinetobacter	GU471202.1.1252	-13.8027	0.819513	4.2729e-16	Proteobacteria	Gammaproteobacteria	Pseudomonadales	Moraxellaceae	Acinetobacter	#N/A	4042	Wild
75_Methylobacterium	FJ593717.1.1405	-13.8639	0.225507	1.3637e-10	Proteobacteria	Alphaproteobacteria	Rhizobiales	Beijerinckiaceae	Methylobacterium	#N/A	743	Wild
98_Sphingomonas	FN421742.1.1360	-13.9784	0.0660741	5.88503e-07	Proteobacteria	Alphaproteobacteria	Sphingomonadales	Sphingomonadaceae	Sphingomonas	#N/A	367	Wild
107_Ralstonia	HL948322.14.1406	-14.4474	0.187327	1.81018e-09	Proteobacteria	Gammaproteobacteria	Betaproteobacteriales	Burkholderiaceae	Ralstonia	Ralstonia pickettii	321	Wild
111_f_Enterobacteriaceae	GQ921467.1.1497	-14.4629	0.152186	9.91957e-10	Proteobacteria	Gammaproteobacteria	Enterobacteriales	Enterobacteriaceae	#N/A	#N/A	283	Wild
88_Roseomonas	AB114611.1.1411	-14.5493	0.25633	6.29928e-14	Proteobacteria	Alphaproteobacteria	Acetobacterales	Acetobacteraceae	Roseomonas	#N/A	481	Wild
78_Pedobacter	HG942130.1.1307	-15.1338	0.289634	6.87136e-12	Bacteroidetes	Bacteroidia	Sphingobacteriales	Sphingobacteriaceae	Pedobacter	#N/A	670	Wild
