# Supplementary material for: Domestication of Oryza species eco-evolutionarily shapes bacterial and fungal communities in rice seed
Source: Microbiome. 2020 Feb 14;8:20. doi: 10.1186/s40168-020-00805-0 (PMC7023700; doi:10.1186/s40168-020-00805-0)
Supplement: Supplementary file 11 — Additional file 10. Differentially abundant fungal OTUs of wild and domesticated rice [file 40168_2020_805_MOESM10_ESM.xlsx]

## Sheet: Sheet1
Additional file 10. Differentially abundant fungal OTUs of wild and domesticated rice
id	OTU	logFC	AveExpr	adj.P.Val	Phylum	Class	Order	Family	Genus	Species	total abundance	Enriched
2_f_Didymellaceae	SH207245.07FU_GU721291_reps	13.5765	2.68642	5.36913e-20	Ascomycota	Dothideomycetes	Pleosporales	Didymellaceae	#N/A	#N/A	86779	Domesticated
1_Moesziomyces	SH182780.07FU_AB693782_reps	12.6076	7.41618	1.18811e-32	Basidiomycota	Ustilaginomycetes	Ustilaginales	Ustilaginaceae	Moesziomyces	Moesziomyces_aphidis	173730	Domesticated
49_unidentified	04f9466ac0ee912e858bf2ba66e80607	9.93731	0.664832	9.99289e-15	Ascomycota	Dothideomycetes	Pleosporales	Phaeosphaeriaceae	unidentified	unidentified	1859	Domesticated
47_f_NA	SH182913.07FU_KC916678_reps	9.93615	0.763416	1.71869e-16	Ascomycota	Dothideomycetes	Pleosporales	#N/A	#N/A	#N/A	1993	Domesticated
9_Fusarium	SH220700.07FU_AB586992_refs	8.71912	1.77461	1.4171e-12	Ascomycota	Sordariomycetes	Hypocreales	Nectriaceae	Fusarium	#N/A	47000	Domesticated
23_f_Didymellaceae	SH206477.07FU_EU479803_reps	8.67128	1.68931	2.02985e-12	Ascomycota	Dothideomycetes	Pleosporales	Didymellaceae	#N/A	#N/A	17936	Domesticated
28_f_NA	b1eadd432036b9022474e1591241f090	8.44423	1.77678	1.48314e-20	Ascomycota	Dothideomycetes	Pleosporales	#N/A	#N/A	#N/A	6934	Domesticated
29_f_NA	20dd5fe2a2a31b7d5a1a43a84c16cbf2	8.19317	1.45743	5.8496e-15	Ascomycota	Dothideomycetes	Pleosporales	#N/A	#N/A	#N/A	6617	Domesticated
18_unidentified	SH644295.07FU_KU845989_reps	6.97397	1.479	1.66496e-10	Ascomycota	Sordariomycetes	Hypocreales	Stachybotryaceae	unidentified	unidentified	22761	Domesticated
123_Sakaguchia	2a4835995f6650aae2bd97858fd9f6aa	4.51901	0.159197	1.67134e-06	Basidiomycota	Cystobasidiomycetes	Erythrobasidiales	Erythrobasidiales_fam_Incertae_sedis	Sakaguchia	Sakaguchia_dacryoidea	110	Domesticated
31_Periconia	SH180757.07FU_KU574712_reps	4.18989	0.72323	3.53744e-05	Ascomycota	Dothideomycetes	Pleosporales	Periconiaceae	Periconia	Periconia_byssoides	5348	Domesticated
19_Sarocladium	SH210203.07FU_AY214439_refs	4.1448	1.04303	5.14153e-05	Ascomycota	Sordariomycetes	Hypocreales	Hypocreales_fam_Incertae_sedis	Sarocladium	Sarocladium_strictum	21039	Domesticated
58_f_NA	SH182917.07FU_KR024721_reps	3.86419	0.550744	2.85001e-07	Ascomycota	Dothideomycetes	Pleosporales	#N/A	#N/A	#N/A	1115	Domesticated
22_f_NA	e366b394faf594c6c1576334049ebfa4	3.77434	1.61023	0.000227039	Ascomycota	Dothideomycetes	Pleosporales	#N/A	#N/A	#N/A	19626	Domesticated
50_f_NA	SH204786.07FU_EF505590_reps	3.53415	0.626319	5.77391e-08	Ascomycota	Dothideomycetes	Pleosporales	#N/A	#N/A	#N/A	1750	Domesticated
13_Curvularia	SH187570.07FU_HE861854_refs	2.96088	0.29013	0.00207018	Ascomycota	Dothideomycetes	Pleosporales	Pleosporaceae	Curvularia	Curvularia_intermedia	37258	Domesticated
33_Microdochium	SH203163.07FU_U51954_reps	2.75175	0.490439	0.00531529	Ascomycota	Sordariomycetes	Xylariales	Microdochiaceae	Microdochium	unidentified	5081	Domesticated
76_Purpureocillium	SH214857.07FU_JN618352_reps	2.24898	1.43765	6.08904e-10	Ascomycota	Sordariomycetes	Hypocreales	Ophiocordycipitaceae	Purpureocillium	Purpureocillium_lilacinum	563	Domesticated
291_Schizophyllum	SH190191.07FU_UDB011478_refs	-2.07823	0.0333594	4.76897e-23	Basidiomycota	Agaricomycetes	Agaricales	Schizophyllaceae	Schizophyllum	Schizophyllum_commune	7	Wild
295_Coniothyrium	5ce0e38671221d8b31d53375d4f60d5f	-2.11167	0.0333594	1.77317e-25	Ascomycota	Dothideomycetes	Pleosporales	Coniothyriaceae	Coniothyrium	Coniothyrium_dolichi	7	Wild
72_Leptosphaeria	SH198999.07FU_KJ081147_reps	-2.13475	0.127594	3.58895e-11	Ascomycota	Dothideomycetes	Pleosporales	Leptosphaeriaceae	Leptosphaeria	unidentified	735	Wild
240_Microdochium	6b3b042ed8a4269e66d183ad8b8275c6	-2.18663	0.0425754	1.71448e-12	Ascomycota	Sordariomycetes	Xylariales	Microdochiaceae	Microdochium	#N/A	12	Wild
210_Aspergillus	SH321022.07FU_HE615132_refs	-2.21542	0.0878182	3.46794e-14	Ascomycota	Eurotiomycetes	Eurotiales	Aspergillaceae	Aspergillus	Aspergillus_cibarius	19	Wild
86_Leptosphaeria	SH198997.07FU_KR232527_reps	-2.23387	0.201595	0.000308264	Ascomycota	Dothideomycetes	Pleosporales	Leptosphaeriaceae	Leptosphaeria	unidentified	416	Wild
316_unidentified	1d991d6df5d4e6718c6e31cb5f498718	-2.32177	0.0185754	1.04209e-59	unidentified	unidentified	unidentified	unidentified	unidentified	unidentified	6	Wild
128_Ochroconis	SH221427.07FU_KF156022_refs	-2.34268	0.0527993	0.000338534	Ascomycota	Dothideomycetes	Venturiales	Sympoventuriaceae	Ochroconis	Ochroconis_cordanae	96	Wild
252_Hymenochaete	SH175088.07FU_JQ279520_refs	-2.36693	0.0431385	4.64831e-09	Basidiomycota	Agaricomycetes	Hymenochaetales	Hymenochaetaceae	Hymenochaete	Hymenochaete_xerantica	11	Wild
103_f_Cystobasidiaceae	SH194778.07FU_FJ515190_reps	-2.39375	0.0787136	2.31031e-08	Basidiomycota	Cystobasidiomycetes	Cystobasidiales	Cystobasidiaceae	#N/A	#N/A	231	Wild
193_Trichosporon	SH103015.07FU_AY055381_refs	-2.4271	0.101294	1.10918e-21	Basidiomycota	Tremellomycetes	Trichosporonales	Trichosporonaceae	Trichosporon	#N/A	27	Wild
235_Cutaneotrichosporon	SH104364.07FU_AF444437_refs	-2.54843	0.0552551	1.10764e-17	Basidiomycota	Tremellomycetes	Trichosporonales	Trichosporonaceae	Cutaneotrichosporon	Cutaneotrichosporon_jirovecii	13	Wild
332_f_Aspergillaceae	SH221298.07FU_HQ026746_refs	-2.58482	0.0206797	1.18817e-59	Ascomycota	Eurotiomycetes	Eurotiales	Aspergillaceae	#N/A	#N/A	5	Wild
356_Curvularia	9319d074c3e8d5c4e53be1c92c0cb74f	-2.58482	0.0206797	2.11814e-60	Ascomycota	Dothideomycetes	Pleosporales	Pleosporaceae	Curvularia	#N/A	5	Wild
349_Aspergillus	SH198034.07FU_EF652046_refs	-2.58482	0.0206797	2.11814e-60	Ascomycota	Eurotiomycetes	Eurotiales	Aspergillaceae	Aspergillus	unidentified	5	Wild
331_Malassezia	SH176396.07FU_FR682163_reps	-2.58483	0.0206797	3.37359e-63	Basidiomycota	Malasseziomycetes	Malasseziales	Malasseziaceae	Malassezia	#N/A	5	Wild
333_Curvularia	9fc16a625fb346a724aeb63d264f0a90	-2.58483	0.0206797	3.35915e-63	Ascomycota	Dothideomycetes	Pleosporales	Pleosporaceae	Curvularia	Curvularia_verruculosa	5	Wild
337_f_NA	3b7a8156ef41fc423b5d89e128460f0f	-2.58483	0.0206797	3.35915e-63	Ascomycota	Dothideomycetes	Pleosporales	#N/A	#N/A	#N/A	5	Wild
352_Veronaea	SH197655.07FU_EU041819_refs	-2.58483	0.0206797	2.65117e-63	Ascomycota	Eurotiomycetes	Chaetothyriales	Herpotrichiellaceae	Veronaea	Veronaea_compacta	5	Wild
336_Coniothyrium	e68d6df2668c7326404f2443f76e4b12	-2.58483	0.0206797	2.61668e-63	Ascomycota	Dothideomycetes	Pleosporales	Coniothyriaceae	Coniothyrium	#N/A	5	Wild
341_Holtermanniella	SH526070.07FU_HG936980_reps	-2.58484	0.0206797	2.96694e-63	Basidiomycota	Tremellomycetes	Holtermanniales	Holtermanniales_fam_Incertae_sedis	Holtermanniella	Holtermanniella_takashimae	5	Wild
347_f_NA	c6c3588c5e7d0c35ea8a14d936411dfe	-2.58484	0.0206797	6.12247e-63	Basidiomycota	#N/A	#N/A	#N/A	#N/A	#N/A	5	Wild
353_Uwebraunia	SH252726.07FU_EF394854_refs	-2.58484	0.0206797	3.38496e-63	Ascomycota	Dothideomycetes	Capnodiales	Dissoconiaceae	Uwebraunia	Uwebraunia_australiensis	5	Wild
355_Alternaria	13480f5a46d17a46e2b71ed04d544707	-2.58484	0.0206797	4.37537e-63	Ascomycota	Dothideomycetes	Pleosporales	Pleosporaceae	Alternaria	Alternaria_longissima	5	Wild
270_f_NA	f21dff0a51a307334872966004adc41d	-2.62385	0.0410343	6.2956e-12	#N/A	#N/A	#N/A	#N/A	#N/A	#N/A	10	Wild
248_Filobasidium	SH197629.07FU_EF126366_reps	-2.65952	0.0425754	2.1435e-32	Basidiomycota	Tremellomycetes	Filobasidiales	Filobasidiaceae	Filobasidium	Filobasidium_magnum	11	Wild
246_f_NA	3eca2d7bfab7de1e581653fdac663a43	-2.69531	0.0431385	2.385e-44	#N/A	#N/A	#N/A	#N/A	#N/A	#N/A	11	Wild
247_Papiliotrema	SH204071.07FU_LC191360_reps	-2.7023	0.0431385	7.41881e-46	Basidiomycota	Tremellomycetes	Tremellales	Rhynchogastremataceae	Papiliotrema	Papiliotrema_flavescens	11	Wild
26_Microdochium	SH203162.07FU_KF467101_reps	-2.70475	0.148206	1.81065e-10	Ascomycota	Sordariomycetes	Xylariales	Microdochiaceae	Microdochium	unidentified	9244	Wild
132_Cladosporium	SH212843.07FU_GU721983_reps	-2.72103	0.172787	7.82423e-07	Ascomycota	Dothideomycetes	Capnodiales	Cladosporiaceae	Cladosporium	#N/A	91	Wild
164_Curvularia	SH247091.07FU_KJ909777_refs	-2.75883	0.134394	1.94308e-10	Ascomycota	Dothideomycetes	Pleosporales	Pleosporaceae	Curvularia	#N/A	48	Wild
317_Fusarium	3c629f0b541a37b9af9b04ce9238eb65	-2.80716	0.0224588	1.97707e-61	Ascomycota	Sordariomycetes	Hypocreales	Nectriaceae	Fusarium	unidentified	6	Wild
309_Pseudocercospora	SH406799.07FU_KT290136_refs	-2.8072	0.0224588	2.01826e-60	Ascomycota	Dothideomycetes	Capnodiales	Mycosphaerellaceae	Pseudocercospora	#N/A	6	Wild
324_Candida	SH113154.07FU_EF536346_refs_sinGleTon	-2.8072	0.0224588	3.44169e-61	Ascomycota	Saccharomycetes	Saccharomycetales	Saccharomycetales_fam_Incertae_sedis	Candida	Candida_azyma	6	Wild
310_Tilletia	SH221176.07FU_DQ827710_reps	-2.80722	0.0224588	2.77063e-61	Basidiomycota	Exobasidiomycetes	Tilletiales	Tilletiaceae	Tilletia	Tilletia_barclayana	6	Wild
312_unidentified	62c281e4744db36fed52b583f8ce5676	-2.80722	0.0224588	3.96298e-63	unidentified	unidentified	unidentified	unidentified	unidentified	unidentified	6	Wild
315_Aspergillus	SH280308.07FU_EF661427_refs	-2.80722	0.0224588	4.725e-64	Ascomycota	Eurotiomycetes	Eurotiales	Aspergillaceae	Aspergillus	#N/A	6	Wild
329_unidentified	d15614e2a19964aa9c7b5b2786872122	-2.80722	0.0224588	1.05883e-63	Ascomycota	Dothideomycetes	Pleosporales	unidentified	unidentified	unidentified	6	Wild
298_Fusarium	SH204422.07FU_GU480956_reps	-2.99908	0.024	1.72901e-16	Ascomycota	Sordariomycetes	Hypocreales	Nectriaceae	Fusarium	#N/A	7	Wild
294_Curvularia	861e9a08c0a17f15c491e93c2e266f9c	-2.99983	0.024	8.50692e-58	Ascomycota	Dothideomycetes	Pleosporales	Pleosporaceae	Curvularia	#N/A	7	Wild
304_Dactylella	SH192775.07FU_KT222381_reps	-2.99985	0.024	4.43301e-56	Ascomycota	Orbiliomycetes	Orbiliales	Orbiliaceae	Dactylella	Dactylella_arnaudii	7	Wild
296_f_NA	a227e9f77875146a021331fed958f323	-2.99985	0.024	2.33635e-56	Ascomycota	#N/A	#N/A	#N/A	#N/A	#N/A	7	Wild
299_unidentified	23e063d34f606602a6200a841267f8e5	-2.99985	0.024	1.33711e-64	Ascomycota	Dothideomycetes	Pleosporales	unidentified	unidentified	unidentified	7	Wild
307_Alternaria	32266d05c931b68328eb2e986ea860bc	-2.99985	0.024	1.76678e-64	Ascomycota	Dothideomycetes	Pleosporales	Pleosporaceae	Alternaria	Alternaria_longissima	7	Wild
305_Myrothecium	SH175281.07FU_HQ165763_reps	-2.99985	0.024	1.76678e-64	Ascomycota	Sordariomycetes	Hypocreales	Stachybotryaceae	Myrothecium	Myrothecium_verrucaria	7	Wild
302_Symmetrospora	SH115469.07FU_AB030335_refs	-2.99985	0.024	1.76678e-64	Basidiomycota	Cystobasidiomycetes	Cystobasidiomycetes_ord_Incertae_sedis	Symmetrosporaceae	Symmetrospora	Symmetrospora_vermiculata	7	Wild
234_f_NA	c3aaebae6a0ac2890bf7297f9d2bb4dd	-2.99993	0.048	1.76678e-64	#N/A	#N/A	#N/A	#N/A	#N/A	#N/A	14	Wild
225_f_Pleosporaceae	04cf5ffa344bc297b3a31cd0d3291b47	-3.08426	0.0493594	8.98715e-51	Ascomycota	Dothideomycetes	Pleosporales	Pleosporaceae	#N/A	#N/A	15	Wild
102_Malassezia	SH176394.07FU_AY743636_refs	-3.12826	0.272465	3.64444e-07	Basidiomycota	Malasseziomycetes	Malasseziales	Malasseziaceae	Malassezia	Malassezia_restricta	231	Wild
287_Sarocladium	cd23ec22996dc22ea5b6a63b121bf13e	-3.16977	0.0253594	8.42791e-65	Ascomycota	Sordariomycetes	Hypocreales	Hypocreales_fam_Incertae_sedis	Sarocladium	Sarocladium_oryzae	8	Wild
283_Meira	SH188444.07FU_AY158675_refs	-3.16977	0.0253594	4.31832e-65	Basidiomycota	Exobasidiomycetes	Exobasidiales	Brachybasidiaceae	Meira	Meira_argovae	8	Wild
290_Curvularia	12cbd7ae3dfc639347f608bf3b92bbdd	-3.16977	0.0253594	6.02124e-65	Ascomycota	Dothideomycetes	Pleosporales	Pleosporaceae	Curvularia	#N/A	8	Wild
181_Aureobasidium	ecc31e5d338e83a4c4883c3031a23633	-3.17152	0.113974	1.5229e-23	Ascomycota	Dothideomycetes	Dothideales	Aureobasidiaceae	Aureobasidium	Aureobasidium_microstictum	35	Wild
166_Cyphellophora	e71109294dcadaf350498d6b6a592c0a	-3.21614	0.0806145	1.60386e-14	Ascomycota	Eurotiomycetes	Chaetothyriales	Cyphellophoraceae	Cyphellophora	#N/A	46	Wild
215_Vishniacozyma	SH642347.07FU_LC191363_reps	-3.30067	0.0526797	1.161e-36	Basidiomycota	Tremellomycetes	Tremellales	Bulleribasidiaceae	Vishniacozyma	unidentified	18	Wild
273_Burgoa	SH199660.07FU_AB972781_refs	-3.32175	0.0265754	4.31832e-65	Basidiomycota	Agaricomycetes	Cantharellales	Cantharellales_fam_Incertae_sedis	Burgoa	Burgoa_verzuoliana	9	Wild
276_Marasmius	SH202515.07FU_JX424043_reps	-3.32176	0.0265754	3.55301e-55	Basidiomycota	Agaricomycetes	Agaricales	Marasmiaceae	Marasmius	#N/A	9	Wild
274_Alternaria	6a8ba3e80b2b4adb7a10d90e1dc94404	-3.32177	0.0265754	1.79407e-65	Ascomycota	Dothideomycetes	Pleosporales	Pleosporaceae	Alternaria	unidentified	9	Wild
277_f_NA	b5e554101abde9d3e9c0a4abb0e383eb	-3.32177	0.0265754	1.79407e-65	Ascomycota	Dothideomycetes	Pleosporales	#N/A	#N/A	#N/A	9	Wild
279_Alternaria	ea1f32de3175a7745ea8c93e8eb525a3	-3.32177	0.0265754	2.51167e-65	Ascomycota	Dothideomycetes	Pleosporales	Pleosporaceae	Alternaria	Alternaria_longissima	9	Wild
25_f_Phaeosphaeriaceae	SH182914.07FU_KF800300_reps	-3.38675	0.785364	0.00168209	Ascomycota	Dothideomycetes	Pleosporales	Phaeosphaeriaceae	#N/A	#N/A	11441	Wild
176_Fusarium	SH216253.07FU_KX515863_reps	-3.40879	0.108859	5.42754e-39	Ascomycota	Sordariomycetes	Hypocreales	Nectriaceae	Fusarium	unidentified	39	Wild
255_Pyricularia	56acf76a36b9851daabbd0780726a89d	-3.45925	0.0276755	2.56275e-65	Ascomycota	Sordariomycetes	Magnaporthales	Magnaporthaceae	Pyricularia	Pyricularia_angulata	10	Wild
271_Curvularia	01090e1caafda9faa0e85943efa6b1fe	-3.45926	0.0276755	7.03505e-66	Ascomycota	Dothideomycetes	Pleosporales	Pleosporaceae	Curvularia	Curvularia_verruculosa	10	Wild
256_unidentified	6f2971bcd52c53a325a7cdca0089ba3f	-3.45926	0.0276755	7.27778e-66	unidentified	unidentified	unidentified	unidentified	unidentified	unidentified	10	Wild
260_Irpex	SH185164.07FU_AY569565_reps	-3.45926	0.0276755	7.27778e-66	Basidiomycota	Agaricomycetes	Polyporales	Meruliaceae	Irpex	Irpex_hydnoides	10	Wild
259_Vishniacozyma	SH085566.07FU_DQ000318_refs	-3.45926	0.0276755	8.27909e-66	Basidiomycota	Tremellomycetes	Tremellales	Bulleribasidiaceae	Vishniacozyma	unidentified	10	Wild
245_Aureobasidium	86bd05ba8c9273e73e0ea94760908365	-3.58476	0.0286797	7.44482e-60	Ascomycota	Dothideomycetes	Dothideales	Aureobasidiaceae	Aureobasidium	#N/A	11	Wild
249_Pseudozyma	13a27038f89361405394cf37408e0535	-3.58478	0.0286797	3.43636e-66	Basidiomycota	Ustilaginomycetes	Ustilaginales	Ustilaginaceae	Pseudozyma	Pseudozyma_hubeiensis	11	Wild
36_Bipolaris	SH654658.07FU_KX452457_refs_sinGleTon	-3.81409	0.142831	1.18368e-08	Ascomycota	Dothideomycetes	Pleosporales	Pleosporaceae	Bipolaris	#N/A	4399	Wild
146_Hannaella	SH180501.07FU_FN428908_reps	-3.83015	0.124377	3.04213e-24	Basidiomycota	Tremellomycetes	Tremellales	Bulleribasidiaceae	Hannaella	#N/A	70	Wild
233_Papiliotrema	f8bacfb4ed5c3f216860906578721810	-3.9067	0.0312551	9.67233e-67	Basidiomycota	Tremellomycetes	Tremellales	Rhynchogastremataceae	Papiliotrema	Papiliotrema_mangalensis	14	Wild
35_Diaporthe	SH201005.07FU_EU196746_reps	-3.91498	0.199549	6.57681e-08	Ascomycota	Sordariomycetes	Diaporthales	Diaporthaceae	Diaporthe	Diaporthe_phaseolorum	4903	Wild
162_Pseudozyma	SH182317.07FU_GU056026_reps	-4.03236	0.0961233	1.1703e-28	Basidiomycota	Ustilaginomycetes	Ustilaginales	Ustilaginaceae	Pseudozyma	Pseudozyma_hubeiensis	49	Wild
208_Papiliotrema	SH205056.07FU_FN424106_reps	-4.04169	0.0493594	1.22583e-17	Basidiomycota	Tremellomycetes	Tremellales	Rhynchogastremataceae	Papiliotrema	Papiliotrema_pseudoalba	20	Wild
175_f_NA	SH181636.07FU_KT328876_reps	-4.08301	0.0650343	2.32359e-23	Basidiomycota	Tremellomycetes	Tremellales	#N/A	#N/A	#N/A	41	Wild
223_Malassezia	c6b6a1e146e5a751b8d056e2142f01b0	-4.08726	0.0326997	3.39295e-67	Basidiomycota	Malasseziomycetes	Malasseziales	Malasseziaceae	Malassezia	Malassezia_restricta	16	Wild
179_Stachybotrys	SH212965.07FU_GU721214_reps	-4.15615	0.0662832	5.56833e-31	Ascomycota	Sordariomycetes	Hypocreales	Stachybotryaceae	Stachybotrys	unidentified	36	Wild
219_f_Nectriaceae	SH219675.07FU_KF985966_reps	-4.16972	0.0333594	2.61292e-66	Ascomycota	Sordariomycetes	Hypocreales	Nectriaceae	#N/A	#N/A	17	Wild
221_Coniothyrium	70fe693f4330c2360d0af7b864c0daf9	-4.16972	0.0333594	3.31422e-67	Ascomycota	Dothideomycetes	Pleosporales	Coniothyriaceae	Coniothyrium	Coniothyrium_dolichi	17	Wild
214_Fusarium	SH640759.07FU_KX515816_reps	-4.2477	0.0339834	8.03916e-64	Ascomycota	Sordariomycetes	Hypocreales	Nectriaceae	Fusarium	unidentified	18	Wild
216_unidentified	0d123eb97bf1415c89be8842f5bd31ea	-4.24772	0.0339834	2.55685e-67	unidentified	unidentified	unidentified	unidentified	unidentified	unidentified	18	Wild
77_Ascochyta	SH201321.07FU_KP170624_reps	-4.28225	0.225452	7.54656e-09	Ascomycota	Dothideomycetes	Pleosporales	Didymellaceae	Ascochyta	Ascochyta_medicaginicola	548	Wild
211_f_NA	SH185533.07FU_KP006360_reps	-4.3217	0.0345754	5.65294e-67	Ascomycota	Sordariomycetes	Diaporthales	#N/A	#N/A	#N/A	19	Wild
177_Coniothyrium	856e58853d7c313471ca81ae51e31758	-4.32182	0.0691508	3.76755e-68	Ascomycota	Dothideomycetes	Pleosporales	Coniothyriaceae	Coniothyrium	Coniothyrium_dolichi	38	Wild
136_Papiliotrema	SH205057.07FU_FN428944_reps	-4.36476	0.0698506	7.88385e-16	Basidiomycota	Tremellomycetes	Tremellales	Rhynchogastremataceae	Papiliotrema	Papiliotrema_nemorosus	88	Wild
131_Papiliotrema	SH205050.07FU_AB035045_refs	-4.36489	0.104774	4.12181e-09	Basidiomycota	Tremellomycetes	Tremellales	Rhynchogastremataceae	Papiliotrema	Papiliotrema_aurea	93	Wild
209_Penicillium	SH190216.07FU_GU944597_refs	-4.39209	0.0351385	1.40101e-67	Ascomycota	Eurotiomycetes	Eurotiales	Aspergillaceae	Penicillium	Penicillium_steckii	20	Wild
205_unidentified	17b2baa0d25a7e89ffcc67cf39bcd383	-4.3921	0.0351385	1.43514e-67	Basidiomycota	Ustilaginomycetes	Ustilaginales	Ustilaginaceae	unidentified	unidentified	20	Wild
206_Microbotryum	6d504bfee92d9c17a323b65422758364	-4.3921	0.0351385	1.43514e-67	Basidiomycota	Microbotryomycetes	Microbotryales	Microbotryaceae	Microbotryum	#N/A	20	Wild
87_f_Hypocreales_fam_Incertae_sedis	SH210214.07FU_HM572293_reps	-4.4008	0.211555	1.33144e-10	Ascomycota	Sordariomycetes	Hypocreales	Hypocreales_fam_Incertae_sedis	#N/A	#N/A	380	Wild
94_f_Phaeosphaeriaceae	9553df5442be139a349597f3ab5907eb	-4.42027	0.212831	3.21369e-18	Ascomycota	Dothideomycetes	Pleosporales	Phaeosphaeriaceae	#N/A	#N/A	294	Wild
10_Sarocladium	SH210206.07FU_HG965026_refs	-4.44799	1.02195	6.38345e-05	Ascomycota	Sordariomycetes	Hypocreales	Hypocreales_fam_Incertae_sedis	Sarocladium	Sarocladium_oryzae	42321	Wild
139_unidentified	a7b9c65d8d4ba571268be193bb342e35	-4.5216	0.111942	7.81038e-30	unidentified	unidentified	unidentified	unidentified	unidentified	unidentified	77	Wild
202_Diaporthe	SH521410.07FU_KR870832_reps	-4.52334	0.0361885	1.40101e-67	Ascomycota	Sordariomycetes	Diaporthales	Diaporthaceae	Diaporthe	#N/A	22	Wild
140_Ramichloridium	84caa53417f6df8b260c49dd06d8652c	-4.57867	0.0728682	4.5469e-19	Ascomycota	Dothideomycetes	Capnodiales	Dissoconiaceae	Ramichloridium	#N/A	75	Wild
98_Saitozyma	SH181617.07FU_AF444338_refs	-4.6415	0.221528	1.52928e-19	Basidiomycota	Tremellomycetes	Tremellales	Trimorphomycetaceae	Saitozyma	Saitozyma_flava	273	Wild
200_Gaeumannomyces	f889c1e9ddde03ed49d3000d45281d26	-4.70011	0.0376035	5.16757e-65	Ascomycota	Sordariomycetes	Magnaporthales	Magnaporthaceae	Gaeumannomyces	#N/A	25	Wild
115_unidentified	SH214135.07FU_JQ666320_reps	-4.72921	0.11161	7.60817e-19	Basidiomycota	Malasseziomycetes	Malasseziales	unidentified	unidentified	unidentified	151	Wild
24_f_Didymosphaeriaceae	SH186936.07FU_HM595517_reps	-4.83046	0.980149	1.76449e-07	Ascomycota	Dothideomycetes	Pleosporales	Didymosphaeriaceae	#N/A	#N/A	13637	Wild
190_Hortaea	SH193082.07FU_AJ238468_refs	-4.85773	0.0388638	4.78082e-68	Ascomycota	Dothideomycetes	Dothideales	Dothideales_fam_Incertae_sedis	Hortaea	Hortaea_werneckii	28	Wild
192_Coprinopsis	9535c41268c254968c4155067c68fc5b	-4.85774	0.0388638	2.89031e-68	Basidiomycota	Agaricomycetes	Agaricales	Psathyrellaceae	Coprinopsis	Coprinopsis_urticicola	28	Wild
21_Fusarium	SH443358.07FU_AY213653_refs	-4.85827	0.329818	9.83381e-05	Ascomycota	Sordariomycetes	Hypocreales	Nectriaceae	Fusarium	Fusarium_acutatum	20651	Wild
189_Coniothyrium	cf3748d5bed07eb98d124aa5431e855d	-4.95268	0.0396336	2.72718e-18	Ascomycota	Dothideomycetes	Pleosporales	Coniothyriaceae	Coniothyrium	Coniothyrium_dolichi	30	Wild
92_Penicillium	SH194618.07FU_JN617687_reps	-4.96796	0.0787765	1.89267e-11	Ascomycota	Eurotiomycetes	Eurotiales	Aspergillaceae	Penicillium	Penicillium_paxilli	308	Wild
151_f_NA	4fb3905d2edcfacb02931b3d954dffd1	-4.96974	0.0795401	3.69113e-33	Ascomycota	#N/A	#N/A	#N/A	#N/A	#N/A	63	Wild
188_Exophiala	SH193072.07FU_AY163553_reps	-4.99976	0.04	2.09329e-68	Ascomycota	Eurotiomycetes	Chaetothyriales	Herpotrichiellaceae	Exophiala	Exophiala_oligosperma	31	Wild
185_Ramichloridium	34fb0067b5a4ede0e8c4d132925fbd25	-5.04285	0.0403552	2.39969e-18	Ascomycota	Dothideomycetes	Capnodiales	Dissoconiaceae	Ramichloridium	#N/A	32	Wild
107_Microbotryum	6038865f8de166c772e534a8f45c7074	-5.24738	0.0842822	7.82045e-17	Basidiomycota	Microbotryomycetes	Microbotryales	Microbotryaceae	Microbotryum	#N/A	217	Wild
39_f_NA	29990144c6b1b5827e220962500e5c68	-5.35011	0.883433	3.7448e-10	Ascomycota	Eurotiomycetes	Chaetothyriales	#N/A	#N/A	#N/A	3004	Wild
173_Ramichloridium	01f93f5d1f0f85156c803fadce0f7aac	-5.42461	0.0434101	1.41068e-18	Ascomycota	Dothideomycetes	Capnodiales	Dissoconiaceae	Ramichloridium	#N/A	42	Wild
59_f_NA	90717c9a3bdb5368a0e3db8f873f8c50	-5.44975	0.126185	8.83813e-12	Ascomycota	Dothideomycetes	Pleosporales	#N/A	#N/A	#N/A	1115	Wild
68_Anthracocystis	SH191128.07FU_AY740044_reps	-5.45436	0.261918	4.22433e-16	Basidiomycota	Ustilaginomycetes	Ustilaginales	Ustilaginaceae	Anthracocystis	Anthracocystis_anthracoideispora	857	Wild
170_Bipolaris	SH187564.07FU_JN601032_refs	-5.45905	0.0436755	1.0205e-65	Ascomycota	Dothideomycetes	Pleosporales	Pleosporaceae	Bipolaris	#N/A	43	Wild
80_Microdochium	SH213513.07FU_KC871045_reps	-5.56088	0.0915932	2.12851e-14	Ascomycota	Sordariomycetes	Xylariales	Microdochiaceae	Microdochium	#N/A	470	Wild
163_unidentified	SH182311.07FU_HQ623620_reps	-5.64358	0.0451508	5.97772e-69	Basidiomycota	Ustilaginomycetes	Ustilaginales	Ustilaginaceae	unidentified	unidentified	49	Wild
101_unidentified	SH182316.07FU_LN997741_reps	-5.66026	0.181384	4.78216e-30	Basidiomycota	Ustilaginomycetes	Ustilaginales	Ustilaginaceae	unidentified	unidentified	232	Wild
56_Cercospora	SH406546.07FU_AY647237_refs_sinGleTon	-5.68922	0.328556	4.726e-10	Ascomycota	Dothideomycetes	Capnodiales	Mycosphaerellaceae	Cercospora	#N/A	1281	Wild
158_Wallrothiella	SH190983.07FU_AB540563_reps	-5.72762	0.0458234	1.19971e-68	Ascomycota	Sordariomycetes	Glomerellales	Plectosphaerellaceae	Wallrothiella	Wallrothiella_subiculosa	52	Wild
83_Cladosporium	SH216258.07FU_DQ780352_reps	-5.75219	0.193446	2.1831e-22	Ascomycota	Dothideomycetes	Capnodiales	Cladosporiaceae	Cladosporium	#N/A	430	Wild
155_Fusicolla	SH175310.07FU_JQ081741_reps	-5.75461	0.0460391	4.26461e-69	Ascomycota	Sordariomycetes	Hypocreales	Nectriaceae	Fusicolla	Fusicolla_acetilerea	53	Wild
157_Exobasidium	SH218992.07FU_KX011608_reps	-5.75461	0.0460391	6.37464e-69	Basidiomycota	Exobasidiomycetes	Exobasidiales	Exobasidiaceae	Exobasidium	unidentified	53	Wild
34_Nigrospora	SH177639.07FU_KM519241_reps	-5.78162	0.143092	5.60514e-11	Ascomycota	Sordariomycetes	Trichosphaeriales	Trichosphaeriaceae	Nigrospora	Nigrospora_oryzae	5059	Wild
84_Hannaella	SH180506.07FU_AB922854_reps	-5.84818	0.135651	4.74217e-15	Basidiomycota	Tremellomycetes	Tremellales	Bulleribasidiaceae	Hannaella	Hannaella_siamensis	427	Wild
78_Papiliotrema	SH205052.07FU_AM262325_reps	-5.90145	0.139844	7.1994e-14	Basidiomycota	Tremellomycetes	Tremellales	Rhynchogastremataceae	Papiliotrema	Papiliotrema_laurentii	541	Wild
113_unidentified	SH209074.07FU_DQ092526_reps	-5.92757	0.0940458	2.51594e-16	Ascomycota	Sordariomycetes	Hypocreales	Stachybotryaceae	unidentified	unidentified	157	Wild
62_Nigrospora	SH177638.07FU_KU878079_reps	-5.97065	0.201703	1.74049e-17	Ascomycota	Sordariomycetes	Trichosphaeriales	Trichosphaeriaceae	Nigrospora	Nigrospora_oryzae	1062	Wild
152_Exserohilum	SH195637.07FU_FJ441029_reps	-5.97697	0.0478182	2.84399e-69	Ascomycota	Dothideomycetes	Pleosporales	Pleosporaceae	Exserohilum	Exserohilum_rostratum	62	Wild
32_unidentified	SH525863.07FU_KX515770_reps	-5.98709	1.04084	1.01653e-13	Basidiomycota	Ustilaginomycetes	Ustilaginales	Ustilaginaceae	unidentified	unidentified	5113	Wild
112_Ophionectria	SH197877.07FU_KM231788_refs	-6.00835	0.096993	1.93793e-29	Ascomycota	Sordariomycetes	Hypocreales	Nectriaceae	Ophionectria	Ophionectria_trichospora	173	Wild
53_Sarocladium	8e6a9b3b81ad91200451423f1a51328b	-6.03525	0.110385	3.84326e-11	Ascomycota	Sordariomycetes	Hypocreales	Hypocreales_fam_Incertae_sedis	Sarocladium	Sarocladium_spinificis	1304	Wild
75_Tilletia	SH192037.07FU_EU009972_reps	-6.19068	0.0982462	3.94727e-16	Basidiomycota	Exobasidiomycetes	Tilletiales	Tilletiaceae	Tilletia	unidentified	628	Wild
54_Alternaria	SH215493.07FU_KC146356_refs	-6.21367	0.195329	3.41315e-10	Ascomycota	Dothideomycetes	Pleosporales	Pleosporaceae	Alternaria	Alternaria_alternata	1300	Wild
15_Curvularia	SH349835.07FU_HG778984_refs	-6.21983	1.29155	2.67065e-10	Ascomycota	Dothideomycetes	Pleosporales	Pleosporaceae	Curvularia	#N/A	30132	Wild
7_Alternaria	SH192117.07FU_KJ572139_reps	-6.31118	1.82227	6.74054e-09	Ascomycota	Dothideomycetes	Pleosporales	Pleosporaceae	Alternaria	Alternaria_longissima	57555	Wild
6_Gaeumannomyces	SH640419.07FU_KX306480_reps	-6.343	1.00174	1.53472e-08	Ascomycota	Sordariomycetes	Magnaporthales	Magnaporthaceae	Gaeumannomyces	Gaeumannomyces_graminis	68483	Wild
5_Curvularia	SH187573.07FU_HE861830_refs	-6.36226	1.06648	1.01131e-10	Ascomycota	Dothideomycetes	Pleosporales	Pleosporaceae	Curvularia	Curvularia_verruculosa	68672	Wild
135_Pseudopyricularia	26229cecc02a7f1916a999612aab3c58	-6.49153	0.0519348	1.05983e-69	Ascomycota	Sordariomycetes	Magnaporthales	Magnaporthaceae	Pseudopyricularia	Pseudopyricularia_higginsii	89	Wild
51_Alternaria	f27d4cfbb6af44d61aacd3e7c958afcc	-6.60282	0.313981	3.66114e-19	Ascomycota	Dothideomycetes	Pleosporales	Pleosporaceae	Alternaria	Alternaria_longissima	1589	Wild
4_Curvularia	SH187601.07FU_JN601031_refs	-6.60602	1.57481	5.77391e-08	Ascomycota	Dothideomycetes	Pleosporales	Pleosporaceae	Curvularia	#N/A	80506	Wild
61_Ramichloridium	SH360444.07FU_EU041791_refs_sinGleTon	-6.65209	0.0993807	3.82399e-14	Ascomycota	Dothideomycetes	Capnodiales	Dissoconiaceae	Ramichloridium	#N/A	1101	Wild
30_unidentified	SH187587.07FU_EU554571_reps	-6.77136	0.223005	4.80231e-13	Ascomycota	Dothideomycetes	Pleosporales	Pleosporaceae	unidentified	unidentified	6313	Wild
43_Ramichloridium	SH522731.07FU_KP968460_reps	-6.87115	0.16606	2.35017e-13	Ascomycota	Dothideomycetes	Capnodiales	Dissoconiaceae	Ramichloridium	#N/A	2499	Wild
16_Sarocladium	SH210222.07FU_KT291722_reps	-6.94213	0.592063	7.60928e-11	Ascomycota	Sordariomycetes	Hypocreales	Hypocreales_fam_Incertae_sedis	Sarocladium	Sarocladium_oryzae	26532	Wild
73_Microdochium	SH213519.07FU_AF455402_reps	-7.05941	0.169071	6.12857e-24	Ascomycota	Sordariomycetes	Xylariales	Microdochiaceae	Microdochium	unidentified	700	Wild
82_Ceratobasidium	SH179980.07FU_KF176604_reps	-7.07336	0.112988	3.31171e-24	Basidiomycota	Agaricomycetes	Cantharellales	Ceratobasidiaceae	Ceratobasidium	unidentified	432	Wild
117_Fusarium	SH205236.07FU_HQ130667_reps	-7.07647	0.0566145	7.26482e-70	Ascomycota	Sordariomycetes	Hypocreales	Nectriaceae	Fusarium	Fusarium_solani	134	Wild
37_Diaporthe	SH185552.07FU_KF032029_reps	-7.07703	0.114374	2.56163e-13	Ascomycota	Sordariomycetes	Diaporthales	Diaporthaceae	Diaporthe	#N/A	4028	Wild
42_Bipolaris	SH202403.07FU_AF071325_refs	-7.16903	0.109097	1.14396e-13	Ascomycota	Dothideomycetes	Pleosporales	Pleosporaceae	Bipolaris	#N/A	2551	Wild
104_unidentified	858d08fe4cbbf86e1f6c08367094d7b6	-7.81977	0.0625614	1.03135e-69	unidentified	unidentified	unidentified	unidentified	unidentified	unidentified	225	Wild
48_Papiliotrema	SH205049.07FU_AF444668_refs	-7.8912	0.34965	4.87119e-09	Basidiomycota	Tremellomycetes	Tremellales	Rhynchogastremataceae	Papiliotrema	Papiliotrema_fuscus	1901	Wild
12_Curvularia	SH187568.07FU_JX256429_refs	-8.13186	1.41617	7.02539e-14	Ascomycota	Dothideomycetes	Pleosporales	Pleosporaceae	Curvularia	Curvularia_lunata	38170	Wild
96_Phaeosphaeria	SH182930.07FU_KP004452_refs	-8.15947	0.065279	2.27898e-70	Ascomycota	Dothideomycetes	Pleosporales	Phaeosphaeriaceae	Phaeosphaeria	Phaeosphaeria_podocarpi	285	Wild
91_f_NA	SH090436.07FU_JX069862_refs	-8.38758	0.0671041	2.27898e-70	Ascomycota	Sordariomycetes	Diaporthales	#N/A	#N/A	#N/A	334	Wild
90_Periconia	SH205175.07FU_KU375677_reps	-8.49941	0.0679988	1.972e-70	Ascomycota	Dothideomycetes	Pleosporales	Periconiaceae	Periconia	unidentified	361	Wild
89_Curvularia	SH187577.07FU_HE861819_refs	-8.51131	0.068094	2.27898e-70	Ascomycota	Dothideomycetes	Pleosporales	Pleosporaceae	Curvularia	Curvularia_clavata	364	Wild
85_Phaeosphaeria	f5fd7d16b351f0eb879c7d63090e02cb	-8.7172	0.0697414	4.11117e-67	Ascomycota	Dothideomycetes	Pleosporales	Phaeosphaeriaceae	Phaeosphaeria	Phaeosphaeria_podocarpi	420	Wild
63_Pseudoveronaea	6f86945dc5faa1427240c3ab1a97dbd1	-8.85492	0.141922	6.15735e-46	Ascomycota	Dothideomycetes	Capnodiales	Dissoconiaceae	Pseudoveronaea	Pseudoveronaea_ellipsoidea	972	Wild
66_Coprinopsis	SH219026.07FU_HQ847015_reps	-8.94859	0.129271	1.70663e-30	Basidiomycota	Agaricomycetes	Agaricales	Psathyrellaceae	Coprinopsis	Coprinopsis_urticicola	893	Wild
67_f_Didymellaceae	SH215823.07FU_KF800683_reps	-9.42048	0.0968525	3.555e-25	Ascomycota	Dothideomycetes	Pleosporales	Didymellaceae	#N/A	#N/A	885	Wild
65_Diaporthe	SH090424.07FU_JX862533_refs	-9.83082	0.0786505	1.75155e-68	Ascomycota	Sordariomycetes	Diaporthales	Diaporthaceae	Diaporthe	#N/A	910	Wild
60_Nigrospora	SH177637.07FU_DQ219433_refs	-10.1001	0.0808053	1.7179e-70	Ascomycota	Sordariomycetes	Trichosphaeriales	Trichosphaeriaceae	Nigrospora	Nigrospora_oryzae	1110	Wild
57_f_NA	b67f67b919032324e5cc425e440d1f94	-10.1466	0.081198	3.93211e-20	#N/A	#N/A	#N/A	#N/A	#N/A	#N/A	1135	Wild
55_Penicillium	SH190215.07FU_AF033422_refs	-10.3393	0.0827188	1.7179e-70	Ascomycota	Eurotiomycetes	Eurotiales	Aspergillaceae	Penicillium	Penicillium_hetheringtonii	1295	Wild
40_f_NA	SH213544.07FU_GQ223471_reps	-11.2863	0.112542	7.49048e-28	Ascomycota	Sordariomycetes	Hypocreales	#N/A	#N/A	#N/A	2866	Wild
41_Cercospora	SH278817.07FU_JX143583_refs	-11.4288	0.0914353	1.9325e-70	Ascomycota	Dothideomycetes	Capnodiales	Mycosphaerellaceae	Cercospora	#N/A	2757	Wild
38_Talaromyces	SH209382.07FU_JN899380_refs	-11.808	0.0944685	1.36514e-70	Ascomycota	Eurotiomycetes	Eurotiales	Trichocomaceae	Talaromyces	Talaromyces_aurantiacus	3586	Wild
