# Supplementary material for: Domestication of Oryza species eco-evolutionarily shapes bacterial and fungal communities in rice seed
Source: Microbiome. 2020 Feb 14;8:20. doi: 10.1186/s40168-020-00805-0 (PMC7023700; doi:10.1186/s40168-020-00805-0)
Supplement: Supplementary file 12 — Additional file 11. Degree and betweenness centrality of network nodes of wild rice, domesticated rice, and all rice [file 40168_2020_805_MOESM11_ESM.xlsx]

## Sheet: Sheet1
Additional file 11. Degree and betweenness centrality of network nodes of wild rice, domesticated rice, and all rice
Hub OTUs were defined as the OTUs belonging to top 2% of degree and betweenness centrality. Colored OTUs were the hub OTUs.
Wild rice												Domesticated rice												All rice
OTU_id	Degree	betweenesscentrality	OTU	Phylum	Class	Order	Family	Genus	Species			OTU_id	Degree	betweenesscentrality	OTU	Phylum	Class	Order	Family	Genus	Species			OTU_id	Degree	betweenesscentrality	OTU	Phylum	Class	Order	Family	Genus	Species
F5_Curvularia	8	0.189636	SH187573.07FU_HE861830_refs	Ascomycota	Dothideomycetes	Pleosporales	Pleosporaceae	Curvularia	Curvularia_verruculosa			B4_Sphingomonas	9	0.148786	KU725963.1.1234	Proteobacteria	Alphaproteobacteria	Sphingomonadales	Sphingomonadaceae	Sphingomonas	#N/A			F1_Moesziomyces	8	0.137196	SH182780.07FU_AB693782_reps	Basidiomycota	Ustilaginomycetes	Ustilaginales	Ustilaginaceae	Moesziomyces	Moesziomyces_aphidis
B24_Kineococcus	8	0.130909	JF190649.1.1337	Actinobacteria	Actinobacteria	Kineosporiales	Kineosporiaceae	Kineococcus	#N/A			B16_f_Enterobacteriaceae	6	0.098907	AB698799.1.1416	Proteobacteria	Gammaproteobacteria	Enterobacteriales	Enterobacteriaceae	#N/A	#N/A			B27_Saccharibacillus	4	0.055566	HK556686.1.1515	Firmicutes	Bacilli	Bacillales	Paenibacillaceae	Saccharibacillus	#N/A
F35_Diaporthe	8	0.122173	SH201005.07FU_EU196746_reps	Ascomycota	Sordariomycetes	Diaporthales	Diaporthaceae	Diaporthe	Diaporthe_phaseolorum			B5_Pseudomonas	4	0.095544	EU239123.1.1223	Proteobacteria	Gammaproteobacteria	Pseudomonadales	Pseudomonadaceae	Pseudomonas	#N/A			B22_Sphingomonas	4	0.054012	KC633581.1.1305	Proteobacteria	Alphaproteobacteria	Sphingomonadales	Sphingomonadaceae	Sphingomonas	#N/A
F55_Penicillium	22	0.111552	SH190215.07FU_AF033422_refs	Ascomycota	Eurotiomycetes	Eurotiales	Aspergillaceae	Penicillium	Penicillium_hetheringtonii			F31_Periconia	8	0.077361	SH180757.07FU_KU574712_reps	Ascomycota	Dothideomycetes	Pleosporales	Periconiaceae	Periconia	Periconia_byssoides			F2_f_Didymellaceae	6	0.053871	SH207245.07FU_GU721291_reps	Ascomycota	Dothideomycetes	Pleosporales	Didymellaceae	#N/A	#N/A
F163_Pseudozyma	6	0.108748	SH182317.07FU_GU056026_reps	Basidiomycota	Ustilaginomycetes	Ustilaginales	Ustilaginaceae	Pseudozyma	Pseudozyma_hubeiensis			F138_Sistotremastrum	3	0.066965	SH199224.07FU_JX310445_refs	Basidiomycota	Agaricomycetes	Trechisporales	Trechisporales_fam_Incertae_sedis	Sistotremastrum	Sistotremastrum_guttuliferum			F12_Curvularia	6	0.052291	SH187568.07FU_JX256429_refs	Ascomycota	Dothideomycetes	Pleosporales	Pleosporaceae	Curvularia	Curvularia_lunata
B1_Pantoea	15	0.10248	KP409622.1.1215	Proteobacteria	Gammaproteobacteria	Enterobacteriales	Enterobacteriaceae	Pantoea	#N/A			F109_f_Leptosphaeriaceae	3	0.065945	SH192132.07FU_FJ025340_reps	Ascomycota	Dothideomycetes	Pleosporales	Leptosphaeriaceae	#N/A	#N/A			F24_f_Didymosphaeriaceae	4	0.049851	SH186936.07FU_HM595517_reps	Ascomycota	Dothideomycetes	Pleosporales	Didymosphaeriaceae	#N/A	#N/A
B142_Acinetobacter	3	0.091858	GQ472950.1.1239	Proteobacteria	Gammaproteobacteria	Pseudomonadales	Moraxellaceae	Acinetobacter	#N/A			F14_Fusarium	3	0.059301	SH443329.07FU_AB725607_refs	Ascomycota	Sordariomycetes	Hypocreales	Nectriaceae	Fusarium	Fusarium_acutatum			B6_Methylobacterium	6	0.047456	EU808442.1.1293	Proteobacteria	Alphaproteobacteria	Rhizobiales	Beijerinckiaceae	Methylobacterium	#N/A
F104_unidentified	13	0.091512	858d08fe4cbbf86e1f6c08367094d7b6	unidentified	unidentified	unidentified	unidentified	unidentified	unidentified			B9_Methylobacterium	3	0.058384	EU506287.1.1363	Proteobacteria	Alphaproteobacteria	Rhizobiales	Beijerinckiaceae	Methylobacterium	#N/A			B8_Xanthomonas	4	0.035463	KP704433.1.1365	Proteobacteria	Gammaproteobacteria	Xanthomonadales	Xanthomonadaceae	Xanthomonas	#N/A
F43_Ramichloridium	12	0.087327	SH522731.07FU_KP968460_reps	Ascomycota	Dothideomycetes	Capnodiales	Dissoconiaceae	Ramichloridium	#N/A			B6_Methylobacterium	4	0.05459	EU808442.1.1293	Proteobacteria	Alphaproteobacteria	Rhizobiales	Beijerinckiaceae	Methylobacterium	#N/A			F5_Curvularia	2	0.034259	SH187573.07FU_HE861830_refs	Ascomycota	Dothideomycetes	Pleosporales	Pleosporaceae	Curvularia	Curvularia_verruculosa
F40_o_Hypocreales	22	0.085086	SH213544.07FU_GQ223471_reps	Ascomycota	Sordariomycetes	Hypocreales	#N/A	#N/A	#N/A			F79_Clonostachys	3	0.048879	SH182680.07FU_AF210674_refs	Ascomycota	Sordariomycetes	Hypocreales	Bionectriaceae	Clonostachys	#N/A			B19_Aureimonas	4	0.023457	FN421801.1.1367	Proteobacteria	Alphaproteobacteria	Rhizobiales	Rhizobiaceae	Aureimonas	#N/A
F25_f_Phaeosphaeriaceae	6	0.084238	SH182914.07FU_KF800300_reps	Ascomycota	Dothideomycetes	Pleosporales	Phaeosphaeriaceae	#N/A	#N/A			B8_Xanthomonas	8	0.047025	KP704433.1.1365	Proteobacteria	Gammaproteobacteria	Xanthomonadales	Xanthomonadaceae	Xanthomonas	#N/A			F35_Diaporthe	3	0.023457	SH201005.07FU_EU196746_reps	Ascomycota	Sordariomycetes	Diaporthales	Diaporthaceae	Diaporthe	Diaporthe_phaseolorum
F98_Saitozyma	4	0.081008	SH181617.07FU_AF444338_refs	Basidiomycota	Tremellomycetes	Tremellales	Trimorphomycetaceae	Saitozyma	Saitozyma_flava			F13_Curvularia	5	0.043922	SH187570.07FU_HE861854_refs	Ascomycota	Dothideomycetes	Pleosporales	Pleosporaceae	Curvularia	Curvularia_intermedia			F7_Alternaria	4	0.022666	SH192117.07FU_KJ572139_reps	Ascomycota	Dothideomycetes	Pleosporales	Pleosporaceae	Alternaria	Alternaria_longissima
F63_Pseudoveronaea	10	0.079009	6f86945dc5faa1427240c3ab1a97dbd1	Ascomycota	Dothideomycetes	Capnodiales	Dissoconiaceae	Pseudoveronaea	Pseudoveronaea_ellipsoidea			F27_Nakataea	6	0.041067	SH174133.07FU_KM484863_reps	Ascomycota	Sordariomycetes	Magnaporthales	Magnaporthaceae	Nakataea	Nakataea_oryzae			F4_Curvularia	4	0.022032	SH187601.07FU_JN601031_refs	Ascomycota	Dothideomycetes	Pleosporales	Pleosporaceae	Curvularia	#N/A
F73_Microdochium	8	0.078645	SH213519.07FU_AF455402_reps	Ascomycota	Sordariomycetes	Xylariales	Microdochiaceae	Microdochium	unidentified			F23_f_Didymellaceae	3	0.036838	SH206477.07FU_EU479803_reps	Ascomycota	Dothideomycetes	Pleosporales	Didymellaceae	#N/A	#N/A			B25_Novosphingobium	4	0.01812	LDRW01000020.4112.5606	Proteobacteria	Alphaproteobacteria	Sphingomonadales	Sphingomonadaceae	Novosphingobium	#N/A
F8_f_Phaeosphaeriaceae	6	0.072982	SH182985.07FU_AF191549_reps	Ascomycota	Dothideomycetes	Pleosporales	Phaeosphaeriaceae	#N/A	#N/A			B11_Paenibacillus	3	0.035474	JF225451.1.1374	Firmicutes	Bacilli	Bacillales	Paenibacillaceae	Paenibacillus	#N/A			F39_o_Chaetothyriales	4	0.017945	29990144c6b1b5827e220962500e5c68	Ascomycota	Eurotiomycetes	Chaetothyriales	#N/A	#N/A	#N/A
F83_Cladosporium	14	0.072058	SH216258.07FU_DQ780352_reps	Ascomycota	Dothideomycetes	Capnodiales	Cladosporiaceae	Cladosporium	#N/A			F50_o_Pleosporales	4	0.035151	SH204786.07FU_EF505590_reps	Ascomycota	Dothideomycetes	Pleosporales	#N/A	#N/A	#N/A			B7_Pantoea	6	0.016363	KP704422.1.1484	Proteobacteria	Gammaproteobacteria	Enterobacteriales	Enterobacteriaceae	Pantoea	#N/A
F30_unidentified	6	0.070814	SH187587.07FU_EU554571_reps	Ascomycota	Dothideomycetes	Pleosporales	Pleosporaceae	unidentified	unidentified			F95_Fusarium	5	0.034572	SH220701.07FU_AB587021_refs	Ascomycota	Sordariomycetes	Hypocreales	Nectriaceae	Fusarium	Fusarium_sporotrichioides			B2_Pantoea	5	0.014506	AB845265.1.1326	Proteobacteria	Gammaproteobacteria	Enterobacteriales	Enterobacteriaceae	Pantoea	#N/A
F72_Leptosphaeria	9	0.065733	SH198999.07FU_KJ081147_reps	Ascomycota	Dothideomycetes	Pleosporales	Leptosphaeriaceae	Leptosphaeria	unidentified			B15_Aureimonas	11	0.033903	KJ606801.1.1322	Proteobacteria	Alphaproteobacteria	Rhizobiales	Rhizobiaceae	Aureimonas	#N/A			F16_Sarocladium	3	0.012981	SH210222.07FU_KT291722_reps	Ascomycota	Sordariomycetes	Hypocreales	Hypocreales_fam_Incertae_sedis	Sarocladium	Sarocladium_oryzae
B27_Saccharibacillus	9	0.064705	HK556686.1.1515	Firmicutes	Bacilli	Bacillales	Paenibacillaceae	Saccharibacillus	#N/A			F22_o_Pleosporales	2	0.027759	e366b394faf594c6c1576334049ebfa4	Ascomycota	Dothideomycetes	Pleosporales	#N/A	#N/A	#N/A			F31_Periconia	5	0.012114	SH180757.07FU_KU574712_reps	Ascomycota	Dothideomycetes	Pleosporales	Periconiaceae	Periconia	Periconia_byssoides
B85_Stenotrophomonas	6	0.062466	KY859798.1.1200	Proteobacteria	Gammaproteobacteria	Xanthomonadales	Xanthomonadaceae	Stenotrophomonas	#N/A			F17_f_Didymellaceae	4	0.026821	SH174567.07FU_GU909623_reps	Ascomycota	Dothideomycetes	Pleosporales	Didymellaceae	#N/A	#N/A			B4_Sphingomonas	2	0.012037	KU725963.1.1234	Proteobacteria	Alphaproteobacteria	Sphingomonadales	Sphingomonadaceae	Sphingomonas	#N/A
F3_Bipolaris	8	0.061999	SH215376.07FU_KJ909773_reps	Ascomycota	Dothideomycetes	Pleosporales	Pleosporaceae	Bipolaris	Bipolaris_panici-miliacei			F2_f_Didymellaceae	5	0.026686	SH207245.07FU_GU721291_reps	Ascomycota	Dothideomycetes	Pleosporales	Didymellaceae	#N/A	#N/A			F8_f_Phaeosphaeriaceae	2	0.012037	SH182985.07FU_AF191549_reps	Ascomycota	Dothideomycetes	Pleosporales	Phaeosphaeriaceae	#N/A	#N/A
F68_Anthracocystis	7	0.059278	SH191128.07FU_AY740044_reps	Basidiomycota	Ustilaginomycetes	Ustilaginales	Ustilaginaceae	Anthracocystis	Anthracocystis_anthracoideispora			B22_Sphingomonas	10	0.026332	KC633581.1.1305	Proteobacteria	Alphaproteobacteria	Sphingomonadales	Sphingomonadaceae	Sphingomonas	#N/A			F15_Curvularia	4	0.008467	SH349835.07FU_HG778984_refs	Ascomycota	Dothideomycetes	Pleosporales	Pleosporaceae	Curvularia	#N/A
F42_Bipolaris	12	0.056133	SH202403.07FU_AF071325_refs	Ascomycota	Dothideomycetes	Pleosporales	Pleosporaceae	Bipolaris	#N/A			B46_Pseudomonas	4	0.025591	HQ246242.1.1363	Proteobacteria	Gammaproteobacteria	Pseudomonadales	Pseudomonadaceae	Pseudomonas	Pseudomonas sp. 6A18S4			F19_Sarocladium	5	0.003935	SH210203.07FU_AY214439_refs	Ascomycota	Sordariomycetes	Hypocreales	Hypocreales_fam_Incertae_sedis	Sarocladium	Sarocladium_strictum
B43_Chryseobacterium	4	0.055377	KM361537.1.1344	Bacteroidetes	Bacteroidia	Flavobacteriales	Weeksellaceae	Chryseobacterium	#N/A			B20_Sphingomonas	7	0.025323	JX192648.1.1366	Proteobacteria	Alphaproteobacteria	Sphingomonadales	Sphingomonadaceae	Sphingomonas	#N/A			B43_Chryseobacterium	3	0.003539	KM361537.1.1344	Bacteroidetes	Bacteroidia	Flavobacteriales	Weeksellaceae	Chryseobacterium	#N/A
F87_f_Hypocreales_fam_Incertae_sedis	6	0.052483	SH210214.07FU_HM572293_reps	Ascomycota	Sordariomycetes	Hypocreales	Hypocreales_fam_Incertae_sedis	#N/A	#N/A			F19_Sarocladium	6	0.023789	SH210203.07FU_AY214439_refs	Ascomycota	Sordariomycetes	Hypocreales	Hypocreales_fam_Incertae_sedis	Sarocladium	Sarocladium_strictum			B14_Microbacterium	3	0.003216	HL098382.1.1408	Actinobacteria	Actinobacteria	Micrococcales	Microbacteriaceae	Microbacterium	#N/A
F33_Microdochium	6	0.052178	SH203163.07FU_U51954_reps	Ascomycota	Sordariomycetes	Xylariales	Microdochiaceae	Microdochium	unidentified			B19_Aureimonas	8	0.019951	FN421801.1.1367	Proteobacteria	Alphaproteobacteria	Rhizobiales	Rhizobiaceae	Aureimonas	#N/A			B16_f_Enterobacteriaceae	2	0.000617	AB698799.1.1416	Proteobacteria	Gammaproteobacteria	Enterobacteriales	Enterobacteriaceae	#N/A	#N/A
F101_unidentified	6	0.050543	SH182316.07FU_LN997741_reps	Basidiomycota	Ustilaginomycetes	Ustilaginales	Ustilaginaceae	unidentified	unidentified			B10_Methylobacterium	3	0.019296	FJ432294.1.1202	Proteobacteria	Alphaproteobacteria	Rhizobiales	Beijerinckiaceae	Methylobacterium	#N/A			B46_Pseudomonas	2	0.000617	HQ246242.1.1363	Proteobacteria	Gammaproteobacteria	Pseudomonadales	Pseudomonadaceae	Pseudomonas	Pseudomonas sp. 6A18S4
F26_Microdochium	11	0.050454	SH203162.07FU_KF467101_reps	Ascomycota	Sordariomycetes	Xylariales	Microdochiaceae	Microdochium	unidentified			B23_Stenotrophomonas	3	0.018086	EU239162.1.1272	Proteobacteria	Gammaproteobacteria	Xanthomonadales	Xanthomonadaceae	Stenotrophomonas	#N/A			F18_unidentified	4	0.000463	SH644295.07FU_KU845989_reps	Ascomycota	Sordariomycetes	Hypocreales	Stachybotryaceae	unidentified	unidentified
F34_Nigrospora	13	0.049998	SH177639.07FU_KM519241_reps	Ascomycota	Sordariomycetes	Trichosphaeriales	Trichosphaeriaceae	Nigrospora	Nigrospora_oryzae			B39_Sphingomonas	3	0.017963	FJ455063.1.1477	Proteobacteria	Alphaproteobacteria	Sphingomonadales	Sphingomonadaceae	Sphingomonas	#N/A			F23_f_Didymellaceae	4	0.000463	SH206477.07FU_EU479803_reps	Ascomycota	Dothideomycetes	Pleosporales	Didymellaceae	#N/A	#N/A
F37_Diaporthe	11	0.049659	SH185552.07FU_KF032029_reps	Ascomycota	Sordariomycetes	Diaporthales	Diaporthaceae	Diaporthe	#N/A			B21_Acidovorax	3	0.011832	AB552893.1.1393	Proteobacteria	Gammaproteobacteria	Betaproteobacteriales	Burkholderiaceae	Acidovorax	#N/A			F34_Nigrospora	2	0.000309	SH177639.07FU_KM519241_reps	Ascomycota	Sordariomycetes	Trichosphaeriales	Trichosphaeriaceae	Nigrospora	Nigrospora_oryzae
F6_Gaeumannomyces	6	0.048835	SH640419.07FU_KX306480_reps	Ascomycota	Sordariomycetes	Magnaporthales	Magnaporthaceae	Gaeumannomyces	Gaeumannomyces_graminis			F18_unidentified	5	0.009215	SH644295.07FU_KU845989_reps	Ascomycota	Sordariomycetes	Hypocreales	Stachybotryaceae	unidentified	unidentified			F28_o_Pleosporales	3	7.7e-05	b1eadd432036b9022474e1591241f090	Ascomycota	Dothideomycetes	Pleosporales	#N/A	#N/A	#N/A
B133_Roseomonas	4	0.047735	GQ915089.1.1380	Proteobacteria	Alphaproteobacteria	Acetobacterales	Acetobacteraceae	Roseomonas	Roseomonas sp. M3			B74_Herbaspirillum	3	0.009104	KJ200413.1.1428	Proteobacteria	Gammaproteobacteria	Betaproteobacteriales	Burkholderiaceae	Herbaspirillum	#N/A			B1_Pantoea	3	0	KP409622.1.1215	Proteobacteria	Gammaproteobacteria	Enterobacteriales	Enterobacteriaceae	Pantoea	#N/A
F152_Exserohilum	4	0.047667	SH195637.07FU_FJ441029_reps	Ascomycota	Dothideomycetes	Pleosporales	Pleosporaceae	Exserohilum	Exserohilum_rostratum			F56_Cercospora	3	0.009104	SH406546.07FU_AY647237_refs_sinGleTon	Ascomycota	Dothideomycetes	Capnodiales	Mycosphaerellaceae	Cercospora	#N/A			B30_Sphingomonas	3	0	DD224248.1.1461	Proteobacteria	Alphaproteobacteria	Sphingomonadales	Sphingomonadaceae	Sphingomonas	#N/A
F77_Ascochyta	5	0.046202	SH201321.07FU_KP170624_reps	Ascomycota	Dothideomycetes	Pleosporales	Didymellaceae	Ascochyta	Ascochyta_medicaginicola			B25_Novosphingobium	2	0.009104	LDRW01000020.4112.5606	Proteobacteria	Alphaproteobacteria	Sphingomonadales	Sphingomonadaceae	Novosphingobium	#N/A			B41_Sphingomonas	3	0	JQ977010.1.1397	Proteobacteria	Alphaproteobacteria	Sphingomonadales	Sphingomonadaceae	Sphingomonas	#N/A
B10_Methylobacterium	5	0.044477	FJ432294.1.1202	Proteobacteria	Alphaproteobacteria	Rhizobiales	Beijerinckiaceae	Methylobacterium	#N/A			B53_f_Microbacteriaceae	2	0.009104	HM274470.1.1344	Actinobacteria	Actinobacteria	Micrococcales	Microbacteriaceae	#N/A	#N/A			B38_Sphingomonas	2	0	KM253192.1.1336	Proteobacteria	Alphaproteobacteria	Sphingomonadales	Sphingomonadaceae	Sphingomonas	#N/A
F44_Pyrenochaetopsis	6	0.044009	SH198996.07FU_JF740262_refs	Ascomycota	Dothideomycetes	Pleosporales	Cucurbitariaceae	Pyrenochaetopsis	Pyrenochaetopsis_leptospora			B77_f_Enterobacteriaceae	2	0.009104	HE866524.1.1200	Proteobacteria	Gammaproteobacteria	Enterobacteriales	Enterobacteriaceae	#N/A	#N/A			B39_Sphingomonas	2	0	FJ455063.1.1477	Proteobacteria	Alphaproteobacteria	Sphingomonadales	Sphingomonadaceae	Sphingomonas	#N/A
F133_Cladosporium	5	0.040131	SH212843.07FU_GU721983_reps	Ascomycota	Dothideomycetes	Capnodiales	Cladosporiaceae	Cladosporium	#N/A			F81_unidentified	2	0.009104	SH197961.07FU_GQ999325_reps	Basidiomycota	Agaricomycetes	Russulales	unidentified	unidentified	unidentified			B47_Microbacterium	2	0	KJ185032.1.1427	Actinobacteria	Actinobacteria	Micrococcales	Microbacteriaceae	Microbacterium	#N/A
B7_Pantoea	7	0.039716	KP704422.1.1484	Proteobacteria	Gammaproteobacteria	Enterobacteriales	Enterobacteriaceae	Pantoea	#N/A			F97_Phaeosphaeria	2	0.009104	SH206476.07FU_GU721297_reps	Ascomycota	Dothideomycetes	Pleosporales	Phaeosphaeriaceae	Phaeosphaeria	Phaeosphaeria_podocarpi			B60_Microbacterium	2	0	FJ348040.1.1313	Actinobacteria	Actinobacteria	Micrococcales	Microbacteriaceae	Microbacterium	#N/A
F24_f_Didymosphaeriaceae	3	0.038901	SH186936.07FU_HM595517_reps	Ascomycota	Dothideomycetes	Pleosporales	Didymosphaeriaceae	#N/A	#N/A			B2_Pantoea	6	0.002458	AB845265.1.1326	Proteobacteria	Gammaproteobacteria	Enterobacteriales	Enterobacteriaceae	Pantoea	#N/A			B64_Microbacterium	2	0	HQ844973.1.1433	Actinobacteria	Actinobacteria	Micrococcales	Microbacteriaceae	Microbacterium	#N/A
F39_o_Chaetothyriales	5	0.038178	29990144c6b1b5827e220962500e5c68	Ascomycota	Eurotiomycetes	Chaetothyriales	#N/A	#N/A	#N/A			B1_Pantoea	5	0.001275	KP409622.1.1215	Proteobacteria	Gammaproteobacteria	Enterobacteriales	Enterobacteriaceae	Pantoea	#N/A			B70_Sphingomonas	2	0	KJ601761.1.1362	Proteobacteria	Alphaproteobacteria	Sphingomonadales	Sphingomonadaceae	Sphingomonas	#N/A
F119_o_Pleosporales	4	0.037869	12d3a6b5c78fc626905dc6117fd6e99f	Ascomycota	Dothideomycetes	Pleosporales	#N/A	#N/A	#N/A			B7_Pantoea	5	0.001275	KP704422.1.1484	Proteobacteria	Gammaproteobacteria	Enterobacteriales	Enterobacteriaceae	Pantoea	#N/A			F63_Pseudoveronaea	2	0	6f86945dc5faa1427240c3ab1a97dbd1	Ascomycota	Dothideomycetes	Capnodiales	Dissoconiaceae	Pseudoveronaea	Pseudoveronaea_ellipsoidea
F16_Sarocladium	2	0.036072	SH210222.07FU_KT291722_reps	Ascomycota	Sordariomycetes	Hypocreales	Hypocreales_fam_Incertae_sedis	Sarocladium	Sarocladium_oryzae			B33_Herbaspirillum	3	0.001107	FJ687986.1.1320	Proteobacteria	Gammaproteobacteria	Betaproteobacteriales	Burkholderiaceae	Herbaspirillum	#N/A			F83_Cladosporium	2	0	SH216258.07FU_DQ780352_reps	Ascomycota	Dothideomycetes	Capnodiales	Cladosporiaceae	Cladosporium	#N/A
B95_Stenotrophomonas	2	0.035242	KX212245.1.1200	Proteobacteria	Gammaproteobacteria	Xanthomonadales	Xanthomonadaceae	Stenotrophomonas	#N/A			B51_Quadrisphaera	2	0.001107	JF167658.1.1334	Actinobacteria	Actinobacteria	Kineosporiales	Kineosporiaceae	Quadrisphaera	Quadrisphaera sp.			F90_Periconia	2	0	SH205175.07FU_KU375677_reps	Ascomycota	Dothideomycetes	Pleosporales	Periconiaceae	Periconia	unidentified
F82_Ceratobasidium	4	0.033542	SH179980.07FU_KF176604_reps	Basidiomycota	Agaricomycetes	Cantharellales	Ceratobasidiaceae	Ceratobasidium	unidentified			B26_Mucilaginibacter	2	0.000984	X89912.1.1281	Bacteroidetes	Bacteroidia	Sphingobacteriales	Sphingobacteriaceae	Mucilaginibacter	Sphingobacterium-like sp. PC1.9			B10_Methylobacterium	1	0	FJ432294.1.1202	Proteobacteria	Alphaproteobacteria	Rhizobiales	Beijerinckiaceae	Methylobacterium	#N/A
F158_Wallrothiella	6	0.033353	SH190983.07FU_AB540563_reps	Ascomycota	Sordariomycetes	Glomerellales	Plectosphaerellaceae	Wallrothiella	Wallrothiella_subiculosa			B28_Acidovorax	2	0.000861	AY622262.1.1451	Proteobacteria	Gammaproteobacteria	Betaproteobacteriales	Burkholderiaceae	Acidovorax	#N/A			B13_Pseudomonas	1	0	GU325690.1.1205	Proteobacteria	Gammaproteobacteria	Pseudomonadales	Pseudomonadaceae	Pseudomonas	#N/A
F91_o_Diaporthales	8	0.033062	SH090436.07FU_JX069862_refs	Ascomycota	Sordariomycetes	Diaporthales	#N/A	#N/A	#N/A			F148_o_Pleosporales	4	0.000738	SH200462.07FU_AB693801_reps	Ascomycota	Dothideomycetes	Pleosporales	#N/A	#N/A	#N/A			B142_Acinetobacter	1	0	GQ472950.1.1239	Proteobacteria	Gammaproteobacteria	Pseudomonadales	Moraxellaceae	Acinetobacter	#N/A
F9_Fusarium	4	0.032741	SH220700.07FU_AB586992_refs	Ascomycota	Sordariomycetes	Hypocreales	Nectriaceae	Fusarium	#N/A			B37_f_Rhizobiaceae	2	0.000615	GASZ01001652.185.1608	Proteobacteria	Alphaproteobacteria	Rhizobiales	Rhizobiaceae	#N/A	#N/A			B15_Aureimonas	1	0	KJ606801.1.1322	Proteobacteria	Alphaproteobacteria	Rhizobiales	Rhizobiaceae	Aureimonas	#N/A
F38_Talaromyces	6	0.032728	SH209382.07FU_JN899380_refs	Ascomycota	Eurotiomycetes	Eurotiales	Trichocomaceae	Talaromyces	Talaromyces_aurantiacus			F108_Torula	3	0.000369	e58d1c2374cf9a7c6f2b437a3c473ff6	Ascomycota	Dothideomycetes	Pleosporales	Torulaceae	Torula	Torula_herbarum			B17_Pseudomonas	1	0	FJ577648.1.1421	Proteobacteria	Gammaproteobacteria	Pseudomonadales	Pseudomonadaceae	Pseudomonas	#N/A
B48_Methylobacterium	4	0.031917	KX198608.1.1238	Proteobacteria	Alphaproteobacteria	Rhizobiales	Beijerinckiaceae	Methylobacterium	#N/A			F132_Occultifur	3	0.000369	SH205941.07FU_KT819328_reps	Basidiomycota	Cystobasidiomycetes	Cystobasidiales	Cystobasidiaceae	Occultifur	Occultifur_externus			B18_f_Burkholderiaceae	1	0	EF182718.1.1422	Proteobacteria	Gammaproteobacteria	Betaproteobacteriales	Burkholderiaceae	#N/A	#N/A
F99_Edenia	4	0.031697	SH188231.07FU_KM246160_reps	Ascomycota	Dothideomycetes	Pleosporales	Pleosporaceae	Edenia	Edenia_gomezpompae			B17_Pseudomonas	2	0.000246	FJ577648.1.1421	Proteobacteria	Gammaproteobacteria	Pseudomonadales	Pseudomonadaceae	Pseudomonas	#N/A			B20_Sphingomonas	1	0	JX192648.1.1366	Proteobacteria	Alphaproteobacteria	Sphingomonadales	Sphingomonadaceae	Sphingomonas	#N/A
F115_unidentified	3	0.031012	SH214135.07FU_JQ666320_reps	Basidiomycota	Malasseziomycetes	Malasseziales	unidentified	unidentified	unidentified			B32_Ralstonia	2	0.000246	KC872638.1.1315	Proteobacteria	Gammaproteobacteria	Betaproteobacteriales	Burkholderiaceae	Ralstonia	Ralstonia pickettii			B21_Acidovorax	1	0	AB552893.1.1393	Proteobacteria	Gammaproteobacteria	Betaproteobacteriales	Burkholderiaceae	Acidovorax	#N/A
B44_Luteibacter	3	0.030886	JZRB01000066.235.1780	Proteobacteria	Gammaproteobacteria	Xanthomonadales	Rhodanobacteraceae	Luteibacter	#N/A			F129_Clonostachys	2	0.000246	SH182686.07FU_FJ449979_reps	Ascomycota	Sordariomycetes	Hypocreales	Bionectriaceae	Clonostachys	Clonostachys_rosea			B23_Stenotrophomonas	1	0	EU239162.1.1272	Proteobacteria	Gammaproteobacteria	Xanthomonadales	Xanthomonadaceae	Stenotrophomonas	#N/A
F66_Coprinopsis	6	0.029847	SH219026.07FU_HQ847015_reps	Basidiomycota	Agaricomycetes	Agaricales	Psathyrellaceae	Coprinopsis	Coprinopsis_urticicola			F174_o_Pleosporales	2	0.000246	21fa6935bf512a1824d64025f724699e	Ascomycota	Dothideomycetes	Pleosporales	#N/A	#N/A	#N/A			B24_Kineococcus	1	0	JF190649.1.1337	Actinobacteria	Actinobacteria	Kineosporiales	Kineosporiaceae	Kineococcus	#N/A
F53_Sarocladium	9	0.028476	8e6a9b3b81ad91200451423f1a51328b	Ascomycota	Sordariomycetes	Hypocreales	Hypocreales_fam_Incertae_sedis	Sarocladium	Sarocladium_spinificis			B69_Mucilaginibacter	2	0.000123	AB638017.1.1480	Bacteroidetes	Bacteroidia	Sphingobacteriales	Sphingobacteriaceae	Mucilaginibacter	#N/A			B26_Mucilaginibacter	1	0	X89912.1.1281	Bacteroidetes	Bacteroidia	Sphingobacteriales	Sphingobacteriaceae	Mucilaginibacter	Sphingobacterium-like sp. PC1.9
B36_Luteibacter	4	0.027937	HG423551.1.1342	Proteobacteria	Gammaproteobacteria	Xanthomonadales	Rhodanobacteraceae	Luteibacter	#N/A			F45_unidentified	2	0.000123	SH530147.07FU_KT724212_reps	Basidiomycota	Tremellomycetes	Tremellales	Tremellaceae	unidentified	unidentified			B28_Acidovorax	1	0	AY622262.1.1451	Proteobacteria	Gammaproteobacteria	Betaproteobacteriales	Burkholderiaceae	Acidovorax	#N/A
B88_Roseomonas	5	0.027579	AB114611.1.1411	Proteobacteria	Alphaproteobacteria	Acetobacterales	Acetobacteraceae	Roseomonas	#N/A			B30_Sphingomonas	5	0	DD224248.1.1461	Proteobacteria	Alphaproteobacteria	Sphingomonadales	Sphingomonadaceae	Sphingomonas	#N/A			B32_Ralstonia	1	0	KC872638.1.1315	Proteobacteria	Gammaproteobacteria	Betaproteobacteriales	Burkholderiaceae	Ralstonia	Ralstonia pickettii
B66_Ralstonia	9	0.027554	EU790158.1.1203	Proteobacteria	Gammaproteobacteria	Betaproteobacteriales	Burkholderiaceae	Ralstonia	Ralstonia pickettii			B41_Sphingomonas	5	0	JQ977010.1.1397	Proteobacteria	Alphaproteobacteria	Sphingomonadales	Sphingomonadaceae	Sphingomonas	#N/A			B33_Herbaspirillum	1	0	FJ687986.1.1320	Proteobacteria	Gammaproteobacteria	Betaproteobacteriales	Burkholderiaceae	Herbaspirillum	#N/A
B34_f_Burkholderiaceae	5	0.027487	HM314246.1.1354	Proteobacteria	Gammaproteobacteria	Betaproteobacteriales	Burkholderiaceae	#N/A	#N/A			B24_Kineococcus	4	0	JF190649.1.1337	Actinobacteria	Actinobacteria	Kineosporiales	Kineosporiaceae	Kineococcus	#N/A			B36_Luteibacter	1	0	HG423551.1.1342	Proteobacteria	Gammaproteobacteria	Xanthomonadales	Rhodanobacteraceae	Luteibacter	#N/A
F75_Tilletia	9	0.027473	SH192037.07FU_EU009972_reps	Basidiomycota	Exobasidiomycetes	Tilletiales	Tilletiaceae	Tilletia	unidentified			B38_Sphingomonas	2	0	KM253192.1.1336	Proteobacteria	Alphaproteobacteria	Sphingomonadales	Sphingomonadaceae	Sphingomonas	#N/A			B37_f_Rhizobiaceae	1	0	GASZ01001652.185.1608	Proteobacteria	Alphaproteobacteria	Rhizobiales	Rhizobiaceae	#N/A	#N/A
F194_Trichosporon	3	0.026236	SH103015.07FU_AY055381_refs	Basidiomycota	Tremellomycetes	Trichosporonales	Trichosporonaceae	Trichosporon	#N/A			B70_Sphingomonas	2	0	KJ601761.1.1362	Proteobacteria	Alphaproteobacteria	Sphingomonadales	Sphingomonadaceae	Sphingomonas	#N/A			B40_f_Burkholderiaceae	1	0	CP010951.2496980.2498522	Proteobacteria	Gammaproteobacteria	Betaproteobacteriales	Burkholderiaceae	#N/A	#N/A
F146_Hannaella	3	0.025921	SH180501.07FU_FN428908_reps	Basidiomycota	Tremellomycetes	Tremellales	Bulleribasidiaceae	Hannaella	#N/A			F1_Moesziomyces	2	0	SH182780.07FU_AB693782_reps	Basidiomycota	Ustilaginomycetes	Ustilaginales	Ustilaginaceae	Moesziomyces	Moesziomyces_aphidis			B44_Luteibacter	1	0	JZRB01000066.235.1780	Proteobacteria	Gammaproteobacteria	Xanthomonadales	Rhodanobacteraceae	Luteibacter	#N/A
F176_Fusarium	3	0.025921	SH216253.07FU_KX515863_reps	Ascomycota	Sordariomycetes	Hypocreales	Nectriaceae	Fusarium	unidentified			F100_o_NA	2	0	d5af65ed28fc813403e4d907653ea48e	Ascomycota	#N/A	#N/A	#N/A	#N/A	#N/A			B54_Kineococcus	1	0	LC056925.1.1488	Actinobacteria	Actinobacteria	Kineosporiales	Kineosporiaceae	Kineococcus	#N/A
F168_Cyphellophora	2	0.025921	e71109294dcadaf350498d6b6a592c0a	Ascomycota	Eurotiomycetes	Chaetothyriales	Cyphellophoraceae	Cyphellophora	#N/A			F105_Bipolaris	2	0	SH247037.07FU_JN601027_refs	Ascomycota	Dothideomycetes	Pleosporales	Pleosporaceae	Bipolaris	#N/A			B57_Ralstonia	1	0	GU940806.1.1407	Proteobacteria	Gammaproteobacteria	Betaproteobacteriales	Burkholderiaceae	Ralstonia	#N/A
F89_Curvularia	7	0.025418	SH187577.07FU_HE861819_refs	Ascomycota	Dothideomycetes	Pleosporales	Pleosporaceae	Curvularia	Curvularia_clavata			F142_Diaporthe	2	0	SH099243.07FU_KC343007_refs	Ascomycota	Sordariomycetes	Diaporthales	Diaporthaceae	Diaporthe	#N/A			B62_Saccharibacillus	1	0	KY412984.1.1505	Firmicutes	Bacilli	Bacillales	Paenibacillaceae	Saccharibacillus	#N/A
F14_Fusarium	3	0.025318	SH443329.07FU_AB725607_refs	Ascomycota	Sordariomycetes	Hypocreales	Nectriaceae	Fusarium	Fusarium_acutatum			F147_Curvularia	2	0	SH187589.07FU_UDB020923_refs	Ascomycota	Dothideomycetes	Pleosporales	Pleosporaceae	Curvularia	#N/A			B65_Herbaspirillum	1	0	EU549833.1.1428	Proteobacteria	Gammaproteobacteria	Betaproteobacteriales	Burkholderiaceae	Herbaspirillum	#N/A
F21_Fusarium	10	0.025198	SH443358.07FU_AY213653_refs	Ascomycota	Sordariomycetes	Hypocreales	Nectriaceae	Fusarium	Fusarium_acutatum			F21_Fusarium	2	0	SH443358.07FU_AY213653_refs	Ascomycota	Sordariomycetes	Hypocreales	Nectriaceae	Fusarium	Fusarium_acutatum			B9_Methylobacterium	1	0	EU506287.1.1363	Proteobacteria	Alphaproteobacteria	Rhizobiales	Beijerinckiaceae	Methylobacterium	#N/A
F36_Bipolaris	7	0.024943	SH654658.07FU_KX452457_refs_sinGleTon	Ascomycota	Dothideomycetes	Pleosporales	Pleosporaceae	Bipolaris	#N/A			F3_Bipolaris	2	0	SH215376.07FU_KJ909773_reps	Ascomycota	Dothideomycetes	Pleosporales	Pleosporaceae	Bipolaris	Bipolaris_panici-miliacei			F109_f_Leptosphaeriaceae	1	0	SH192132.07FU_FJ025340_reps	Ascomycota	Dothideomycetes	Pleosporales	Leptosphaeriaceae	#N/A	#N/A
F22_o_Pleosporales	3	0.02467	e366b394faf594c6c1576334049ebfa4	Ascomycota	Dothideomycetes	Pleosporales	#N/A	#N/A	#N/A			F307_o_Pleosporales	2	0	SH528249.07FU_KP843505_reps	Ascomycota	Dothideomycetes	Pleosporales	#N/A	#N/A	#N/A			F115_unidentified	1	0	SH214135.07FU_JQ666320_reps	Basidiomycota	Malasseziomycetes	Malasseziales	unidentified	unidentified	unidentified
F20_f_Phaeosphaeriaceae	7	0.024588	SH183071.07FU_GQ923960_reps	Ascomycota	Dothideomycetes	Pleosporales	Phaeosphaeriaceae	#N/A	#N/A			B118_f_Burkholderiaceae	1	0	FTMY01000025.3799.5331	Proteobacteria	Gammaproteobacteria	Betaproteobacteriales	Burkholderiaceae	#N/A	#N/A			F210_o_Diaporthales	1	0	SH185533.07FU_KP006360_reps	Ascomycota	Sordariomycetes	Diaporthales	#N/A	#N/A	#N/A
B84_f_Burkholderiaceae	3	0.024484	KF827109.1.1400	Proteobacteria	Gammaproteobacteria	Betaproteobacteriales	Burkholderiaceae	#N/A	#N/A			B13_Pseudomonas	1	0	GU325690.1.1205	Proteobacteria	Gammaproteobacteria	Pseudomonadales	Pseudomonadaceae	Pseudomonas	#N/A			F25_f_Phaeosphaeriaceae	1	0	SH182914.07FU_KF800300_reps	Ascomycota	Dothideomycetes	Pleosporales	Phaeosphaeriaceae	#N/A	#N/A
B17_Pseudomonas	5	0.023305	FJ577648.1.1421	Proteobacteria	Gammaproteobacteria	Pseudomonadales	Pseudomonadaceae	Pseudomonas	#N/A			B18_f_Burkholderiaceae	1	0	EF182718.1.1422	Proteobacteria	Gammaproteobacteria	Betaproteobacteriales	Burkholderiaceae	#N/A	#N/A			F26_Microdochium	1	0	SH203162.07FU_KF467101_reps	Ascomycota	Sordariomycetes	Xylariales	Microdochiaceae	Microdochium	unidentified
B2_Pantoea	12	0.022375	AB845265.1.1326	Proteobacteria	Gammaproteobacteria	Enterobacteriales	Enterobacteriaceae	Pantoea	#N/A			B3_Curtobacterium	1	0	KU725926.1.1331	Actinobacteria	Actinobacteria	Micrococcales	Microbacteriaceae	Curtobacterium	#N/A			F32_unidentified	1	0	SH525863.07FU_KX515770_reps	Basidiomycota	Ustilaginomycetes	Ustilaginales	Ustilaginaceae	unidentified	unidentified
B9_Methylobacterium	6	0.021073	EU506287.1.1363	Proteobacteria	Alphaproteobacteria	Rhizobiales	Beijerinckiaceae	Methylobacterium	#N/A			B35_Acinetobacter	1	0	GU471202.1.1252	Proteobacteria	Gammaproteobacteria	Pseudomonadales	Moraxellaceae	Acinetobacter	#N/A			F40_o_Hypocreales	1	0	SH213544.07FU_GQ223471_reps	Ascomycota	Sordariomycetes	Hypocreales	#N/A	#N/A	#N/A
F92_Penicillium	6	0.020891	SH194618.07FU_JN617687_reps	Ascomycota	Eurotiomycetes	Eurotiales	Aspergillaceae	Penicillium	Penicillium_paxilli			B36_Luteibacter	1	0	HG423551.1.1342	Proteobacteria	Gammaproteobacteria	Xanthomonadales	Rhodanobacteraceae	Luteibacter	#N/A			F41_Cercospora	1	0	SH278817.07FU_JX143583_refs	Ascomycota	Dothideomycetes	Capnodiales	Mycosphaerellaceae	Cercospora	#N/A
B16_f_Enterobacteriaceae	5	0.020891	AB698799.1.1416	Proteobacteria	Gammaproteobacteria	Enterobacteriales	Enterobacteriaceae	#N/A	#N/A			B44_Luteibacter	1	0	JZRB01000066.235.1780	Proteobacteria	Gammaproteobacteria	Xanthomonadales	Rhodanobacteraceae	Luteibacter	#N/A			F47_o_Pleosporales	1	0	SH182913.07FU_KC916678_reps	Ascomycota	Dothideomycetes	Pleosporales	#N/A	#N/A	#N/A
B105_Bacillus	4	0.020845	KY476249.1.1209	Firmicutes	Bacilli	Bacillales	Bacillaceae	Bacillus	#N/A			B45_f_Burkholderiaceae	1	0	JN391722.1.1419	Proteobacteria	Gammaproteobacteria	Betaproteobacteriales	Burkholderiaceae	#N/A	#N/A			F50_o_Pleosporales	1	0	SH204786.07FU_EF505590_reps	Ascomycota	Dothideomycetes	Pleosporales	#N/A	#N/A	#N/A
B151_Achromobacter	3	0.020799	FJ827751.1.1225	Proteobacteria	Gammaproteobacteria	Betaproteobacteriales	Burkholderiaceae	Achromobacter	#N/A			B48_Methylobacterium	1	0	KX198608.1.1238	Proteobacteria	Alphaproteobacteria	Rhizobiales	Beijerinckiaceae	Methylobacterium	#N/A			F54_Alternaria	1	0	SH215493.07FU_KC146356_refs	Ascomycota	Dothideomycetes	Pleosporales	Pleosporaceae	Alternaria	Alternaria_alternata
F84_Hannaella	6	0.02014	SH180506.07FU_AB922854_reps	Basidiomycota	Tremellomycetes	Tremellales	Bulleribasidiaceae	Hannaella	Hannaella_siamensis			B49_Stenotrophomonas	1	0	EU808401.1.1346	Proteobacteria	Gammaproteobacteria	Xanthomonadales	Xanthomonadaceae	Stenotrophomonas	#N/A			F60_Nigrospora	1	0	SH177637.07FU_DQ219433_refs	Ascomycota	Sordariomycetes	Trichosphaeriales	Trichosphaeriaceae	Nigrospora	Nigrospora_oryzae
B13_Pseudomonas	5	0.019234	GU325690.1.1205	Proteobacteria	Gammaproteobacteria	Pseudomonadales	Pseudomonadaceae	Pseudomonas	#N/A			B50_Methylobacterium	1	0	JF137691.1.1306	Proteobacteria	Alphaproteobacteria	Rhizobiales	Beijerinckiaceae	Methylobacterium	#N/A			F71_f_Massarinaceae	1	0	SH180764.07FU_KF251260_refs	Ascomycota	Dothideomycetes	Pleosporales	Massarinaceae	#N/A	#N/A
F48_Papiliotrema	16	0.018955	SH205049.07FU_AF444668_refs	Basidiomycota	Tremellomycetes	Tremellales	Rhynchogastremataceae	Papiliotrema	Papiliotrema_fuscus			B52_Williamsia	1	0	JQ660259.1.1442	Actinobacteria	Actinobacteria	Corynebacteriales	Nocardiaceae	Williamsia	Williamsia serinedens			F72_Leptosphaeria	1	0	SH198999.07FU_KJ081147_reps	Ascomycota	Dothideomycetes	Pleosporales	Leptosphaeriaceae	Leptosphaeria	unidentified
B63_Massilia	3	0.018893	KF188830.1.1249	Proteobacteria	Gammaproteobacteria	Betaproteobacteriales	Burkholderiaceae	Massilia	#N/A			B57_Ralstonia	1	0	GU940806.1.1407	Proteobacteria	Gammaproteobacteria	Betaproteobacteriales	Burkholderiaceae	Ralstonia	#N/A			F96_Phaeosphaeria	1	0	SH182930.07FU_KP004452_refs	Ascomycota	Dothideomycetes	Pleosporales	Phaeosphaeriaceae	Phaeosphaeria	Phaeosphaeria_podocarpi
B20_Sphingomonas	4	0.01864	JX192648.1.1366	Proteobacteria	Alphaproteobacteria	Sphingomonadales	Sphingomonadaceae	Sphingomonas	#N/A			B59_Mucilaginibacter	1	0	KX508658.1.1483	Bacteroidetes	Bacteroidia	Sphingobacteriales	Sphingobacteriaceae	Mucilaginibacter	#N/A			F98_Saitozyma	1	0	SH181617.07FU_AF444338_refs	Basidiomycota	Tremellomycetes	Tremellales	Trimorphomycetaceae	Saitozyma	Saitozyma_flava
F96_Phaeosphaeria	16	0.018455	SH182930.07FU_KP004452_refs	Ascomycota	Dothideomycetes	Pleosporales	Phaeosphaeriaceae	Phaeosphaeria	Phaeosphaeria_podocarpi			B65_Herbaspirillum	1	0	EU549833.1.1428	Proteobacteria	Gammaproteobacteria	Betaproteobacteriales	Burkholderiaceae	Herbaspirillum	#N/A
F107_Microbotryum	8	0.018403	6038865f8de166c772e534a8f45c7074	Basidiomycota	Microbotryomycetes	Microbotryales	Microbotryaceae	Microbotryum	#N/A			B66_Ralstonia	1	0	EU790158.1.1203	Proteobacteria	Gammaproteobacteria	Betaproteobacteriales	Burkholderiaceae	Ralstonia	Ralstonia pickettii
B73_Paenibacillus	7	0.017265	KU183616.1.1523	Firmicutes	Bacilli	Bacillales	Paenibacillaceae	Paenibacillus	#N/A			B76_Chryseobacterium	1	0	JF218918.1.1345	Bacteroidetes	Bacteroidia	Flavobacteriales	Weeksellaceae	Chryseobacterium	Chryseobacterium sp. LEN18
B60_Microbacterium	5	0.017192	FJ348040.1.1313	Actinobacteria	Actinobacteria	Micrococcales	Microbacteriaceae	Microbacterium	#N/A			B79_Pandoraea	1	0	GU363530.1.1433	Proteobacteria	Gammaproteobacteria	Betaproteobacteriales	Burkholderiaceae	Pandoraea	#N/A
F140_Ramichloridium	6	0.016609	84caa53417f6df8b260c49dd06d8652c	Ascomycota	Dothideomycetes	Capnodiales	Dissoconiaceae	Ramichloridium	#N/A			B83_Pseudomonas	1	0	KY476123.1.1200	Proteobacteria	Gammaproteobacteria	Pseudomonadales	Pseudomonadaceae	Pseudomonas	#N/A
B128_Aeromicrobium	5	0.01631	LMNM01000001.3974.5501	Actinobacteria	Actinobacteria	Propionibacteriales	Nocardioidaceae	Aeromicrobium	#N/A			B84_f_Burkholderiaceae	1	0	KF827109.1.1400	Proteobacteria	Gammaproteobacteria	Betaproteobacteriales	Burkholderiaceae	#N/A	#N/A
B56_Sphingobacterium	7	0.015967	HM273329.1.1360	Bacteroidetes	Bacteroidia	Sphingobacteriales	Sphingobacteriaceae	Sphingobacterium	#N/A			B86_Herbaspirillum	1	0	JX945325.1.1419	Proteobacteria	Gammaproteobacteria	Betaproteobacteriales	Burkholderiaceae	Herbaspirillum	#N/A
F78_Papiliotrema	8	0.015744	SH205052.07FU_AM262325_reps	Basidiomycota	Tremellomycetes	Tremellales	Rhynchogastremataceae	Papiliotrema	Papiliotrema_laurentii			B91_f_Enterobacteriaceae	1	0	EF515307.1.1402	Proteobacteria	Gammaproteobacteria	Enterobacteriales	Enterobacteriaceae	#N/A	#N/A
F41_Cercospora	5	0.015653	SH278817.07FU_JX143583_refs	Ascomycota	Dothideomycetes	Capnodiales	Mycosphaerellaceae	Cercospora	#N/A			B99_Chryseobacterium	1	0	HQ686141.1.1218	Bacteroidetes	Bacteroidia	Flavobacteriales	Weeksellaceae	Chryseobacterium	#N/A
F112_Ophionectria	4	0.015653	SH197877.07FU_KM231788_refs	Ascomycota	Sordariomycetes	Hypocreales	Nectriaceae	Ophionectria	Ophionectria_trichospora			F10_Sarocladium	1	0	SH210206.07FU_HG965026_refs	Ascomycota	Sordariomycetes	Hypocreales	Hypocreales_fam_Incertae_sedis	Sarocladium	Sarocladium_oryzae
B147_f_Burkholderiaceae	2	0.015645	AB076847.1.1523	Proteobacteria	Gammaproteobacteria	Betaproteobacteriales	Burkholderiaceae	#N/A	#N/A			F102_Malassezia	1	0	SH176394.07FU_AY743636_refs	Basidiomycota	Malasseziomycetes	Malasseziales	Malasseziaceae	Malassezia	Malassezia_restricta
F76_Purpureocillium	5	0.014613	SH214857.07FU_JN618352_reps	Ascomycota	Sordariomycetes	Hypocreales	Ophiocordycipitaceae	Purpureocillium	Purpureocillium_lilacinum			F118_Cyphellophora	1	0	SH105839.07FU_GU225947_refs	Ascomycota	Eurotiomycetes	Chaetothyriales	Cyphellophoraceae	Cyphellophora	#N/A
F103_f_Cystobasidiaceae	5	0.014582	SH194778.07FU_FJ515190_reps	Basidiomycota	Cystobasidiomycetes	Cystobasidiales	Cystobasidiaceae	#N/A	#N/A			F120_Acremonium	1	0	83f04ba75bf1b4cd04a3495efccaa9ad	Ascomycota	Sordariomycetes	Hypocreales	Hypocreales_fam_Incertae_sedis	Acremonium	Acremonium_hyalinulum
B18_f_Burkholderiaceae	5	0.014529	EF182718.1.1422	Proteobacteria	Gammaproteobacteria	Betaproteobacteriales	Burkholderiaceae	#N/A	#N/A			F130_o_Tremellales	1	0	SH205065.07FU_KP131893_reps	Basidiomycota	Tremellomycetes	Tremellales	#N/A	#N/A	#N/A
B45_f_Burkholderiaceae	3	0.013857	JN391722.1.1419	Proteobacteria	Gammaproteobacteria	Betaproteobacteriales	Burkholderiaceae	#N/A	#N/A			F134_unidentified	1	0	139e95df673aa0463ccc89676b23eea5	Ascomycota	Sordariomycetes	Hypocreales	unidentified	unidentified	unidentified
B52_Williamsia	3	0.013628	JQ660259.1.1442	Actinobacteria	Actinobacteria	Corynebacteriales	Nocardiaceae	Williamsia	Williamsia serinedens			F143_Diaporthe	1	0	SH090430.07FU_KJ590728_refs	Ascomycota	Sordariomycetes	Diaporthales	Diaporthaceae	Diaporthe	#N/A
B47_Microbacterium	4	0.013613	KJ185032.1.1427	Actinobacteria	Actinobacteria	Micrococcales	Microbacteriaceae	Microbacterium	#N/A			F15_Curvularia	1	0	SH349835.07FU_HG778984_refs	Ascomycota	Dothideomycetes	Pleosporales	Pleosporaceae	Curvularia	#N/A
F65_Diaporthe	8	0.013239	SH090424.07FU_JX862533_refs	Ascomycota	Sordariomycetes	Diaporthales	Diaporthaceae	Diaporthe	#N/A			F159_Diaporthe	1	0	SH643053.07FU_KR708957_reps	Ascomycota	Sordariomycetes	Diaporthales	Diaporthaceae	Diaporthe	Diaporthe_phaseolorum
F151_o_NA	3	0.013019	4fb3905d2edcfacb02931b3d954dffd1	Ascomycota	#N/A	#N/A	#N/A	#N/A	#N/A			F160_Bullera	1	0	SH215453.07FU_AF444662_refs	Basidiomycota	Tremellomycetes	Tremellales	Bulleraceae	Bullera	Bullera_alba
F208_Penicillium	11	0.013007	SH190216.07FU_GU944597_refs	Ascomycota	Eurotiomycetes	Eurotiales	Aspergillaceae	Penicillium	Penicillium_steckii			F161_o_NA	1	0	75c2b2d6a488bca05ef01863daf59576	#N/A	#N/A	#N/A	#N/A	#N/A	#N/A
F57_o_NA	10	0.012486	b67f67b919032324e5cc425e440d1f94	#N/A	#N/A	#N/A	#N/A	#N/A	#N/A			F166_o_NA	1	0	3f4b6f41ae190694e21dfc832490beea	#N/A	#N/A	#N/A	#N/A	#N/A	#N/A
F135_Pseudopyricularia	8	0.012274	26229cecc02a7f1916a999612aab3c58	Ascomycota	Sordariomycetes	Magnaporthales	Magnaporthaceae	Pseudopyricularia	Pseudopyricularia_higginsii			F204_Microdochium	1	0	SH213518.07FU_KU515933_reps	Ascomycota	Sordariomycetes	Xylariales	Microdochiaceae	Microdochium	Microdochium_paspali
F67_f_Didymellaceae	8	0.012274	SH215823.07FU_KF800683_reps	Ascomycota	Dothideomycetes	Pleosporales	Didymellaceae	#N/A	#N/A			F207_unidentified	1	0	SH189857.07FU_EU555000_reps	Ascomycota	Pezizomycetes	Pezizales	Pezizaceae	unidentified	unidentified
F162_unidentified	7	0.011893	SH182311.07FU_HQ623620_reps	Basidiomycota	Ustilaginomycetes	Ustilaginales	Ustilaginaceae	unidentified	unidentified			F211_Penicillium	1	0	SH207152.07FU_KF367511_reps	Ascomycota	Eurotiomycetes	Eurotiales	Aspergillaceae	Penicillium	#N/A
F139_unidentified	3	0.011661	a7b9c65d8d4ba571268be193bb342e35	unidentified	unidentified	unidentified	unidentified	unidentified	unidentified			F213_Tetraplosphaeria	1	0	SH522457.07FU_KU597320_reps	Ascomycota	Dothideomycetes	Pleosporales	Tetraplosphaeriaceae	Tetraplosphaeria	unidentified
F32_unidentified	4	0.011263	SH525863.07FU_KX515770_reps	Basidiomycota	Ustilaginomycetes	Ustilaginales	Ustilaginaceae	unidentified	unidentified			F224_Gaeumannomyces	1	0	SH174138.07FU_KJ855487_reps	Ascomycota	Sordariomycetes	Magnaporthales	Magnaporthaceae	Gaeumannomyces	Gaeumannomyces_graminis
F52_Tetraplosphaeria	6	0.011124	d3b16e52556c97a35526d8d7fed87f1e	Ascomycota	Dothideomycetes	Pleosporales	Tetraplosphaeriaceae	Tetraplosphaeria	unidentified			F228_o_NA	1	0	33b92b39cc32ed03087c7852dbf54936	#N/A	#N/A	#N/A	#N/A	#N/A	#N/A
F211_Penicillium	2	0.011104	SH207152.07FU_KF367511_reps	Ascomycota	Eurotiomycetes	Eurotiales	Aspergillaceae	Penicillium	#N/A			F25_f_Phaeosphaeriaceae	1	0	SH182914.07FU_KF800300_reps	Ascomycota	Dothideomycetes	Pleosporales	Phaeosphaeriaceae	#N/A	#N/A
B91_f_Enterobacteriaceae	3	0.011069	EF515307.1.1402	Proteobacteria	Gammaproteobacteria	Enterobacteriales	Enterobacteriaceae	#N/A	#N/A			F251_Hymenochaete	1	0	SH175088.07FU_JQ279520_refs	Basidiomycota	Agaricomycetes	Hymenochaetales	Hymenochaetaceae	Hymenochaete	Hymenochaete_xerantica
B59_Mucilaginibacter	3	0.010694	KX508658.1.1483	Bacteroidetes	Bacteroidia	Sphingobacteriales	Sphingobacteriaceae	Mucilaginibacter	#N/A			F278_unidentified	1	0	SH188970.07FU_KT823791_reps	Basidiomycota	Agaricomycetes	Russulales	Peniophoraceae	unidentified	unidentified
F188_Exophiala	3	0.010477	SH193072.07FU_AY163553_reps	Ascomycota	Eurotiomycetes	Chaetothyriales	Herpotrichiellaceae	Exophiala	Exophiala_oligosperma			F28_o_Pleosporales	1	0	b1eadd432036b9022474e1591241f090	Ascomycota	Dothideomycetes	Pleosporales	#N/A	#N/A	#N/A
F267_Nigrospora	3	0.010477	SH177641.07FU_KP890596_reps	Ascomycota	Sordariomycetes	Trichosphaeriales	Trichosphaeriaceae	Nigrospora	Nigrospora_oryzae			F289_Biscogniauxia	1	0	SH204768.07FU_HM123098_reps	Ascomycota	Sordariomycetes	Xylariales	Xylariaceae	Biscogniauxia	unidentified
B104_f_Archangiaceae	3	0.010461	KC169914.1.1441	Proteobacteria	Deltaproteobacteria	Myxococcales	Archangiaceae	#N/A	#N/A			F346_Rhodosporidiobolus	1	0	SH194511.07FU_JN246560_reps	Basidiomycota	Microbotryomycetes	Sporidiobolales	Sporidiobolaceae	Rhodosporidiobolus	unidentified
F177_Coniothyrium	5	0.010434	856e58853d7c313471ca81ae51e31758	Ascomycota	Dothideomycetes	Pleosporales	Coniothyriaceae	Coniothyrium	Coniothyrium_dolichi			F44_Pyrenochaetopsis	1	0	SH198996.07FU_JF740262_refs	Ascomycota	Dothideomycetes	Pleosporales	Cucurbitariaceae	Pyrenochaetopsis	Pyrenochaetopsis_leptospora
F215_Fusarium	5	0.01043	SH640759.07FU_KX515816_reps	Ascomycota	Sordariomycetes	Hypocreales	Nectriaceae	Fusarium	unidentified			F47_o_Pleosporales	1	0	SH182913.07FU_KC916678_reps	Ascomycota	Dothideomycetes	Pleosporales	#N/A	#N/A	#N/A
F330_Pseudocercospora	5	0.01043	SH406799.07FU_KT290136_refs	Ascomycota	Dothideomycetes	Capnodiales	Mycosphaerellaceae	Pseudocercospora	#N/A			F49_unidentified	1	0	04f9466ac0ee912e858bf2ba66e80607	Ascomycota	Dothideomycetes	Pleosporales	Phaeosphaeriaceae	unidentified	unidentified
B14_Microbacterium	3	0.010221	HL098382.1.1408	Actinobacteria	Actinobacteria	Micrococcales	Microbacteriaceae	Microbacterium	#N/A			F64_Papiliotrema	1	0	SH205051.07FU_JN811085_reps	Basidiomycota	Tremellomycetes	Tremellales	Rhynchogastremataceae	Papiliotrema	Papiliotrema_laurentii
B29_Methylobacterium	2	0.009401	JF224904.1.1305	Proteobacteria	Alphaproteobacteria	Rhizobiales	Beijerinckiaceae	Methylobacterium	#N/A			F67_f_Didymellaceae	1	0	SH215823.07FU_KF800683_reps	Ascomycota	Dothideomycetes	Pleosporales	Didymellaceae	#N/A	#N/A
F150_Phialemoniopsis	4	0.009356	SH211282.07FU_KJ573443_refs	Ascomycota	Sordariomycetes	Xylariales	Xylariales_fam_Incertae_sedis	Phialemoniopsis	Phialemoniopsis_curvata			F69_Plectosphaerella	1	0	SH219563.07FU_KJ752758_reps	Ascomycota	Sordariomycetes	Glomerellales	Plectosphaerellaceae	Plectosphaerella	Plectosphaerella_cucumerina
B77_f_Enterobacteriaceae	3	0.009102	HE866524.1.1200	Proteobacteria	Gammaproteobacteria	Enterobacteriales	Enterobacteriaceae	#N/A	#N/A			F70_Paraphoma	1	0	SH208737.07FU_HG936725_reps	Ascomycota	Dothideomycetes	Pleosporales	Phaeosphaeriaceae	Paraphoma	Paraphoma_chrysanthemicola
B68_Cnuibacter	2	0.009054	CP020715.1473763.1475291	Actinobacteria	Actinobacteria	Micrococcales	Microbacteriaceae	Cnuibacter	#N/A			F71_f_Massarinaceae	1	0	SH180764.07FU_KF251260_refs	Ascomycota	Dothideomycetes	Pleosporales	Massarinaceae	#N/A	#N/A
F15_Curvularia	2	0.00893	SH349835.07FU_HG778984_refs	Ascomycota	Dothideomycetes	Pleosporales	Pleosporaceae	Curvularia	#N/A			F8_f_Phaeosphaeriaceae	1	0	SH182985.07FU_AF191549_reps	Ascomycota	Dothideomycetes	Pleosporales	Phaeosphaeriaceae	#N/A	#N/A
B4_Sphingomonas	4	0.008813	KU725963.1.1234	Proteobacteria	Alphaproteobacteria	Sphingomonadales	Sphingomonadaceae	Sphingomonas	#N/A			F86_Leptosphaeria	1	0	SH198997.07FU_KR232527_reps	Ascomycota	Dothideomycetes	Pleosporales	Leptosphaeriaceae	Leptosphaeria	unidentified
B120_Aureimonas	5	0.008507	DQ129294.1.1282	Proteobacteria	Alphaproteobacteria	Rhizobiales	Rhizobiaceae	Aureimonas	#N/A			F93_f_Phaeosphaeriaceae	1	0	SH182992.07FU_KC662236_reps	Ascomycota	Dothideomycetes	Pleosporales	Phaeosphaeriaceae	#N/A	#N/A
B61_Burkholderia-Caballeronia-Paraburkholderia	3	0.007845	JN030347.1.1299	Proteobacteria	Gammaproteobacteria	Betaproteobacteriales	Burkholderiaceae	Burkholderia-Caballeronia-Paraburkholderia	#N/A			F99_Edenia	1	0	SH188231.07FU_KM246160_reps	Ascomycota	Dothideomycetes	Pleosporales	Pleosporaceae	Edenia	Edenia_gomezpompae
B41_Sphingomonas	2	0.007677	JQ977010.1.1397	Proteobacteria	Alphaproteobacteria	Sphingomonadales	Sphingomonadaceae	Sphingomonas	#N/A
F113_unidentified	6	0.007184	SH209074.07FU_DQ092526_reps	Ascomycota	Sordariomycetes	Hypocreales	Stachybotryaceae	unidentified	unidentified
B35_Acinetobacter	3	0.00702	GU471202.1.1252	Proteobacteria	Gammaproteobacteria	Pseudomonadales	Moraxellaceae	Acinetobacter	#N/A
B146_Mycobacterium	5	0.006649	HG424717.1.1228	Actinobacteria	Actinobacteria	Corynebacteriales	Mycobacteriaceae	Mycobacterium	#N/A
B51_Quadrisphaera	2	0.005786	JF167658.1.1334	Actinobacteria	Actinobacteria	Kineosporiales	Kineosporiaceae	Quadrisphaera	Quadrisphaera sp.
F79_Clonostachys	2	0.005649	SH182680.07FU_AF210674_refs	Ascomycota	Sordariomycetes	Hypocreales	Bionectriaceae	Clonostachys	#N/A
F94_f_Phaeosphaeriaceae	4	0.005246	9553df5442be139a349597f3ab5907eb	Ascomycota	Dothideomycetes	Pleosporales	Phaeosphaeriaceae	#N/A	#N/A
B72_Bacillus	3	0.005246	KY476247.1.1200	Firmicutes	Bacilli	Bacillales	Bacillaceae	Bacillus	#N/A
F253_Papiliotrema	3	0.005246	SH204071.07FU_LC191360_reps	Basidiomycota	Tremellomycetes	Tremellales	Rhynchogastremataceae	Papiliotrema	Papiliotrema_flavescens
B12_Methylobacterium	2	0.005246	KP980580.1.1419	Proteobacteria	Alphaproteobacteria	Rhizobiales	Beijerinckiaceae	Methylobacterium	#N/A
B28_Acidovorax	2	0.005246	AY622262.1.1451	Proteobacteria	Gammaproteobacteria	Betaproteobacteriales	Burkholderiaceae	Acidovorax	#N/A
B75_Methylobacterium	2	0.005246	FJ593717.1.1405	Proteobacteria	Alphaproteobacteria	Rhizobiales	Beijerinckiaceae	Methylobacterium	#N/A
F136_Papiliotrema	2	0.005246	SH205057.07FU_FN428944_reps	Basidiomycota	Tremellomycetes	Tremellales	Rhynchogastremataceae	Papiliotrema	Papiliotrema_nemorosus
F86_Leptosphaeria	2	0.005246	SH198997.07FU_KR232527_reps	Ascomycota	Dothideomycetes	Pleosporales	Leptosphaeriaceae	Leptosphaeria	unidentified
F12_Curvularia	2	0.004114	SH187568.07FU_JX256429_refs	Ascomycota	Dothideomycetes	Pleosporales	Pleosporaceae	Curvularia	Curvularia_lunata
B160_Methylobacterium	6	0.003746	EU704833.1.1228	Proteobacteria	Alphaproteobacteria	Rhizobiales	Beijerinckiaceae	Methylobacterium	#N/A
B64_Microbacterium	4	0.003621	HQ844973.1.1433	Actinobacteria	Actinobacteria	Micrococcales	Microbacteriaceae	Microbacterium	#N/A
B62_Saccharibacillus	3	0.003288	KY412984.1.1505	Firmicutes	Bacilli	Bacillales	Paenibacillaceae	Saccharibacillus	#N/A
F117_Fusarium	12	0.003276	SH205236.07FU_HQ130667_reps	Ascomycota	Sordariomycetes	Hypocreales	Nectriaceae	Fusarium	Fusarium_solani
F60_Nigrospora	9	0.003261	SH177637.07FU_DQ219433_refs	Ascomycota	Sordariomycetes	Trichosphaeriales	Trichosphaeriaceae	Nigrospora	Nigrospora_oryzae
F191_Hortaea	4	0.00289	SH193082.07FU_AJ238468_refs	Ascomycota	Dothideomycetes	Dothideales	Dothideales_fam_Incertae_sedis	Hortaea	Hortaea_werneckii
B54_Kineococcus	2	0.002658	LC056925.1.1488	Actinobacteria	Actinobacteria	Kineosporiales	Kineosporiaceae	Kineococcus	#N/A
F11_Curvularia	2	0.002656	SH187575.07FU_HE861827_refs	Ascomycota	Dothideomycetes	Pleosporales	Pleosporaceae	Curvularia	Curvularia_sorghina
F241_Microdochium	3	0.002622	6b3b042ed8a4269e66d183ad8b8275c6	Ascomycota	Sordariomycetes	Xylariales	Microdochiaceae	Microdochium	#N/A
B138_Methylobacterium	4	0.002145	JF219052.1.1305	Proteobacteria	Alphaproteobacteria	Rhizobiales	Beijerinckiaceae	Methylobacterium	#N/A
B50_Methylobacterium	4	0.001985	JF137691.1.1306	Proteobacteria	Alphaproteobacteria	Rhizobiales	Beijerinckiaceae	Methylobacterium	#N/A
F245_Pseudozyma	4	0.00155	13a27038f89361405394cf37408e0535	Basidiomycota	Ustilaginomycetes	Ustilaginales	Ustilaginaceae	Pseudozyma	Pseudozyma_hubeiensis
F19_Sarocladium	11	0.001434	SH210203.07FU_AY214439_refs	Ascomycota	Sordariomycetes	Hypocreales	Hypocreales_fam_Incertae_sedis	Sarocladium	Sarocladium_strictum
F155_Fusicolla	4	0.001374	SH175310.07FU_JQ081741_reps	Ascomycota	Sordariomycetes	Hypocreales	Nectriaceae	Fusicolla	Fusicolla_acetilerea
F23_f_Didymellaceae	4	0.001374	SH206477.07FU_EU479803_reps	Ascomycota	Dothideomycetes	Pleosporales	Didymellaceae	#N/A	#N/A
B190_Bryocella	8	0.001045	JF179072.1.1323	Acidobacteria	Acidobacteriia	Acidobacteriales	Acidobacteriaceae (Subgroup 1)	Bryocella	uncultured bacterium
F302_Schizophyllum	3	0.001041	SH190191.07FU_UDB011478_refs	Basidiomycota	Agaricomycetes	Agaricales	Schizophyllaceae	Schizophyllum	Schizophyllum_commune
F54_Alternaria	8	0.000967	SH215493.07FU_KC146356_refs	Ascomycota	Dothideomycetes	Pleosporales	Pleosporaceae	Alternaria	Alternaria_alternata
B115_Williamsia	3	0.000902	KX268460.1.1277	Actinobacteria	Actinobacteria	Corynebacteriales	Nocardiaceae	Williamsia	#N/A
F181_Aureobasidium	4	0.000795	ecc31e5d338e83a4c4883c3031a23633	Ascomycota	Dothideomycetes	Dothideales	Aureobasidiaceae	Aureobasidium	Aureobasidium_microstictum
F122_Colletotrichum	3	0.000746	SH375569.07FU_KF687715_refs	Ascomycota	Sordariomycetes	Glomerellales	Glomerellaceae	Colletotrichum	Colletotrichum_gigasporum
F2_f_Didymellaceae	2	0.000604	SH207245.07FU_GU721291_reps	Ascomycota	Dothideomycetes	Pleosporales	Didymellaceae	#N/A	#N/A
F165_Gaeumannomyces	4	0.000599	SH174128.07FU_KJ855490_reps	Ascomycota	Sordariomycetes	Magnaporthales	Magnaporthaceae	Gaeumannomyces	Gaeumannomyces_graminis
F58_o_Pleosporales	6	0.00057	90717c9a3bdb5368a0e3db8f873f8c50	Ascomycota	Dothideomycetes	Pleosporales	#N/A	#N/A	#N/A
F61_Ramichloridium	6	0.00057	SH360444.07FU_EU041791_refs_sinGleTon	Ascomycota	Dothideomycetes	Capnodiales	Dissoconiaceae	Ramichloridium	#N/A
F90_Periconia	6	0.000544	SH205175.07FU_KU375677_reps	Ascomycota	Dothideomycetes	Pleosporales	Periconiaceae	Periconia	unidentified
B5_Pseudomonas	3	0.000502	EU239123.1.1223	Proteobacteria	Gammaproteobacteria	Pseudomonadales	Pseudomonadaceae	Pseudomonas	#N/A
B179_Dyadobacter	4	0.000298	KF084901.1.1341	Bacteroidetes	Bacteroidia	Cytophagales	Spirosomaceae	Dyadobacter	#N/A
B184_Microbacterium	4	0.000155	KP301103.1.1330	Actinobacteria	Actinobacteria	Micrococcales	Microbacteriaceae	Microbacterium	#N/A
B92_Burkholderia-Caballeronia-Paraburkholderia	3	0.000135	KP634950.1.1233	Proteobacteria	Gammaproteobacteria	Betaproteobacteriales	Burkholderiaceae	Burkholderia-Caballeronia-Paraburkholderia	#N/A
B40_f_Burkholderiaceae	3	0.000111	CP010951.2496980.2498522	Proteobacteria	Gammaproteobacteria	Betaproteobacteriales	Burkholderiaceae	#N/A	#N/A
F157_Exobasidium	7	0.000106	SH218992.07FU_KX011608_reps	Basidiomycota	Exobasidiomycetes	Exobasidiales	Exobasidiaceae	Exobasidium	unidentified
F223_Malassezia	4	9.3e-05	c6b6a1e146e5a751b8d056e2142f01b0	Basidiomycota	Malasseziomycetes	Malasseziales	Malasseziaceae	Malassezia	Malassezia_restricta
F263_o_NA	4	9.3e-05	f21dff0a51a307334872966004adc41d	#N/A	#N/A	#N/A	#N/A	#N/A	#N/A
B195_Allorhizobium-Neorhizobium-Pararhizobium-Rhizobium	2	9.3e-05	KR135740.1.1413	Proteobacteria	Alphaproteobacteria	Rhizobiales	Rhizobiaceae	Allorhizobium-Neorhizobium-Pararhizobium-Rhizobium	#N/A
F80_Microdochium	3	4.6e-05	SH213513.07FU_KC871045_reps	Ascomycota	Sordariomycetes	Xylariales	Microdochiaceae	Microdochium	#N/A
B159_Aeromicrobium	4	2.1e-05	CAHG01000018.3462.4958	Actinobacteria	Actinobacteria	Propionibacteriales	Nocardioidaceae	Aeromicrobium	#N/A
B182_Chryseobacterium	2	1.5e-05	HM309024.1.1345	Bacteroidetes	Bacteroidia	Flavobacteriales	Weeksellaceae	Chryseobacterium	#N/A
F200_Gaeumannomyces	2	1.5e-05	f889c1e9ddde03ed49d3000d45281d26	Ascomycota	Sordariomycetes	Magnaporthales	Magnaporthaceae	Gaeumannomyces	#N/A
B196_Massilia	4	1.3e-05	EU705617.1.1200	Proteobacteria	Gammaproteobacteria	Betaproteobacteriales	Burkholderiaceae	Massilia	#N/A
F173_Ramichloridium	5	1e-05	01f93f5d1f0f85156c803fadce0f7aac	Ascomycota	Dothideomycetes	Capnodiales	Dissoconiaceae	Ramichloridium	#N/A
F210_o_Diaporthales	3	8e-06	SH185533.07FU_KP006360_reps	Ascomycota	Sordariomycetes	Diaporthales	#N/A	#N/A	#N/A
F249_Aureobasidium	3	8e-06	86bd05ba8c9273e73e0ea94760908365	Ascomycota	Dothideomycetes	Dothideales	Aureobasidiaceae	Aureobasidium	#N/A
F351_Aspergillus	3	8e-06	SH198034.07FU_EF652046_refs	Ascomycota	Eurotiomycetes	Eurotiales	Aspergillaceae	Aspergillus	unidentified
F205_unidentified	4	5e-06	17b2baa0d25a7e89ffcc67cf39bcd383	Basidiomycota	Ustilaginomycetes	Ustilaginales	Ustilaginaceae	unidentified	unidentified
F175_o_Tremellales	3	5e-06	SH181636.07FU_KT328876_reps	Basidiomycota	Tremellomycetes	Tremellales	#N/A	#N/A	#N/A
B192_Massilia	6	3e-06	KX508776.1.1492	Proteobacteria	Gammaproteobacteria	Betaproteobacteriales	Burkholderiaceae	Massilia	#N/A
F209_Papiliotrema	6	3e-06	SH205056.07FU_FN424106_reps	Basidiomycota	Tremellomycetes	Tremellales	Rhynchogastremataceae	Papiliotrema	Papiliotrema_pseudoalba
F214_unidentified	6	3e-06	0d123eb97bf1415c89be8842f5bd31ea	unidentified	unidentified	unidentified	unidentified	unidentified	unidentified
B256_Endobacter	6	0	JF198233.1.1314	Proteobacteria	Alphaproteobacteria	Acetobacterales	Acetobacteraceae	Endobacter	uncultured bacterium
B156_f_Rhizobiaceae	5	0	DQ984584.1.1440	Proteobacteria	Alphaproteobacteria	Rhizobiales	Rhizobiaceae	#N/A	#N/A
F233_Papiliotrema	5	0	f8bacfb4ed5c3f216860906578721810	Basidiomycota	Tremellomycetes	Tremellales	Rhynchogastremataceae	Papiliotrema	Papiliotrema_mangalensis
B242_Aeromicrobium	4	0	FPLM01002183.6.1504	Actinobacteria	Actinobacteria	Propionibacteriales	Nocardioidaceae	Aeromicrobium	#N/A
F184_Ramichloridium	4	0	34fb0067b5a4ede0e8c4d132925fbd25	Ascomycota	Dothideomycetes	Capnodiales	Dissoconiaceae	Ramichloridium	#N/A
F189_Coniothyrium	4	0	cf3748d5bed07eb98d124aa5431e855d	Ascomycota	Dothideomycetes	Pleosporales	Coniothyriaceae	Coniothyrium	Coniothyrium_dolichi
B127_o_NA	3	0	8b6262c5de748f817b690d06415a84d4	#N/A	#N/A	#N/A	#N/A	#N/A	#N/A
B136_Tsukamurella	3	0	KR476462.1.1418	Actinobacteria	Actinobacteria	Corynebacteriales	Tsukamurellaceae	Tsukamurella	#N/A
B140_Devosia	3	0	GQ029515.1.1303	Proteobacteria	Alphaproteobacteria	Rhizobiales	Devosiaceae	Devosia	#N/A
B143_Massilia	3	0	LC065173.1.1501	Proteobacteria	Gammaproteobacteria	Betaproteobacteriales	Burkholderiaceae	Massilia	#N/A
B166_Sphingomonas	3	0	EU809136.1.1225	Proteobacteria	Alphaproteobacteria	Sphingomonadales	Sphingomonadaceae	Sphingomonas	#N/A
B205_Paenibacillus	3	0	HM566894.1.1273	Firmicutes	Bacilli	Bacillales	Paenibacillaceae	Paenibacillus	#N/A
B226_Staphylococcus	3	0	HQ773094.1.1467	Firmicutes	Bacilli	Bacillales	Staphylococcaceae	Staphylococcus	#N/A
B83_Pseudomonas	3	0	KY476123.1.1200	Proteobacteria	Gammaproteobacteria	Pseudomonadales	Pseudomonadaceae	Pseudomonas	#N/A
F128_Ochroconis	3	0	SH221427.07FU_KF156022_refs	Ascomycota	Dothideomycetes	Venturiales	Sympoventuriaceae	Ochroconis	Ochroconis_cordanae
F206_Microbotryum	3	0	6d504bfee92d9c17a323b65422758364	Basidiomycota	Microbotryomycetes	Microbotryales	Microbotryaceae	Microbotryum	#N/A
F255_Curvularia	3	0	01090e1caafda9faa0e85943efa6b1fe	Ascomycota	Dothideomycetes	Pleosporales	Pleosporaceae	Curvularia	Curvularia_verruculosa
F268_Irpex	3	0	SH185164.07FU_AY569565_reps	Basidiomycota	Agaricomycetes	Polyporales	Meruliaceae	Irpex	Irpex_hydnoides
F27_Nakataea	3	0	SH174133.07FU_KM484863_reps	Ascomycota	Sordariomycetes	Magnaporthales	Magnaporthaceae	Nakataea	Nakataea_oryzae
F270_o_NA	3	0	SH200804.07FU_JF502457_reps	Ascomycota	Sordariomycetes	#N/A	#N/A	#N/A	#N/A
F279_Burgoa	3	0	SH199660.07FU_AB972781_refs	Basidiomycota	Agaricomycetes	Cantharellales	Cantharellales_fam_Incertae_sedis	Burgoa	Burgoa_verzuoliana
F280_Marasmius	3	0	SH202515.07FU_JX424043_reps	Basidiomycota	Agaricomycetes	Agaricales	Marasmiaceae	Marasmius	#N/A
F287_Meira	3	0	SH188444.07FU_AY158675_refs	Basidiomycota	Exobasidiomycetes	Exobasidiales	Brachybasidiaceae	Meira	Meira_argovae
F341_Coniothyrium	3	0	e68d6df2668c7326404f2443f76e4b12	Ascomycota	Dothideomycetes	Pleosporales	Coniothyriaceae	Coniothyrium	#N/A
F348_Veronaea	3	0	SH197655.07FU_EU041819_refs	Ascomycota	Eurotiomycetes	Chaetothyriales	Herpotrichiellaceae	Veronaea	Veronaea_compacta
F352_f_Aspergillaceae	3	0	SH221298.07FU_HQ026746_refs	Ascomycota	Eurotiomycetes	Eurotiales	Aspergillaceae	#N/A	#N/A
F4_Curvularia	3	0	SH187601.07FU_JN601031_refs	Ascomycota	Dothideomycetes	Pleosporales	Pleosporaceae	Curvularia	#N/A
F51_Alternaria	3	0	f27d4cfbb6af44d61aacd3e7c958afcc	Ascomycota	Dothideomycetes	Pleosporales	Pleosporaceae	Alternaria	Alternaria_longissima
B101_f_Xanthobacteraceae	2	0	JF126398.1.1306	Proteobacteria	Alphaproteobacteria	Rhizobiales	Xanthobacteraceae	#N/A	#N/A
B111_f_Enterobacteriaceae	2	0	GQ921467.1.1497	Proteobacteria	Gammaproteobacteria	Enterobacteriales	Enterobacteriaceae	#N/A	#N/A
B121_Microbacterium	2	0	KP722591.1.1400	Actinobacteria	Actinobacteria	Micrococcales	Microbacteriaceae	Microbacterium	#N/A
B122_Shinella	2	0	LN560839.1.1320	Proteobacteria	Alphaproteobacteria	Rhizobiales	Rhizobiaceae	Shinella	#N/A
B125_Mycobacterium	2	0	AJ416915.1.1276	Actinobacteria	Actinobacteria	Corynebacteriales	Mycobacteriaceae	Mycobacterium	#N/A
B168_Sphingomonas	2	0	GQ389091.1.1446	Proteobacteria	Alphaproteobacteria	Sphingomonadales	Sphingomonadaceae	Sphingomonas	#N/A
B203_Chryseobacterium	2	0	KM077279.1.1382	Bacteroidetes	Bacteroidia	Flavobacteriales	Weeksellaceae	Chryseobacterium	Chryseobacterium hominis
B217_Sphingobium	2	0	JQ855625.1.1251	Proteobacteria	Alphaproteobacteria	Sphingomonadales	Sphingomonadaceae	Sphingobium	#N/A
B22_Sphingomonas	2	0	KC633581.1.1305	Proteobacteria	Alphaproteobacteria	Sphingomonadales	Sphingomonadaceae	Sphingomonas	#N/A
B229_Pedobacter	2	0	KU179044.1.1444	Bacteroidetes	Bacteroidia	Sphingobacteriales	Sphingobacteriaceae	Pedobacter	#N/A
B234_Nocardioides	2	0	KC967036.1.1300	Actinobacteria	Actinobacteria	Propionibacteriales	Nocardioidaceae	Nocardioides	#N/A
B240_Methylobacterium	2	0	HM309106.1.1305	Proteobacteria	Alphaproteobacteria	Rhizobiales	Beijerinckiaceae	Methylobacterium	Methylobacterium variabile
B251_Brevundimonas	2	0	LC190811.1.1214	Proteobacteria	Alphaproteobacteria	Caulobacterales	Caulobacteraceae	Brevundimonas	#N/A
B257_Alkanindiges	2	0	GQ076362.1.1360	Proteobacteria	Gammaproteobacteria	Pseudomonadales	Moraxellaceae	Alkanindiges	#N/A
B266_Paracoccus	2	0	HQ264096.1.1222	Proteobacteria	Alphaproteobacteria	Rhodobacterales	Rhodobacteraceae	Paracoccus	#N/A
B270_Actinomycetospora	2	0	AM398646.1.1476	Actinobacteria	Actinobacteria	Pseudonocardiales	Pseudonocardiaceae	Actinomycetospora	#N/A
B273_Bradyrhizobium	2	0	HE818658.1.1463	Proteobacteria	Alphaproteobacteria	Rhizobiales	Xanthobacteraceae	Bradyrhizobium	#N/A
B282_Massilia	2	0	KX509198.1.1494	Proteobacteria	Gammaproteobacteria	Betaproteobacteriales	Burkholderiaceae	Massilia	#N/A
B288_f_Intrasporangiaceae	2	0	AB354142.1.1364	Actinobacteria	Actinobacteria	Micrococcales	Intrasporangiaceae	#N/A	#N/A
B32_Ralstonia	2	0	KC872638.1.1315	Proteobacteria	Gammaproteobacteria	Betaproteobacteriales	Burkholderiaceae	Ralstonia	Ralstonia pickettii
B33_Herbaspirillum	2	0	FJ687986.1.1320	Proteobacteria	Gammaproteobacteria	Betaproteobacteriales	Burkholderiaceae	Herbaspirillum	#N/A
B337_uncultured	2	0	JF148966.1.1361	Proteobacteria	Gammaproteobacteria	Betaproteobacteriales	Neisseriaceae	uncultured	#N/A
B57_Ralstonia	2	0	GU940806.1.1407	Proteobacteria	Gammaproteobacteria	Betaproteobacteriales	Burkholderiaceae	Ralstonia	#N/A
B78_Pedobacter	2	0	HG942130.1.1307	Bacteroidetes	Bacteroidia	Sphingobacteriales	Sphingobacteriaceae	Pedobacter	#N/A
B89_Devosia	2	0	JF180414.1.1303	Proteobacteria	Alphaproteobacteria	Rhizobiales	Devosiaceae	Devosia	#N/A
B93_Allohumibacter	2	0	JQ723726.1.1450	Actinobacteria	Actinobacteria	Micrococcales	Microbacteriaceae	Allohumibacter	Allohumibacter endophyticus
F102_Malassezia	2	0	SH176394.07FU_AY743636_refs	Basidiomycota	Malasseziomycetes	Malasseziales	Malasseziaceae	Malassezia	Malassezia_restricta
F121_Colletotrichum	2	0	SH357173.07FU_JX010152_refs	Ascomycota	Sordariomycetes	Glomerellales	Glomerellaceae	Colletotrichum	#N/A
F131_Papiliotrema	2	0	SH205050.07FU_AB035045_refs	Basidiomycota	Tremellomycetes	Tremellales	Rhynchogastremataceae	Papiliotrema	Papiliotrema_aurea
F144_Hannaella	2	0	SH180504.07FU_AF444468_refs	Basidiomycota	Tremellomycetes	Tremellales	Bulleribasidiaceae	Hannaella	Hannaella_sinensis
F17_f_Didymellaceae	2	0	SH174567.07FU_GU909623_reps	Ascomycota	Dothideomycetes	Pleosporales	Didymellaceae	#N/A	#N/A
F18_unidentified	2	0	SH644295.07FU_KU845989_reps	Ascomycota	Sordariomycetes	Hypocreales	Stachybotryaceae	unidentified	unidentified
F190_Coprinopsis	2	0	9535c41268c254968c4155067c68fc5b	Basidiomycota	Agaricomycetes	Agaricales	Psathyrellaceae	Coprinopsis	Coprinopsis_urticicola
F195_Trametes	2	0	SH193318.07FU_UDB011614_refs	Basidiomycota	Agaricomycetes	Polyporales	Coriolaceae	Trametes	Trametes_suaveolens
F196_Exophiala	2	0	SH194487.07FU_DQ182587_refs	Ascomycota	Eurotiomycetes	Chaetothyriales	Herpotrichiellaceae	Exophiala	Exophiala_xenobiotica
F202_Diaporthe	2	0	SH521410.07FU_KR870832_reps	Ascomycota	Sordariomycetes	Diaporthales	Diaporthaceae	Diaporthe	#N/A
F226_f_Pleosporaceae	2	0	04cf5ffa344bc297b3a31cd0d3291b47	Ascomycota	Dothideomycetes	Pleosporales	Pleosporaceae	#N/A	#N/A
F231_o_NA	2	0	c3aaebae6a0ac2890bf7297f9d2bb4dd	#N/A	#N/A	#N/A	#N/A	#N/A	#N/A
F257_Pyricularia	2	0	56acf76a36b9851daabbd0780726a89d	Ascomycota	Sordariomycetes	Magnaporthales	Magnaporthaceae	Pyricularia	Pyricularia_angulata
F264_Vishniacozyma	2	0	SH085566.07FU_DQ000318_refs	Basidiomycota	Tremellomycetes	Tremellales	Bulleribasidiaceae	Vishniacozyma	unidentified
F272_Alternaria	2	0	6a8ba3e80b2b4adb7a10d90e1dc94404	Ascomycota	Dothideomycetes	Pleosporales	Pleosporaceae	Alternaria	unidentified
F273_o_Pleosporales	2	0	b5e554101abde9d3e9c0a4abb0e383eb	Ascomycota	Dothideomycetes	Pleosporales	#N/A	#N/A	#N/A
F275_Alternaria	2	0	ea1f32de3175a7745ea8c93e8eb525a3	Ascomycota	Dothideomycetes	Pleosporales	Pleosporaceae	Alternaria	Alternaria_longissima
F28_o_Pleosporales	2	0	b1eadd432036b9022474e1591241f090	Ascomycota	Dothideomycetes	Pleosporales	#N/A	#N/A	#N/A
F281_Curvularia	2	0	12cbd7ae3dfc639347f608bf3b92bbdd	Ascomycota	Dothideomycetes	Pleosporales	Pleosporaceae	Curvularia	#N/A
F295_Alternaria	2	0	32266d05c931b68328eb2e986ea860bc	Ascomycota	Dothideomycetes	Pleosporales	Pleosporaceae	Alternaria	Alternaria_longissima
F301_Myrothecium	2	0	SH175281.07FU_HQ165763_reps	Ascomycota	Sordariomycetes	Hypocreales	Stachybotryaceae	Myrothecium	Myrothecium_verrucaria
F320_Candida	2	0	SH113154.07FU_EF536346_refs_sinGleTon	Ascomycota	Saccharomycetes	Saccharomycetales	Saccharomycetales_fam_Incertae_sedis	Candida	Candida_azyma
F338_Curvularia	2	0	9319d074c3e8d5c4e53be1c92c0cb74f	Ascomycota	Dothideomycetes	Pleosporales	Pleosporaceae	Curvularia	#N/A
F56_Cercospora	2	0	SH406546.07FU_AY647237_refs_sinGleTon	Ascomycota	Dothideomycetes	Capnodiales	Mycosphaerellaceae	Cercospora	#N/A
F62_Nigrospora	2	0	SH177638.07FU_KU878079_reps	Ascomycota	Sordariomycetes	Trichosphaeriales	Trichosphaeriaceae	Nigrospora	Nigrospora_oryzae
B100_Patulibacter	1	0	KR708916.1.1442	Actinobacteria	Thermoleophilia	Solirubrobacterales	Solirubrobacteraceae	Patulibacter	#N/A
B126_Siphonobacter	1	0	KX350178.1.1460	Bacteroidetes	Bacteroidia	Cytophagales	Microscillaceae	Siphonobacter	Siphonobacter sp. BAB-5405
B15_Aureimonas	1	0	KJ606801.1.1322	Proteobacteria	Alphaproteobacteria	Rhizobiales	Rhizobiaceae	Aureimonas	#N/A
B154_Massilia	1	0	GQ497937.1.1272	Proteobacteria	Gammaproteobacteria	Betaproteobacteriales	Burkholderiaceae	Massilia	#N/A
B165_Spirosoma	1	0	HM287185.1.1339	Bacteroidetes	Bacteroidia	Cytophagales	Spirosomaceae	Spirosoma	Spirosoma oryzae
B170_Acinetobacter	1	0	EF571994.1.1490	Proteobacteria	Gammaproteobacteria	Pseudomonadales	Moraxellaceae	Acinetobacter	#N/A
B177_Pedobacter	1	0	HM299595.1.1350	Bacteroidetes	Bacteroidia	Sphingobacteriales	Sphingobacteriaceae	Pedobacter	#N/A
B181_Pseudonocardia	1	0	KU258229.1.1382	Actinobacteria	Actinobacteria	Pseudonocardiales	Pseudonocardiaceae	Pseudonocardia	#N/A
B189_Streptomyces	1	0	LC202905.1.1224	Actinobacteria	Actinobacteria	Streptomycetales	Streptomycetaceae	Streptomyces	#N/A
B19_Aureimonas	1	0	FN421801.1.1367	Proteobacteria	Alphaproteobacteria	Rhizobiales	Rhizobiaceae	Aureimonas	#N/A
B201_f_Burkholderiaceae	1	0	AB600419.1.1391	Proteobacteria	Gammaproteobacteria	Betaproteobacteriales	Burkholderiaceae	#N/A	#N/A
B206_Rhodovarius	1	0	LT840125.1.1448	Proteobacteria	Alphaproteobacteria	Acetobacterales	Acetobacteraceae	Rhodovarius	Rhodovarius sp. CCP-6
B207_Methylobacterium	1	0	AB598051.1.1452	Proteobacteria	Alphaproteobacteria	Rhizobiales	Beijerinckiaceae	Methylobacterium	#N/A
B208_f_Xanthobacteraceae	1	0	EU808229.1.1258	Proteobacteria	Alphaproteobacteria	Rhizobiales	Xanthobacteraceae	#N/A	#N/A
B209_Lawsonella	1	0	EU808403.1.1305	Actinobacteria	Actinobacteria	Corynebacteriales	Corynebacteriaceae	Lawsonella	#N/A
B21_Acidovorax	1	0	AB552893.1.1393	Proteobacteria	Gammaproteobacteria	Betaproteobacteriales	Burkholderiaceae	Acidovorax	#N/A
B213_Roseomonas	1	0	LN614686.1.1359	Proteobacteria	Alphaproteobacteria	Acetobacterales	Acetobacteraceae	Roseomonas	#N/A
B214_Bradyrhizobium	1	0	JX025755.1.1443	Proteobacteria	Alphaproteobacteria	Rhizobiales	Xanthobacteraceae	Bradyrhizobium	#N/A
B216_f_Rhizobiaceae	1	0	GQ015286.1.1305	Proteobacteria	Alphaproteobacteria	Rhizobiales	Rhizobiaceae	#N/A	#N/A
B223_Mucilaginibacter	1	0	LT223124.1.1421	Bacteroidetes	Bacteroidia	Sphingobacteriales	Sphingobacteriaceae	Mucilaginibacter	Mucilaginibacter sp. TAPP7
B238_Jatrophihabitans	1	0	HQ674864.1.1490	Actinobacteria	Actinobacteria	Frankiales	Frankiaceae	Jatrophihabitans	#N/A
B239_Aureimonas	1	0	KF836040.1.1388	Proteobacteria	Alphaproteobacteria	Rhizobiales	Rhizobiaceae	Aureimonas	#N/A
B244_Novosphingobium	1	0	JQ806458.1.1440	Proteobacteria	Alphaproteobacteria	Sphingomonadales	Sphingomonadaceae	Novosphingobium	#N/A
B248_f_Sphingomonadaceae	1	0	FPLS01025032.12.1480	Proteobacteria	Alphaproteobacteria	Sphingomonadales	Sphingomonadaceae	#N/A	#N/A
B253_Staphylococcus	1	0	KP644774.1.1203	Firmicutes	Bacilli	Bacillales	Staphylococcaceae	Staphylococcus	#N/A
B255_Staphylococcus	1	0	FJ957564.1.1515	Firmicutes	Bacilli	Bacillales	Staphylococcaceae	Staphylococcus	#N/A
B265_Mucilaginibacter	1	0	GQ144415.1.1409	Bacteroidetes	Bacteroidia	Sphingobacteriales	Sphingobacteriaceae	Mucilaginibacter	#N/A
B267_o_NA	1	0	2444cb3c572fba503a7c1a5b7613b1bb	#N/A	#N/A	#N/A	#N/A	#N/A	#N/A
B268_Pseudonocardia	1	0	EU928984.1.1238	Actinobacteria	Actinobacteria	Pseudonocardiales	Pseudonocardiaceae	Pseudonocardia	#N/A
B272_Nakamurella	1	0	FR682693.1.1468	Actinobacteria	Actinobacteria	Frankiales	Nakamurellaceae	Nakamurella	Nakamurella sp. R-36686
B278_Duganella	1	0	FM206305.1.1296	Proteobacteria	Gammaproteobacteria	Betaproteobacteriales	Burkholderiaceae	Duganella	#N/A
B280_Chryseobacterium	1	0	KT119573.1.1332	Bacteroidetes	Bacteroidia	Flavobacteriales	Weeksellaceae	Chryseobacterium	#N/A
B3_Curtobacterium	1	0	KU725926.1.1331	Actinobacteria	Actinobacteria	Micrococcales	Microbacteriaceae	Curtobacterium	#N/A
B300_Exiguobacterium	1	0	KX355620.1.1519	Firmicutes	Bacilli	Bacillales	Family XII	Exiguobacterium	#N/A
B303_f_Acetobacteraceae	1	0	AM696989.1.1449	Proteobacteria	Alphaproteobacteria	Acetobacterales	Acetobacteraceae	#N/A	#N/A
B304_Nocardioides	1	0	GQ921956.1.1378	Actinobacteria	Actinobacteria	Propionibacteriales	Nocardioidaceae	Nocardioides	#N/A
B313_Azospirillum	1	0	AB049112.1.1229	Proteobacteria	Alphaproteobacteria	Azospirillales	Azospirillaceae	Azospirillum	#N/A
B321_Jatrophihabitans	1	0	KF056992.1.1446	Actinobacteria	Actinobacteria	Frankiales	Frankiaceae	Jatrophihabitans	Jatrophihabitans fulvus
B339_Streptococcus	1	0	KC699126.1.1426	Firmicutes	Bacilli	Lactobacillales	Streptococcaceae	Streptococcus	#N/A
B42_Chryseobacterium	1	0	KM020948.1.1296	Bacteroidetes	Bacteroidia	Flavobacteriales	Weeksellaceae	Chryseobacterium	#N/A
B49_Stenotrophomonas	1	0	EU808401.1.1346	Proteobacteria	Gammaproteobacteria	Xanthomonadales	Xanthomonadaceae	Stenotrophomonas	#N/A
B69_Mucilaginibacter	1	0	AB638017.1.1480	Bacteroidetes	Bacteroidia	Sphingobacteriales	Sphingobacteriaceae	Mucilaginibacter	#N/A
B87_Stenotrophomonas	1	0	KX611373.1.1298	Proteobacteria	Gammaproteobacteria	Xanthomonadales	Xanthomonadaceae	Stenotrophomonas	#N/A
B90_Mycobacterium	1	0	JF175026.1.1328	Actinobacteria	Actinobacteria	Corynebacteriales	Mycobacteriaceae	Mycobacterium	#N/A
F1_Moesziomyces	1	0	SH182780.07FU_AB693782_reps	Basidiomycota	Ustilaginomycetes	Ustilaginales	Ustilaginaceae	Moesziomyces	Moesziomyces_aphidis
F13_Curvularia	1	0	SH187570.07FU_HE861854_refs	Ascomycota	Dothideomycetes	Pleosporales	Pleosporaceae	Curvularia	Curvularia_intermedia
F145_Leptospora	1	0	SH200464.07FU_KX463048_reps	Ascomycota	Dothideomycetes	Pleosporales	Phaeosphaeriaceae	Leptospora	Leptospora_rubella
F154_Tilletia	1	0	252da1f43a567ec569ae848417ccbad0	Basidiomycota	Exobasidiomycetes	Tilletiales	Tilletiaceae	Tilletia	unidentified
F164_Curvularia	1	0	SH247091.07FU_KJ909777_refs	Ascomycota	Dothideomycetes	Pleosporales	Pleosporaceae	Curvularia	#N/A
F167_f_Sympoventuriaceae	1	0	a2b303b00dc602e4e86a84ad9a9047da	Ascomycota	Dothideomycetes	Venturiales	Sympoventuriaceae	#N/A	#N/A
F169_Bipolaris	1	0	SH187564.07FU_JN601032_refs	Ascomycota	Dothideomycetes	Pleosporales	Pleosporaceae	Bipolaris	#N/A
F180_Stachybotrys	1	0	SH212965.07FU_GU721214_reps	Ascomycota	Sordariomycetes	Hypocreales	Stachybotryaceae	Stachybotrys	unidentified
F216_Vishniacozyma	1	0	SH642347.07FU_LC191363_reps	Basidiomycota	Tremellomycetes	Tremellales	Bulleribasidiaceae	Vishniacozyma	unidentified
F219_f_Stereaceae	1	0	30ddbc599db1c6012ba1e8f50e71a0d3	Basidiomycota	Agaricomycetes	Russulales	Stereaceae	#N/A	#N/A
F220_Coniothyrium	1	0	70fe693f4330c2360d0af7b864c0daf9	Ascomycota	Dothideomycetes	Pleosporales	Coniothyriaceae	Coniothyrium	Coniothyrium_dolichi
F235_o_Chaetothyriales	1	0	bd5b2039140ad325cc09a18633819094	Ascomycota	Eurotiomycetes	Chaetothyriales	#N/A	#N/A	#N/A
F248_Alternaria	1	0	5aef3c42ec89dd74249b2576c675706c	Ascomycota	Dothideomycetes	Pleosporales	Pleosporaceae	Alternaria	Alternaria_longissima
F252_Filobasidium	1	0	SH197629.07FU_EF126366_reps	Basidiomycota	Tremellomycetes	Filobasidiales	Filobasidiaceae	Filobasidium	Filobasidium_magnum
F276_Roussoella	1	0	SH180411.07FU_KM458803_reps	Ascomycota	Dothideomycetes	Pleosporales	Thyridariaceae	Roussoella	Roussoella_solani
F277_Cutaneotrichosporon	1	0	SH182011.07FU_JF680900_refs	Basidiomycota	Tremellomycetes	Trichosporonales	Trichosporonaceae	Cutaneotrichosporon	Cutaneotrichosporon_cyanovorans
F282_Sarocladium	1	0	cd23ec22996dc22ea5b6a63b121bf13e	Ascomycota	Sordariomycetes	Hypocreales	Hypocreales_fam_Incertae_sedis	Sarocladium	Sarocladium_oryzae
F29_o_Pleosporales	1	0	20dd5fe2a2a31b7d5a1a43a84c16cbf2	Ascomycota	Dothideomycetes	Pleosporales	#N/A	#N/A	#N/A
F293_unidentified	1	0	0d0ee2c0073701d23fcd2604f597500d	unidentified	unidentified	unidentified	unidentified	unidentified	unidentified
F296_Coniothyrium	1	0	5ce0e38671221d8b31d53375d4f60d5f	Ascomycota	Dothideomycetes	Pleosporales	Coniothyriaceae	Coniothyrium	Coniothyrium_dolichi
F300_Symmetrospora	1	0	SH115469.07FU_AB030335_refs	Basidiomycota	Cystobasidiomycetes	Cystobasidiomycetes_ord_Incertae_sedis	Symmetrosporaceae	Symmetrospora	Symmetrospora_vermiculata
F303_Cyberlindnera	1	0	SH191159.07FU_DQ249199_refs	Ascomycota	Saccharomycetes	Saccharomycetales	Phaffomycetaceae	Cyberlindnera	Cyberlindnera_jadinii
F304_Dactylella	1	0	SH192775.07FU_KT222381_reps	Ascomycota	Orbiliomycetes	Orbiliales	Orbiliaceae	Dactylella	Dactylella_arnaudii
F305_Fusarium	1	0	SH204422.07FU_GU480956_reps	Ascomycota	Sordariomycetes	Hypocreales	Nectriaceae	Fusarium	#N/A
F308_unidentified	1	0	1d991d6df5d4e6718c6e31cb5f498718	unidentified	unidentified	unidentified	unidentified	unidentified	unidentified
F31_Periconia	1	0	SH180757.07FU_KU574712_reps	Ascomycota	Dothideomycetes	Pleosporales	Periconiaceae	Periconia	Periconia_byssoides
F318_unidentified	1	0	d15614e2a19964aa9c7b5b2786872122	Ascomycota	Dothideomycetes	Pleosporales	unidentified	unidentified	unidentified
F328_Aspergillus	1	0	SH280308.07FU_EF661427_refs	Ascomycota	Eurotiomycetes	Eurotiales	Aspergillaceae	Aspergillus	#N/A
F331_Alternaria	1	0	13480f5a46d17a46e2b71ed04d544707	Ascomycota	Dothideomycetes	Pleosporales	Pleosporaceae	Alternaria	Alternaria_longissima
F334_o_Pleosporales	1	0	3b7a8156ef41fc423b5d89e128460f0f	Ascomycota	Dothideomycetes	Pleosporales	#N/A	#N/A	#N/A
F339_Curvularia	1	0	9fc16a625fb346a724aeb63d264f0a90	Ascomycota	Dothideomycetes	Pleosporales	Pleosporaceae	Curvularia	Curvularia_verruculosa
F340_o_NA	1	0	c6c3588c5e7d0c35ea8a14d936411dfe	Basidiomycota	#N/A	#N/A	#N/A	#N/A	#N/A
F342_Malassezia	1	0	SH176396.07FU_FR682163_reps	Basidiomycota	Malasseziomycetes	Malasseziales	Malasseziaceae	Malassezia	#N/A
F356_Holtermanniella	1	0	SH526070.07FU_HG936980_reps	Basidiomycota	Tremellomycetes	Holtermanniales	Holtermanniales_fam_Incertae_sedis	Holtermanniella	Holtermanniella_takashimae
F7_Alternaria	1	0	SH192117.07FU_KJ572139_reps	Ascomycota	Dothideomycetes	Pleosporales	Pleosporaceae	Alternaria	Alternaria_longissima
F85_Phaeosphaeria	1	0	f5fd7d16b351f0eb879c7d63090e02cb	Ascomycota	Dothideomycetes	Pleosporales	Phaeosphaeriaceae	Phaeosphaeria	Phaeosphaeria_podocarpi
