# Supplementary material for: Domestication of Oryza species eco-evolutionarily shapes bacterial and fungal communities in rice seed
Source: Microbiome. 2020 Feb 14;8:20. doi: 10.1186/s40168-020-00805-0 (PMC7023700; doi:10.1186/s40168-020-00805-0)
Supplement: Supplementary file 13 — Additional file 12. Core OTUs based on prevalence [file 40168_2020_805_MOESM12_ESM.xlsx]

## Sheet: Sheet1
Additional file 12. Core OTUs based on prevalence
id	OTU	Phylum	Class	Order	Family	Genus	Species	Total abundance	Wild rice core	Domesticated rice core
Bacterial core OTUs (95% prevalence)
6_Methylobacterium	EU808442.1.1293	Proteobacteria	Alphaproteobacteria	Rhizobiales	Beijerinckiaceae	Methylobacterium	#N/A	78128		core
8_Xanthomonas	KP704433.1.1365	Proteobacteria	Gammaproteobacteria	Xanthomonadales	Xanthomonadaceae	Xanthomonas	#N/A	40851		core
14_Microbacterium	HL098382.1.1408	Actinobacteria	Actinobacteria	Micrococcales	Microbacteriaceae	Microbacterium	#N/A	24380		core
9_Methylobacterium	EU506287.1.1363	Proteobacteria	Alphaproteobacteria	Rhizobiales	Beijerinckiaceae	Methylobacterium	#N/A	34707	core	core
7_Pantoea	KP704422.1.1484	Proteobacteria	Gammaproteobacteria	Enterobacteriales	Enterobacteriaceae	Pantoea	#N/A	53874		core
2_Pantoea	AB845265.1.1326	Proteobacteria	Gammaproteobacteria	Enterobacteriales	Enterobacteriaceae	Pantoea	#N/A	166579	core	core
5_Pseudomonas	EU239123.1.1223	Proteobacteria	Gammaproteobacteria	Pseudomonadales	Pseudomonadaceae	Pseudomonas	#N/A	90690	core	core
3_Curtobacterium	KU725926.1.1331	Actinobacteria	Actinobacteria	Micrococcales	Microbacteriaceae	Curtobacterium	#N/A	146342	core	core
1_Pantoea	KP409622.1.1215	Proteobacteria	Gammaproteobacteria	Enterobacteriales	Enterobacteriaceae	Pantoea	#N/A	449944	core	core
10_Methylobacterium	FJ432294.1.1202	Proteobacteria	Alphaproteobacteria	Rhizobiales	Beijerinckiaceae	Methylobacterium	#N/A	34546	core	core
4_Sphingomonas	KU725963.1.1234	Proteobacteria	Alphaproteobacteria	Sphingomonadales	Sphingomonadaceae	Sphingomonas	#N/A	98465	core	core
12_Methylobacterium	KP980580.1.1419	Proteobacteria	Alphaproteobacteria	Rhizobiales	Beijerinckiaceae	Methylobacterium	#N/A	28414		core
Fungal core OTUs (80% prevalence)
1_Moesziomyces	SH182780.07FU_AB693782_reps	Basidiomycota	Ustilaginomycetes	Ustilaginales	Ustilaginaceae	Moesziomyces	Moesziomyces aphidis	173730	core	core
7_Alternaria	SH192117.07FU_KJ572139_reps	Ascomycota	Dothideomycetes	Pleosporales	Pleosporaceae	Alternaria	Alternaria longissima	57555	core
8_f_Phaeosphaeriaceae	SH182985.07FU_AF191549_reps	Ascomycota	Dothideomycetes	Pleosporales	Phaeosphaeriaceae	#N/A	#N/A	49613	core
28_f_NA	b1eadd432036b9022474e1591241f090	Ascomycota	Dothideomycetes	Pleosporales	#N/A	#N/A	#N/A	6934		core
76_Purpureocillium	SH214857.07FU_JN618352_reps	Ascomycota	Sordariomycetes	Hypocreales	Ophiocordycipitaceae	Purpureocillium	Purpureocillium lilacinum	563	core
