# Supplementary material for: Domestication of Oryza species eco-evolutionarily shapes bacterial and fungal communities in rice seed
Source: Microbiome. 2020 Feb 14;8:20. doi: 10.1186/s40168-020-00805-0 (PMC7023700; doi:10.1186/s40168-020-00805-0)
Supplement: Supplementary file 15 — Additional file 14. Prediction on the functional pathways of bacterial communities in wild and domesticated rice [file 40168_2020_805_MOESM14_ESM.xlsx]

## Sheet: Sheet1
Additional file 14. Prediction on the functional pathways of bacterial communities in wild and domesticated rice
Pathway	Wild	Domesticated	p value	Upregulated in	level1	level2	level3
ko04211	0.000402103	0.000426971	8.38e-05	Domesticated	Longevity regulating pathway	Aging	Organismal Systems
ko04212	0.00102783	0.00104372	0.049649	Domesticated	Longevity regulating pathway - worm	Aging	Organismal Systems
ko00400	0.0039628	0.00415616	1.51e-06	Domesticated	Phenylalanine, tyrosine and tryptophan biosynthesis	Amino acid metabolism	Metabolism
ko00270	0.00689371	0.00706699	0.003376	Domesticated	Cysteine and methionine metabolism	Amino acid metabolism	Metabolism
ko00310	0.00463406	0.00433046	0.004796	Wild	Lysine degradation	Amino acid metabolism	Metabolism
ko00300	0.00323039	0.00331489	0.005169	Domesticated	Lysine biosynthesis	Amino acid metabolism	Metabolism
ko00380	0.00447299	0.00409877	0.010752	Wild	Tryptophan metabolism	Amino acid metabolism	Metabolism
ko00260	0.00779875	0.00790792	0.020634	Domesticated	Glycine, serine and threonine metabolism	Amino acid metabolism	Metabolism
ko00280	0.00836859	0.00757371	0.020899	Wild	Valine, leucine and isoleucine degradation	Amino acid metabolism	Metabolism
ko00404	0.000120782	0.000185699	0.00022	Domesticated	Staurosporine biosynthesis	Biosynthesis of other secondary metabolites	Metabolism
ko00966	0.000165202	0.000175907	0.000702	Domesticated	Glucosinolate biosynthesis	Biosynthesis of other secondary metabolites	Metabolism
ko00940	0.000687919	0.000759318	0.003173	Domesticated	Phenylpropanoid biosynthesis	Biosynthesis of other secondary metabolites	Metabolism
ko00405	0.000526987	0.00055925	0.003939	Domesticated	Phenazine biosynthesis	Biosynthesis of other secondary metabolites	Metabolism
ko00944	2.71135e-05	3.21142e-05	0.010975	Domesticated	Flavone and flavonol biosynthesis	Biosynthesis of other secondary metabolites	Metabolism
ko00332	0.000339884	0.000354442	0.014498	Domesticated	Carbapenem biosynthesis	Biosynthesis of other secondary metabolites	Metabolism
ko00261	0.00150322	0.00158468	0.025886	Domesticated	Monobactam biosynthesis	Biosynthesis of other secondary metabolites	Metabolism
ko00524	0.000491053	0.000549496	0.029636	Domesticated	Neomycin, kanamycin and gentamicin biosynthesis	Biosynthesis of other secondary metabolites	Metabolism
ko00650	0.00897758	0.00856961	0.011053	Wild	Butanoate metabolism	Carbohydrate metabolism	Metabolism
ko00630	0.0093343	0.0089397	0.011518	Wild	Glyoxylate and dicarboxylate metabolism	Carbohydrate metabolism	Metabolism
ko00520	0.00853451	0.00923374	0.015495	Domesticated	Amino sugar and nucleotide sugar metabolism	Carbohydrate metabolism	Metabolism
ko00040	0.00402724	0.00425541	0.01591	Domesticated	Pentose and glucuronate interconversions	Carbohydrate metabolism	Metabolism
ko00640	0.0081412	0.00764385	0.016336	Wild	Propanoate metabolism	Carbohydrate metabolism	Metabolism
ko00010	0.00968919	0.0101748	0.022271	Domesticated	Glycolysis / Gluconeogenesis	Carbohydrate metabolism	Metabolism
ko00051	0.00687706	0.00750628	0.022841	Domesticated	Fructose and mannose metabolism	Carbohydrate metabolism	Metabolism
ko00500	0.0065767	0.00703235	0.03111	Domesticated	Starch and sucrose metabolism	Carbohydrate metabolism	Metabolism
ko00052	0.00332371	0.00349395	0.039464	Domesticated	Galactose metabolism	Carbohydrate metabolism	Metabolism
ko04113	0.000319447	0.000244927	0.002134	Wild	Meiosis - yeast	Cell growth and death	Cellular Processes
ko04217	0.000844136	0.000892752	0.011053	Domesticated	Necroptosis	Cell growth and death	Cellular Processes
ko04216	0.000779502	0.000654388	0.020371	Wild	Ferroptosis	Cell growth and death	Cellular Processes
ko02040	0.00487824	0.0055413	1.35e-07	Domesticated	Flagellar assembly	Cell motility	Cellular Processes
ko04510	1.35245e-07	0	0.031591	Wild	Focal adhesion	Cellular community - eukaryotes	Cellular Processes
ko02024	0.0327546	0.031644	0.007453	Wild	Quorum sensing	Cellular community - prokaryotes	Cellular Processes
ko04261	4.2247e-06	5.41505e-07	0.032153	Wild	Adrenergic signaling in cardiomyocytes	Circulatory system	Organismal Systems
ko04380	4.01168e-07	3.11661e-08	0.015028	Wild	Osteoclast differentiation	Development	Organismal Systems
ko00195	0.00112467	0.00116703	0.000609	Domesticated	Photosynthesis	Energy metabolism	Metabolism
ko00710	0.00258557	0.00272179	0.013197	Domesticated	Carbon fixation in photosynthetic organisms	Energy metabolism	Metabolism
ko00910	0.00281915	0.00267573	0.039928	Wild	Nitrogen metabolism	Energy metabolism	Metabolism
ko04626	0.00108124	0.00118594	0.007241	Domesticated	Plant-pathogen interaction	Environmental adaptation	Organismal Systems
ko03060	0.00249627	0.00264585	2.93e-05	Domesticated	Protein export	Folding, sorting and degradation	Genetic Information Processing
ko04141	0.000322834	0.000287849	0.019351	Wild	Protein processing in endoplasmic reticulum	Folding, sorting and degradation	Genetic Information Processing
ko03018	0.00323697	0.00332628	0.040868	Domesticated	RNA degradation	Folding, sorting and degradation	Genetic Information Processing
ko01100	0.131141	0.132673	1.16e-06	Domesticated	Metabolic pathways	Global and overview maps	Metabolism
ko01110	0.0529096	0.0540186	4.02e-05	Domesticated	Biosynthesis of secondary metabolites	Global and overview maps	Metabolism
ko01230	0.0210917	0.0217973	0.000381	Domesticated	Biosynthesis of amino acids	Global and overview maps	Metabolism
ko01120	0.0547681	0.0541272	0.010314	Wild	Microbial metabolism in diverse environments	Global and overview maps	Metabolism
ko01212	0.0108833	0.0101163	0.035495	Wild	Fatty acid metabolism	Global and overview maps	Metabolism
ko00531	0.000284071	0.000331908	2.1e-07	Domesticated	Glycosaminoglycan degradation	Glycan biosynthesis and metabolism	Metabolism
ko00511	0.000499368	0.0006232	9.06e-07	Domesticated	Other glycan degradation	Glycan biosynthesis and metabolism	Metabolism
ko00550	0.00353279	0.00371362	8.84e-06	Domesticated	Peptidoglycan biosynthesis	Glycan biosynthesis and metabolism	Metabolism
ko00604	8.75349e-05	0.00011182	2.61e-05	Domesticated	Glycosphingolipid biosynthesis - ganglio series	Glycan biosynthesis and metabolism	Metabolism
ko00513	8.76566e-05	0.00011182	2.9e-05	Domesticated	Various types of N-glycan biosynthesis	Glycan biosynthesis and metabolism	Metabolism
ko00603	0.000250266	0.000300941	0.000102	Domesticated	Glycosphingolipid biosynthesis - globo and isoglobo series	Glycan biosynthesis and metabolism	Metabolism
ko00510	0.000202366	0.000232142	0.000403	Domesticated	N-Glycan biosynthesis	Glycan biosynthesis and metabolism	Metabolism
ko00073	1.15144e-06	2.17723e-08	6.59e-05	Wild	Cutin, suberine and wax biosynthesis	Lipid metabolism	Metabolism
ko00591	0.000113618	0.000139273	0.00011	Domesticated	Linoleic acid metabolism	Lipid metabolism	Metabolism
ko00565	0.000178943	0.0001985	0.001416	Domesticated	Ether lipid metabolism	Lipid metabolism	Metabolism
ko00590	0.000266161	0.000300221	0.004654	Domesticated	Arachidonic acid metabolism	Lipid metabolism	Metabolism
ko00121	7.99557e-05	6.33214e-05	0.020633	Wild	Secondary bile acid biosynthesis	Lipid metabolism	Metabolism
ko00600	0.000419465	0.000443283	0.029636	Domesticated	Sphingolipid metabolism	Lipid metabolism	Metabolism
ko00071	0.00694621	0.00628935	0.032257	Wild	Fatty acid degradation	Lipid metabolism	Metabolism
ko00120	0.000216569	0.000155376	0.03466	Wild	Primary bile acid biosynthesis	Lipid metabolism	Metabolism
ko00072	0.00178082	0.0016504	0.036778	Wild	Synthesis and degradation of ketone bodies	Lipid metabolism	Metabolism
ko03070	0.00515378	0.00551978	0.000191	Domesticated	Bacterial secretion system	Membrane transport	Environmental Information Processing
ko02060	0.00688209	0.00797521	0.044821	Domesticated	Phosphotransferase system (PTS)	Membrane transport	Environmental Information Processing
ko00790	0.00370371	0.00387415	2.55e-06	Domesticated	Folate biosynthesis	Metabolism of cofactors and vitamins	Metabolism
ko00670	0.00182895	0.00188574	0.000127	Domesticated	One carbon pool by folate	Metabolism of cofactors and vitamins	Metabolism
ko00785	0.000309706	0.000330529	0.003324	Domesticated	Lipoic acid metabolism	Metabolism of cofactors and vitamins	Metabolism
ko00740	0.00186677	0.00205889	0.004516	Domesticated	Riboflavin metabolism	Metabolism of cofactors and vitamins	Metabolism
ko00471	0.000645973	0.00068709	9.26e-05	Domesticated	D-Glutamine and D-glutamate metabolism	Metabolism of other amino acids	Metabolism
ko00473	0.000510351	0.000543388	0.017672	Domesticated	D-Alanine metabolism	Metabolism of other amino acids	Metabolism
ko00410	0.00446513	0.00416747	0.017903	Wild	beta-Alanine metabolism	Metabolism of other amino acids	Metabolism
ko00908	0.000127665	0.000132854	4.84e-05	Domesticated	Zeatin biosynthesis	Metabolism of terpenoids and polyketides	Metabolism
ko01057	0.000159072	0.000132988	0.000193	Wild	Biosynthesis of type II polyketide products	Metabolism of terpenoids and polyketides	Metabolism
ko00903	0.00185344	0.00166492	0.006263	Wild	Limonene and pinene degradation	Metabolism of terpenoids and polyketides	Metabolism
ko00281	0.00187665	0.00157868	0.008121	Wild	Geraniol degradation	Metabolism of terpenoids and polyketides	Metabolism
ko00253	9.5995e-05	7.29539e-05	0.044819	Wild	Tetracycline biosynthesis	Metabolism of terpenoids and polyketides	Metabolism
ko03030	0.00244596	0.00255473	0.000191	Domesticated	DNA replication	Replication and repair	Genetic Information Processing
ko03440	0.00327784	0.00341714	0.000548	Domesticated	Homologous recombination	Replication and repair	Genetic Information Processing
ko03460	3.51848e-08	6.76568e-08	0.000618	Domesticated	Fanconi anemia pathway	Replication and repair	Genetic Information Processing
ko03430	0.00281256	0.00291833	0.014115	Domesticated	Mismatch repair	Replication and repair	Genetic Information Processing
ko03420	0.00148509	0.00153145	0.027536	Domesticated	Nucleotide excision repair	Replication and repair	Genetic Information Processing
ko03410	0.00210867	0.00215371	0.047452	Domesticated	Base excision repair	Replication and repair	Genetic Information Processing
ko04013	0.000153222	0.000165999	0.000753	Domesticated	MAPK signaling pathway - fly	Signal transduction	Environmental Information Processing
ko04068	0.000434669	0.000452196	0.000993	Domesticated	FoxO signaling pathway	Signal transduction	Environmental Information Processing
ko04066	0.00066067	0.000707314	0.003273	Domesticated	HIF-1 signaling pathway	Signal transduction	Environmental Information Processing
ko04011	0.000248881	0.000260973	0.008237	Domesticated	MAPK signaling pathway - yeast	Signal transduction	Environmental Information Processing
ko04022	4.24811e-06	5.41505e-07	0.019233	Wild	cGMP-PKG signaling pathway	Signal transduction	Environmental Information Processing
ko04151	0.000138181	0.0001321	0.02199	Wild	PI3K-Akt signaling pathway	Signal transduction	Environmental Information Processing
ko04512	1.35245e-07	0	0.031591	Wild	ECM-receptor interaction	Signaling molecules and interaction	Environmental Information Processing
ko03020	0.000622552	0.000661248	2.8e-06	Domesticated	RNA polymerase	Transcription	Genetic Information Processing
ko03010	0.00693633	0.00723363	1.91e-05	Domesticated	Ribosome	Translation	Genetic Information Processing
ko03008	0.000243319	0.000257531	0.012332	Domesticated	Ribosome biogenesis in eukaryotes	Translation	Genetic Information Processing
ko00970	0.00388303	0.00392419	0.039464	Domesticated	Aminoacyl-tRNA biosynthesis	Translation	Genetic Information Processing
ko04142	0.000247011	0.000316558	2.93e-07	Domesticated	Lysosome	Transport and catabolism	Cellular Processes
ko00627	0.00241583	0.00204208	2.47e-05	Wild	Aminobenzoate degradation	Xenobiotics biodegradation and metabolism	Metabolism
ko00363	3.95307e-05	1.92801e-05	6.38e-05	Wild	Bisphenol degradation	Xenobiotics biodegradation and metabolism	Metabolism
ko00361	0.000936493	0.000832511	0.000492	Wild	Chlorocyclohexane and chlorobenzene degradation	Xenobiotics biodegradation and metabolism	Metabolism
ko00791	0.000816144	0.00072978	0.00074	Wild	Atrazine degradation	Xenobiotics biodegradation and metabolism	Metabolism
ko00364	0.000614233	0.000531901	0.000793	Wild	Fluorobenzoate degradation	Xenobiotics biodegradation and metabolism	Metabolism
ko00624	0.00032822	0.000276939	0.002204	Wild	Polycyclic aromatic hydrocarbon degradation	Xenobiotics biodegradation and metabolism	Metabolism
ko00642	0.000511128	0.000449969	0.004654	Wild	Ethylbenzene degradation	Xenobiotics biodegradation and metabolism	Metabolism
ko00930	0.00174886	0.00150388	0.006355	Wild	Caprolactam degradation	Xenobiotics biodegradation and metabolism	Metabolism
ko00643	0.0011398	0.00102514	0.008355	Wild	Styrene degradation	Xenobiotics biodegradation and metabolism	Metabolism
ko00362	0.00552217	0.00488354	0.008842	Wild	Benzoate degradation	Xenobiotics biodegradation and metabolism	Metabolism
ko00623	0.000527802	0.000467692	0.032257	Wild	Toluene degradation	Xenobiotics biodegradation and metabolism	Metabolism
ko00983	0.00247565	0.00253033	0.046916	Domesticated	Drug metabolism - other enzymes	Xenobiotics biodegradation and metabolism	Metabolism
