# Supplementary material for: Domestication of Oryza species eco-evolutionarily shapes bacterial and fungal communities in rice seed
Source: Microbiome. 2020 Feb 14;8:20. doi: 10.1186/s40168-020-00805-0 (PMC7023700; doi:10.1186/s40168-020-00805-0)
Supplement: Supplementary file 16 — Additional file 15. Prediction on the functional redundancy of bacterial communities in wild and domesticated rice [file 40168_2020_805_MOESM15_ESM.xlsx]

## Sheet: Sheet1
Additional file 15. Prediction on the functional redundancy of bacterial communities in wild and domesticated rice
KO	Wild	Domesticated	P value	Upregulated in	Description
K03621	0.00432589	0.00505916	0.0186147	Domesticated	(-)-alpha/(-)-beta-pinene synthase [EC:4.2.3.119 4.2.3.120]
K13687	1.66352e-05	2.19074e-06	2.92618e-06	Wild	(+)-epi-alpha-bisabolol synthase [EC:4.2.3.138]
K13741	1.1776e-06	1.07796e-05	0.00587756	Domesticated	(+)-germacrene D synthase [EC:4.2.3.77]
K13660	3.32612e-05	6.0712e-05	1.63282e-05	Domesticated	(+)-sabinene/gamma-terpinene synthase [EC:4.2.3.110 4.2.3.114]
K09892	0.000410545	0.000830665	1.4791e-09	Domesticated	(13E)-labda-7,13-dien-15-ol synthase [EC:3.1.7.10]
K19548	0.000421	0.000669585	0.000343669	Domesticated	(2R)-3-sulfolactate dehydrogenase (NADP+) [EC:1.1.1.338]
K14414	0.000703033	0.00105851	0.000132131	Domesticated	(2S)-methylsuccinyl-CoA dehydrogenase [EC:1.3.8.12]
K09774	0.00363448	0.00544769	8.38328e-05	Domesticated	(2Z,6Z)-farnesyl diphosphate synthase [EC:2.5.1.92]
K09963	3.2234e-05	4.38857e-06	4.86464e-05	Wild	(E)-2-methylbutanal oxime monooxygenase [EC:1.14.14.41]
K07067	0.000261765	0.000101635	0.00997718	Wild	(methylthio)alkanaldoxime N-monooxygenase [EC:1.14.14.43]
K09712	0.000774944	0.00106443	0.000343863	Domesticated	(S)-beta-bisabolene synthase [EC:4.2.3.55]
K07709	0.000841725	0.00131449	0.000241422	Domesticated	(S)-hydroxynitrile lyase [EC:4.1.2.47]
K09190	0.000209301	0.000347445	0.00102662	Domesticated	(S)-limonene 3-monooxygenase [EC:1.14.13.47]
K03620	9.34457e-06	2.68361e-05	0.00130032	Domesticated	(S)-limonene 7-monooxygenase [EC:1.14.14.52]
K11693	1.51538e-05	1.88436e-06	0.000782788	Wild	(Z)-3-hexen-1-ol acetyltransferase [EC:2.3.1.195]
K03785	0.000476771	0.000804399	0.00220986	Domesticated	[heparan sulfate]-glucosamine 3-sulfotransferase 2 [EC:2.8.2.29]
K18587	7.57294e-05	0.000106009	0.0225733	Domesticated	[ribosomal protein S18]-alanine N-acetyltransferase [EC:2.3.1.266]
K07136	0.000400233	0.000744163	4.0212e-09	Domesticated	[Skp1-protein]-hydroxyproline N-acetylglucosaminyltransferase [EC:2.4.1.229]
K13767	0.000239803	0.000358819	0.000117718	Domesticated	1,13-dihydroxy-N-methylcandine 13-O-acetyltransferase
K19563	6.8239e-06	1.05771e-06	0.00769592	Wild	1,2-diacylglycerol-3-alpha-glucose alpha-1,2-glucosyltransferase [EC:2.4.1.208]
K14449	0.000234513	0.000370836	0.000251858	Domesticated	1,2-dihydroxy-3,5-cyclohexadiene-1,4-dicarboxylate dehydrogenase [EC:1.3.1.53]
K18306	8.53421e-05	0.000139129	0.0448989	Domesticated	1,4-alpha-glucan branching enzyme [EC:2.4.1.18]
K07694	1.4364e-05	1.88436e-06	0.0038912	Wild	1,5-rhamnosyltransferase [EC:2.4.1.-]
K07592	9.55183e-06	3.67323e-05	0.000380224	Domesticated	116 kDa U5 small nuclear ribonucleoprotein component
K08169	0.00561281	0.00685342	0.0167708	Domesticated	13-hydroxylupinine O-tigloyltransferase [EC:2.3.1.93]
K03269	0.00167996	0.00234093	0.022983	Domesticated	14-3-3 protein epsilon
K15650	2.10429e-05	4.3931e-07	0.000107778	Wild	15-cis-phytoene synthase [EC:2.5.1.32]
K00575	0.00493786	0.00610264	0.0104584	Domesticated	1-aminocyclopropane-1-carboxylate synthase [EC:4.4.1.14]
K12960	0.00290629	0.00362976	0.0116768	Domesticated	1-aminocyclopropane-1-carboxylate synthase 1/2/6 [EC:4.4.1.14]
K19076	4.40651e-06	9.72099e-07	0.0171322	Wild	1-deoxy-D-xylulose-5-phosphate reductoisomerase [EC:1.1.1.267]
K15584	0.000676819	0.00112771	3.80686e-05	Domesticated	1-hydroxy-2-isopentenylcarotenoid 3,4-desaturase [EC:1.3.99.37]
K18931	3.17825e-05	5.76913e-05	0.00383747	Domesticated	2-(1,2-epoxy-1,2-dihydrophenyl)acetyl-CoA isomerase [EC:5.3.3.18]
K18480	0.00150062	0.00263001	4.18595e-05	Domesticated	2,3-bisphosphoglycerate-dependent phosphoglycerate mutase [EC:5.4.2.11]
K15576	0.00189654	0.00238192	0.00654247	Domesticated	2,3-dihydroxy-2,3-dihydrophenylpropionate dehydrogenase [EC:1.3.1.87]
K08973	0.0034818	0.00446282	0.00975544	Domesticated	2,3-dihydroxyethylbenzene 1,2-dioxygenase [EC:1.13.11.-]
K22818	0.0018073	0.001986	0.0249374	Domesticated	2,3-dihydroxy-p-cumate/2,3-dihydroxybenzoate 3,4-dioxygenase [EC:1.13.11.- 1.13.11.14]
K13016	5.92713e-06	1.32321e-05	1.97753e-05	Domesticated	2,4-dinitroanisole O-demethylase [EC:3.3.2.14]
K15659	0.00085636	0.00124264	0.00859141	Domesticated	2,7-dihydroxy-5-methyl-1-naphthoate 7-O-methyltransferase [EC:2.1.1.303]
K09835	6.7067e-05	0.000114922	0.0168388	Domesticated	20-oxo-5-O-mycaminosyltylactone 23-monooxygenase [EC:1.14.13.186]
K00887	0.000116796	3.68532e-05	0.0268368	Wild	20S proteasome subunit alpha 3 [EC:3.4.25.1]
K00895	4.22293e-05	5.41521e-05	0.0142392	Domesticated	20S proteasome subunit beta 3 [EC:3.4.25.1]
K00892	6.60204e-05	0.000104614	0.0105843	Domesticated	20S proteasome subunit beta 6 [EC:3.4.25.1]
K00901	0.003467	0.00438724	0.022841	Domesticated	20S proteasome subunit beta 8 [EC:3.4.25.1]
K22051	0.000250269	0.000518683	3.4688e-07	Domesticated	23S rRNA (adenine2030-N6)-methyltransferase [EC:2.1.1.266]
K08640	5.66288e-06	7.94558e-07	0.00151764	Wild	23S rRNA (guanine748-N1)-methyltransferase [EC:2.1.1.188]
K16201	5.86115e-05	8.30853e-05	0.0218851	Domesticated	23S rRNA (uracil747-C5)-methyltransferase [EC:2.1.1.189]
K22116	5.33688e-06	0	0.0126141	Wild	23S rRNA pseudouridine2457 synthase [EC:5.4.99.20]
K03656	0.00214353	0.00325625	0.00139273	Domesticated	24-hydroxycholesterol 7alpha-hydroxylase [EC:1.14.14.26]
K11689	7.64268e-05	0.000100444	0.00696285	Domesticated	25S rRNA (adenine2142-N1)-methyltransferase [EC:2.1.1.286]
K06193	0.0035764	0.00428179	0.0292766	Domesticated	26 proteasome complex subunit DSS1
K03333	0.000687647	0.000797155	0.00500884	Domesticated	26S proteasome non-ATPase regulatory subunit 9
K01026	0.000375866	0.000437805	0.0473683	Domesticated	26S proteasome regulatory subunit N1
K01032	0.00194598	0.00227736	0.033439	Domesticated	26S proteasome regulatory subunit N3
K01061	0.00500873	0.00606793	0.0152909	Domesticated	26S proteasome regulatory subunit T3
K16087	0.000792138	0.0013485	0.000215792	Domesticated	2-amino-1-hydroxyethylphosphonate dioxygenase (glycine-forming) [EC:1.13.11.78]
K16849	1.6663e-06	6.74625e-06	0.00075175	Domesticated	2-amino-4-hydroxy-6-hydroxymethyldihydropteridine diphosphokinase [EC:2.7.6.3]
K17063	5.06518e-05	6.62191e-05	0.0230612	Domesticated	2-amino-4-ketopentanoate thiolase alpha subunit [EC:2.3.1.263]
K17064	8.21801e-06	1.49175e-06	0.0396882	Wild	2-amino-4-ketopentanoate thiolase beta subunit [EC:2.3.1.263]
K16918	6.23057e-06	4.4894e-07	0.0252158	Wild	2-aminobiphenyl-2,3-diol 1,2-dioxygenase, small subunit [EC:1.13.11.-]
K18325	6.48257e-05	0.000104614	0.00507495	Domesticated	2-C-methyl-D-erythritol 4-phosphate cytidylyltransferase [EC:2.7.7.60]
K18297	0.0016916	0.00223415	0.00961981	Domesticated	2-dehydro-3-deoxy-D-gluconate 5-dehydrogenase [EC:1.1.1.127]
K18296	0.00145407	0.00280576	1.12899e-06	Domesticated	2-dehydro-3-deoxy-phosphogluconate aldolase [EC:4.1.2.14]
K12067	1.82586e-05	4.19235e-05	0.00332741	Domesticated	2-dehydropantolactone reductase [EC:1.1.1.358]
K21746	2.32589e-05	5.58674e-05	6.96804e-07	Domesticated	2-dehydrotetronate isomerase [EC:5.3.1.35]
K20455	0.00206401	0.00284582	0.00729325	Domesticated	2-epi-5-epi-valiolone synthase [EC:4.2.3.152]
K15737	7.83303e-05	0.000179782	0.000491663	Domesticated	2-furoyl-CoA dehydrogenase large subunit [EC:1.3.99.8]
K12993	0.000161095	0.000258824	0.000118143	Domesticated	2-halobenzoate 1,2-dioxygenase small subunit [EC:1.14.12.13]
K18893	0.00619137	0.00743947	0.0152909	Domesticated	2-heptyl-3-hydroxy-4(1H)-quinolone synthase [EC:1.14.13.182]
K16430	0.000403511	0.000547023	0.00131594	Domesticated	2-hydroxyisobutanoyl-CoA mutase large subunit [EC:5.4.99.64]
K09166	0.000293373	0.000128347	0.0295742	Wild	2-hydroxylaminobenzoate mutase [EC:5.4.99.-]
K14337	3.11351e-05	9.4678e-06	1.12452e-06	Wild	2-iminoacetate synthase [EC:4.1.99.19]
K17736	0.000741191	0.00123752	3.02244e-05	Domesticated	2-isopropylmalate synthase [EC:2.3.3.13]
K21606	2.17474e-05	4.18513e-06	0.000270658	Wild	2-methylaconitate isomerase [EC:5.3.3.-]
K09165	0.000525768	0.00078019	0.000812998	Domesticated	2-nitrobenzoate nitroreductase [EC:1.7.1.-]
K12951	6.22483e-06	0	5.19908e-05	Wild	2-oxo-3-(5-oxofuran-2-ylidene)propanoate lactonase [EC:3.1.1.91]
K19966	2.40242e-05	2.02153e-06	0.000435773	Wild	2-oxoisovalerate dehydrogenase E1 component alpha subunit [EC:1.2.4.4]
K21119	3.54381e-05	3.47902e-06	0.000415291	Wild	2-oxoisovalerate ferredoxin oxidoreductase, alpha subunit [EC:1.2.7.7]
K00039	0.000978232	0.0010692	0.00841164	Domesticated	2-oxoisovalerate ferredoxin oxidoreductase, delta subunit [EC:1.2.7.7]
K00040	0.00275285	0.00333119	0.011206	Domesticated	2-oxoisovalerate ferredoxin oxidoreductase, gamma subunit [EC:1.2.7.7]
K13657	2.71784e-05	3.90784e-05	0.000515017	Domesticated	2-phosphonomethylmalate synthase [EC:2.3.3.19]
K22217	0.000171986	0.000187002	0.0408856	Domesticated	2-polyprenylphenol 6-hydroxylase [EC:1.14.13.240]
K22132	0.00211827	0.00282773	0.0493692	Domesticated	3-(hydroxyamino)phenol mutase [EC:5.4.4.3]
K15930	6.51894e-05	0.000101423	1.49952e-05	Domesticated	3,4-dihydroxy-9,10-secoandrosta-1,3,5(10)-triene-9,17-dione 4,5-dioxygenase [EC:1.13.11.25]
K21275	2.2236e-05	1.32803e-05	0.00823973	Wild	3,5-cyclic-AMP phosphodiesterase [EC:3.1.4.53]
K22506	6.69778e-05	0.000139185	0.0028922	Domesticated	3-[(4R)-4-hydroxycyclohexa-1,5-dien-1-yl]-2-oxopropanoate isomerase [EC:5.3.3.19]
K19837	0.000383174	0.000533319	1.29967e-05	Domesticated	3-5 exoribonuclease [EC:3.1.-.-]
K22720	4.63614e-06	2.01304e-05	0.0190895	Domesticated	3-acetyloctanal aminotransferase [EC:2.6.1.-]
K09764	0.000103734	2.72605e-05	0.000595005	Wild	3alpha-hydroxy bile acid-CoA-ester 3-dehydrogenase [EC:1.1.1.395]
K19416	0.000666554	0.00124125	1.29851e-05	Domesticated	3-amino-5-hydroxybenzoate synthase [EC:4.2.1.144 2.6.1.-]
K15756	8.47686e-06	9.65036e-06	0.00784776	Domesticated	3-aminobutyryl-CoA ammonia-lyase [EC:4.3.1.14]
K13658	4.21335e-06	8.43124e-08	0.0243825	Wild	3-aminomethylindole N-methyltransferase [EC:2.1.1.340]
K00015	0.00769587	0.0089098	0.0354948	Domesticated	3beta-hydroxy-Delta5-steroid dehydrogenase / steroid Delta-isomerase [EC:1.1.1.145 5.3.3.1]
K13934	0.000602334	0.000892171	0.0017695	Domesticated	3-deamino-3-oxonicotianamine reductase [EC:1.1.1.285]
K15551	0.00107343	0.0013178	0.0453074	Domesticated	3-dehydro-L-gulonate 2-dehydrogenase [EC:1.1.1.130]
K13529	0.00369065	0.00436986	0.0433028	Domesticated	3-deoxy-D-glycero-D-galacto-nononate cytidylyltransferase [EC:2.7.7.92]
K18367	3.79261e-05	4.40756e-06	8.85465e-05	Wild	3-deoxy-D-manno-octulosonate 8-phosphate phosphatase (KDO 8-P phosphatase) [EC:3.1.3.45]
K20928	6.87819e-07	0	0.0315771	Wild	3-hexulose-6-phosphate synthase / 6-phospho-3-hexuloisomerase [EC:4.1.2.43 5.3.1.27]
K13631	7.15152e-05	0.000104614	0.0120411	Domesticated	3-hydroxy-16-methoxy-2,3-dihydrotabersonine N-methyltransferase [EC:2.1.1.99]
K12508	0.00150949	0.00176843	0.00823587	Domesticated	3-hydroxy-4-oxoquinoline 2,4-dioxygenase [EC:1.13.11.47]
K20448	5.89994e-06	9.24807e-07	0.036296	Wild	3-hydroxybutyryl-CoA dehydratase [EC:4.2.1.55]
K05805	0.00111294	0.00172703	0.000157392	Domesticated	3-hydroxyphenylacetate 6-hydroxylase [EC:1.14.13.63]
K21084	0.0033298	0.00459422	0.00203307	Domesticated	3-hydroxypropionate dehydrogenase (NADP+) [EC:1.1.1.298]
K00569	4.71393e-05	0.000106948	0.0100642	Domesticated	3-isopropylmalate dehydratase [EC:4.2.1.33]
K13317	1.51174e-06	8.56654e-06	0.000278939	Domesticated	3-isopropylmalate/methylthioalkylmalate dehydratase small subunit [EC:4.2.1.33 4.2.1.170]
K20345	2.94963e-05	5.35458e-06	0.0019895	Wild	3-methylfumaryl-CoA hydratase [EC:4.2.1.153]
K12206	1.3665e-05	3.82384e-06	0.025894	Wild	3-O-methyltransferase [EC:2.1.1.-]
K20975	0.00175626	0.00269293	0.000239657	Domesticated	3-oxo-5-alpha-steroid 4-dehydrogenase 1 [EC:1.3.1.22]
K18361	8.99e-06	2.94321e-05	2.88669e-07	Domesticated	3-oxoadipyl-CoA thiolase [EC:2.3.1.174]
K16229	0.000867973	0.00116347	0.00185364	Domesticated	3-phenylpropionate/trans-cinnamate dioxygenase ferredoxin component
K08279	3.08714e-05	8.75301e-05	0.00324247	Domesticated	3-phosphoadenosine 5-phosphosulfate synthase [EC:2.7.7.4 2.7.1.25]
K11441	0.00011399	0.00023809	0.000830351	Domesticated	4-amino-4-deoxychorismate lyase [EC:4.1.3.38]
K16029	5.06725e-06	0	0.000826508	Wild	4-aminobutyrate aminotransferase [EC:2.6.1.19]
K12238	6.84378e-06	2.80049e-06	0.0264331	Wild	4-demethylrebeccamycin synthase [EC:4.3.3.5]
K00045	0.00203764	0.00223932	0.0303617	Domesticated	4Fe-4S ferredoxin
K16878	9.34847e-05	0.000106129	0.0306775	Domesticated	4Fe-4S ferredoxin
K18243	3.16239e-05	5.89419e-05	0.0128973	Domesticated	4-hydroxybenzoate-CoA ligase [EC:6.2.1.27 6.2.1.25]
K18876	2.39943e-05	4.05107e-05	1.94666e-06	Domesticated	4-hydroxybutyrate---CoA ligase (AMP-forming) [EC:6.2.1.40]
K15829	5.35222e-06	2.2305e-05	0.0264676	Domesticated	4-hydroxybutyryl-CoA dehydratase / vinylacetyl-CoA-Delta-isomerase [EC:4.2.1.120 5.3.3.3]
K18817	1.26714e-05	5.20268e-07	0.000282167	Wild	4-hydroxymandelate synthase [EC:1.13.11.46]
K17713	0.00109179	0.00199114	2.77681e-05	Domesticated	4-hydroxy-tetrahydrodipicolinate reductase [EC:1.17.1.8]
K19067	8.59876e-06	1.2901e-05	0.00273655	Domesticated	4-nitrophenyl phosphatase [EC:3.1.3.41]
K13301	6.48257e-05	0.000104614	0.00507495	Domesticated	4-O-dimethylallyl-L-tyrosine synthase [EC:2.5.1.122]
K19234	6.48257e-05	0.000104614	0.00507495	Domesticated	4-oxalmesaconate hydratase [EC:4.2.1.83]
K18697	0.000311989	0.000480374	0.00413737	Domesticated	4-phosphopantetheinyl transferase [EC:2.7.8.-]
K13300	8.30364e-06	6.08768e-07	0.0045041	Wild	5,10-dihydrophenazine-1-carboxylate 9-dimethylallyltransferase [EC:2.5.1.121]
K08368	0.000998823	0.0013183	0.0017109	Domesticated	5,10-methenyltetrahydromethanopterin hydrogenase [EC:1.12.98.2]
K13620	1.1776e-06	1.07796e-05	0.00587756	Domesticated	55 kDa erythrocyte membrane protein
K13277	2.97848e-05	4.80737e-06	0.000156651	Wild	5a,11a-dehydrotetracycline reductase [EC:1.3.98.4]
K12678	7.98086e-05	0.000130034	0.00816763	Domesticated	5-epi-valiolone dehydratase [EC:4.2.1.-]
K21801	0.000404718	0.000544475	0.0338872	Domesticated	5-guanidino-2-oxopentanoate decarboxylase [EC:4.1.1.75]
K02079	3.51276e-05	1.03754e-05	0.027936	Wild	5-hydroxytryptamine receptor 3
K20466	2.31156e-05	1.89428e-06	0.000490764	Wild	5-keto-L-gluconate epimerase [EC:5.1.-.-]
K16907	7.69977e-05	8.60344e-06	0.00208275	Wild	5-methyltetrahydrofolate corrinoid/iron sulfur protein methyltransferase [EC:2.1.1.258]
K22341	5.43199e-06	8.3139e-07	0.00636165	Wild	5-methylthioinosine phosphorylase [EC:2.4.2.44]
K12952	0.000252399	4.27579e-05	7.58416e-05	Wild	5-nitroanthranilic acid aminohydrolase [EC:3.5.99.8]
K11312	0.000606155	0.000836615	0.00349287	Domesticated	5-nitrosalicylate dioxygenase [EC:1.13.11.64]
K16104	1.28324e-05	2.0662e-06	0.0162769	Wild	5-nucleotidase [EC:3.1.3.5]
K11334	9.87051e-05	0.000136375	0.00789062	Domesticated	6-hydroxy-3-succinoylpyridine 3-monooxygenase [EC:1.14.13.163]
K17226	0.000358474	0.000771593	6.47015e-08	Domesticated	6-hydroxynicotinate reductase [EC:1.3.7.1]
K11337	9.87051e-05	0.000136375	0.00789062	Domesticated	6-hydroxytryprostatin B O-methyltransferase [EC:2.1.1.293]
K19339	0.00011181	0.000144575	0.000100731	Domesticated	6-methylpretetramide 4-monooxygenase / 4-hydroxy-6-methylpretetramide 12a-monooxygenase [EC:1.14.13.232 1.14.13.233]
K10714	0.000144381	0.000196055	0.00561957	Domesticated	7,8-dihydroneopterin 2,3-cyclic phosphate phosphodiesterase [EC:3.1.4.56]
K18837	5.36664e-05	6.36845e-05	0.0320719	Domesticated	7-dehydrocholesterol reductase [EC:1.3.1.21]
K09862	0.00208981	0.00343521	6.06546e-05	Domesticated	7-O-carbamoyltransferase [EC:2.1.3.-]
K20976	0.000117975	0.000273296	5.40239e-09	Domesticated	8,8a-deoxyoleandolide synthase
K22345	0.000133619	0.000275309	9.96349e-08	Domesticated	8-apo-carotenoid 13,14-cleaving dioxygenase [EC:1.13.11.82]
K11017	6.76128e-06	2.37375e-05	8.85313e-05	Domesticated	8-oxo-dGDP phosphatase [EC:3.6.1.58]
K11016	9.63357e-06	2.46957e-05	0.00273538	Domesticated	8-oxo-dGTP diphosphatase / 2-hydroxy-dATP diphosphatase [EC:3.6.1.55 3.6.1.56]
K09891	6.48257e-05	0.000107475	0.00120056	Domesticated	9beta-pimara-7,15-diene oxidase [EC:1.14.13.144]
K03776	0.00174689	0.00295934	2.99226e-05	Domesticated	a disintegrin and metalloproteinase with thrombospondin motifs 4 [EC:3.4.24.82]
K15067	8.06275e-06	2.17447e-05	0.00792859	Domesticated	AAA family ATPase
K17321	0.000323179	0.000547585	2.9026e-05	Domesticated	ABC-2 type transport system ATP-binding protein
K07687	0.00172814	0.00202183	0.0461071	Domesticated	absent in melanoma 2
K14347	0.00312227	0.00418455	0.0240194	Domesticated	acetone carboxylase, gamma subunit [EC:6.4.1.6]
K06073	0.000312051	0.000446758	0.00875714	Domesticated	acetophenone carboxylase [EC:6.4.1.8]
K00318	0.00048788	9.76209e-05	0.000361362	Wild	acetylcholinesterase [EC:3.1.1.7]
K03668	2.7843e-05	0.000136846	1.09299e-07	Domesticated	acetyl-CoA acyltransferase [EC:2.3.1.16]
K15735	7.96399e-05	0.000281683	9.79685e-09	Domesticated	acetyl-CoA acyltransferase 2 [EC:2.3.1.16]
K00042	0.0029386	0.00368836	0.0135576	Domesticated	acetyl-CoA decarbonylase/synthase complex subunit beta [EC:2.3.1.-]
K00043	0.00125506	0.00141791	0.00381869	Domesticated	acetyl-CoA decarbonylase/synthase complex subunit epsilon
K09857	0.0005476	0.00105135	3.0187e-05	Domesticated	acetyltransferase
K04792	0.0013485	0.00189445	0.00132407	Domesticated	achaete-scute complex protein
K18209	9.27392e-05	0.000140398	0.0149168	Domesticated	acid stress chaperone HdeA
K21024	0.00390101	0.00485685	0.0135579	Domesticated	acidic protein MsyB
K09814	1.79072e-05	4.63432e-06	0.000265489	Wild	aclacinomycin methylesterase [EC:3.1.1.95]
K09806	0.00307382	0.00468686	0.000108591	Domesticated	aclacinomycin-T 2-deoxy-L-fucose transferase [EC:2.4.1.327]
K10943	0.00492571	0.00599227	0.0137415	Domesticated	aconitate decarboxylase [EC:4.1.1.6]
K12449	1.62635e-07	4.16514e-06	0.000407077	Domesticated	acrylyl-CoA reductase (NADH) [EC:1.3.1.95]
K02862	3.53506e-05	1.8891e-06	0.000257685	Wild	actin related protein 2/3 complex, subunit 5
K07169	0.000193396	0.000258222	0.00934655	Domesticated	actin, alpha cardiac muscle
K11526	5.35747e-06	8.52894e-06	0.00245987	Domesticated	actin-binding protein anillin
K10211	1.27269e-05	1.53257e-06	0.000691759	Wild	actin-related protein 7, plant
K10212	1.01334e-05	1.53257e-06	0.00165781	Wild	actin-related protein 8, plant
K03199	0.000191913	0.000413981	5.50361e-07	Domesticated	activated leukocyte cell adhesion molecule
K13356	2.31879e-05	3.22286e-06	0.00928802	Wild	activating transcription factor 3
K03268	5.40261e-06	1.37743e-05	0.00568277	Domesticated	activator of S phase kinase
K08154	0.000332888	0.00062148	0.000851851	Domesticated	activin receptor type-1C [EC:2.7.11.30]
K08161	0.000524975	0.000774794	0.0023873	Domesticated	activin receptor type-2B [EC:2.7.11.30]
K08160	0.00037912	0.000547632	0.0212361	Domesticated	activin receptor-like kinase 1 [EC:2.7.11.30]
K09763	0.000146773	4.25767e-05	0.0218221	Wild	activity-regulated cytoskeleton-associated protein
K18021	1.78454e-06	0	0.0126003	Wild	acyl carrier protein
K18029	0.00093687	0.00130964	0.00115717	Domesticated	acyl homoserine lactone synthase [EC:2.3.1.184]
K18968	0.00411516	0.00503468	0.0144978	Domesticated	acyl-[acyl-carrier-protein] desaturase [EC:1.14.19.2]
K18118	0.000868656	0.00129304	0.00974676	Domesticated	acyl-CoA oxidase [EC:1.3.3.6]
K00032	0.00108067	0.00160502	0.000494866	Domesticated	acyl-CoA synthetase [EC:6.2.1.-]
K06940	0.00231686	0.00308723	0.00750543	Domesticated	acyl-CoA thioesterase 8 [EC:3.1.2.27]
K00329	0.00194614	0.00228425	0.0172157	Domesticated	acyl-coenzyme A thioesterase 1/2/4 [EC:3.1.2.2]
K10016	0.000664439	0.001125	8.41733e-05	Domesticated	acyl-coenzyme A thioesterase THEM4 [EC:3.1.2.2]
K00322	0.00131239	0.00144766	0.045318	Domesticated	acylglycerol lipase [EC:3.1.1.23]
K07264	0.000199004	0.000392295	5.21727e-09	Domesticated	acyl-lipid (7-3)-desaturase (Delta-4 desaturase) [EC:1.14.19.31]
K11527	0.00262504	0.00320698	0.0206335	Domesticated	adducin
K21062	0.00146103	0.0021189	0.000364257	Domesticated	adenine-specific DNA-methyltransferase [EC:2.1.1.72]
K00613	0.000103678	0.000136453	0.0318321	Domesticated	adenomatosis polyposis coli protein
K01563	0.00168652	0.0020234	0.0257255	Domesticated	adenosine receptor A2a
K18610	6.49292e-06	0	5.17925e-05	Wild	adenosylcobinamide-GDP ribazoletransferase [EC:2.7.8.26]
K02496	0.000878924	0.00170111	7.32734e-07	Domesticated	adenylate cyclase activating polypeptide
K17488	1.78454e-06	0	0.0126003	Wild	adenylosuccinate lyase [EC:4.3.2.2]
K07445	2.72955e-05	3.75553e-05	4.70045e-05	Domesticated	adhesin Hsf
K19117	3.45173e-05	4.28081e-05	0.0328002	Domesticated	adhesin YadB/C
K05286	7.71114e-07	0	0.031591	Wild	adipocyte-derived leucine aminopeptidase [EC:3.4.11.-]
K03579	0.00343709	0.00460146	0.00242638	Domesticated	adiponectin receptor
K04028	2.05882e-05	6.73905e-06	0.0372172	Wild	ADP-dependent glucokinase [EC:2.7.1.147]
K16650	0.000146171	3.97913e-05	0.000733002	Wild	ADP-ribose pyrophosphatase [EC:3.6.1.13]
K11249	0.000152774	0.000246548	0.0251083	Domesticated	ADP-ribosyl cyclase 2 [EC:3.2.2.6 2.4.99.20]
K15831	4.70937e-06	2.01304e-05	0.0370871	Domesticated	ADP-ribosyl-[dinitrogen reductase] hydrolase [EC:3.2.2.24]
K07307	4.32245e-05	6.39006e-05	0.00241521	Domesticated	ADP-ribosylation factor GTPase-activating protein 2/3
K03919	0.000894637	0.00159669	1.47366e-06	Domesticated	ADP-ribosylation factor-like protein 11
K03921	0.000210149	4.11251e-05	0.0110442	Wild	ADP-ribosylation factor-like protein 12
K01423	0.00224122	0.00367591	4.36378e-05	Domesticated	adrenergic receptor alpha-1B
K01425	0.00301093	0.00412522	0.000300057	Domesticated	adrenergic receptor alpha-2A
K01427	4.629e-06	6.0533e-07	0.00119115	Wild	adrenergic receptor alpha-2C
K03974	0.00444052	0.0056234	0.00812089	Domesticated	advillin
K20277	5.18988e-06	9.43234e-06	0.000802271	Domesticated	aerobactin synthase [EC:6.3.2.39]
K02817	1.29969e-05	1.48986e-06	0.00859774	Wild	afadin
K03430	0.000386253	0.000597507	0.000237662	Domesticated	aggrecan 1
K02466	7.0736e-05	0.000109588	0.00626493	Domesticated	agouti related protein
K09808	0.00491671	0.00605034	0.0115181	Domesticated	aklavinone 12-hydroxylase [EC:1.14.13.180]
K00256	0.000111497	0.000183677	0.00761155	Domesticated	alanine-glyoxylate transaminase / (R)-3-amino-2-methylpropionate-pyruvate transaminase [EC:2.6.1.44 2.6.1.40]
K04782	0.000105107	0.000136073	0.00438586	Domesticated	albumin D box-binding protein
K19594	0.00292842	0.00429118	0.000374493	Domesticated	alcohol dehydrogenase
K21393	0.00073363	0.00118725	0.000513438	Domesticated	alcohol dehydrogenase (cytochrome c) [EC:1.1.2.8]
K16214	2.46296e-06	1.09451e-05	8.10278e-06	Domesticated	alcohol dehydrogenase (quinone) subunit AdhS
K11692	2.18642e-05	3.93253e-06	0.000294046	Wild	alcohol dehydrogenase class-P [EC:1.1.1.1]
K09471	0.00385866	0.00438719	0.0330421	Domesticated	aldehyde decarbonylase [EC:4.1.99.5]
K08475	3.2107e-05	3.80114e-05	0.0194505	Domesticated	aldehyde dehydrogenase family 7 member A1 [EC:1.2.1.31 1.2.1.8 1.2.1.3]
K00002	0.000213953	0.000104508	0.0350909	Wild	aldehyde reductase [EC:1.1.1.21]
K21826	0.000860296	0.00119053	0.00418201	Domesticated	alditol oxidase [EC:1.1.3.41]
K13633	0.00301385	0.00346976	0.0376557	Domesticated	aldos-2-ulose dehydratase [EC:4.2.1.110]
K22292	0.00109161	0.0016231	0.00982235	Domesticated	alginate O-acetyltransferase complex protein AlgF
K22831	7.33447e-05	2.25896e-05	3.34345e-05	Wild	alginate O-acetyltransferase complex protein AlgJ
K16037	0.000419685	0.000145593	0.0020049	Wild	alkaline phosphatase [EC:3.1.3.1]
K14392	0.00016493	0.000211007	0.0229181	Domesticated	alkaline phosphatase D [EC:3.1.3.1]
K10912	0.00245269	0.00325148	0.00312368	Domesticated	alkane 1-monooxygenase [EC:1.14.15.3]
K03642	0.00436288	0.00567109	0.00532481	Domesticated	alkane 1-monooxygenase [EC:1.14.15.3]
K19303	0.000223283	0.000504878	0.000366071	Domesticated	alkanesulfonate monooxygenase [EC:1.14.14.5]
K13924	0.00523085	0.00580212	0.0255667	Domesticated	alkene monooxygenase effector subunit
K22067	0.002618	0.00351464	0.00322255	Domesticated	alkyl hydroperoxide reductase subunit F [EC:1.6.4.-]
K21420	0.00268337	0.00396741	0.000268284	Domesticated	allantoinase [EC:3.5.2.5]
K00622	6.77173e-06	0	0.00205232	Wild	allophycocyanin beta subunit
K00624	3.28591e-06	0	0.0126086	Wild	allophycocyanin-B
K02682	0.000178913	0.000357577	4.33525e-07	Domesticated	alpha 1,6-mannosyltransferase [EC:2.4.1.232]
K19295	0.000324463	0.000692901	3.20787e-12	Domesticated	alpha peroxisome proliferator-activated receptor gamma coactivator 1-alpha
K03554	0.000823243	0.00177704	3.46484e-08	Domesticated	alpha peroxisome proliferator-activated receptor gamma coactivator 1-alpha
K19298	1.1776e-06	1.07796e-05	0.00587756	Domesticated	alpha,alpha-trehalose phosphorylase [EC:2.4.1.64]
K16001	3.0974e-06	0	0.0126086	Wild	alpha-1,2-colitosyltransferase [EC:2.4.1.341]
K00221	2.96111e-05	3.94409e-06	1.79204e-05	Wild	alpha-1,3-mannosylglycoprotein beta-1,4-N-acetylglucosaminyltransferase A/B [EC:2.4.1.145]
K00220	0.00177279	0.0025574	0.000654145	Domesticated	alpha-1,6-mannosyl-glycoprotein beta-1,2-N-acetylglucosaminyltransferase [EC:2.4.1.143]
K19620	3.84581e-05	5.94823e-05	0.0215845	Domesticated	alpha-D-ribose 1-methylphosphonate 5-triphosphate synthase subunit PhnG [EC:2.7.8.37]
K09790	0.00155169	0.00228024	0.0040601	Domesticated	alpha-D-xyloside xylohydrolase [EC:3.2.1.177]
K09912	0.000598456	0.000989397	6.7478e-05	Domesticated	alpha-fetoprotein
K00373	0.000302572	0.000402796	0.0492479	Domesticated	alpha-galactosidase [EC:3.2.1.22]
K19290	6.76128e-06	2.51617e-05	2.41652e-05	Domesticated	alpha-glucoside transport system ATP-binding protein
K14743	0.000280929	8.3802e-05	6.58604e-05	Wild	alpha-glucoside transport system permease protein
K13686	2.12036e-05	2.22425e-06	1.10483e-06	Wild	alpha-isocomene synthase [EC:4.2.3.136]
K16382	7.23244e-06	0	0.000331198	Wild	alpha-ketoglutarate-dependent 2,4-dichlorophenoxyacetate dioxygenase [EC:1.14.11.-]
K12443	0.000454546	0.0005429	0.0444938	Domesticated	alpha-lytic endopeptidase [EC:3.4.21.12]
K00387	0.000234456	0.000375391	9.35168e-05	Domesticated	alpha-mannosidase II [EC:3.2.1.114]
K13651	1.30992e-05	4.66061e-05	1.84093e-05	Domesticated	alpha-muurolene/germacrene-A/gamma-muurolene synthase [EC:4.2.3.125 4.2.3.23 4.2.3.126]
K00381	0.00329764	0.00448907	0.0011773	Domesticated	alpha-N-acetylgalactosaminidase [EC:3.2.1.49]
K09388	5.82244e-06	0	0.0315876	Wild	alpha-soluble NSF attachment protein
K11332	1.99051e-05	4.83928e-07	1.23996e-06	Wild	alpha-tectorin
K16163	1.50808e-05	7.72182e-06	0.0338908	Wild	altronate dehydratase large subunit [EC:4.2.1.7]
K16234	0.000775055	0.0011703	0.00581062	Domesticated	amino acid efflux transporter
K19580	3.65091e-06	9.58028e-06	0.000140871	Domesticated	aminobutyraldehyde dehydrogenase [EC:1.2.1.19]
K15546	0.000291263	0.000416226	0.00686426	Domesticated	aminoglycoside 6-N-acetyltransferase Ib [EC:2.3.1.82]
K15828	4.8706e-06	2.02837e-05	0.0266796	Domesticated	aminopeptidase [EC:3.4.11.-]
K00405	0.000997152	0.00124376	0.00113762	Domesticated	aminopeptidase I [EC:3.4.11.22]
K00404	0.000871606	0.0010959	0.000609063	Domesticated	aminopeptidase Y [EC:3.4.11.15]
K07336	0.000828995	0.00125339	0.00668261	Domesticated	amphiphysin
K07707	7.05334e-06	1.77043e-06	0.0199345	Wild	amygdalin beta-glucosidase [EC:3.2.1.117]
K18887	4.87915e-05	3.24167e-06	1.50991e-05	Wild	amylovoran biosynthesis protein AmsF
K20423	1.10604e-05	1.38977e-05	0.0186616	Domesticated	anaerobic C4-dicarboxylate transporter DcuA
K19226	0.000406266	0.000835492	2.5337e-09	Domesticated	anaerobic dimethyl sulfoxide reductase subunit A [EC:1.8.5.3]
K20429	0.00157214	0.00192363	0.0115936	Domesticated	anaerobic nitric oxide reductase transcription regulator
K01184	0.000260427	0.000400352	0.000479897	Domesticated	anaphase-promoting complex subunit 4
K01185	0.00113141	0.00188535	0.000491718	Domesticated	anaphase-promoting complex subunit 5
K07262	0.00104182	0.00183124	8.6329e-05	Domesticated	anaphase-promoting complex subunit SWM1
K04561	8.8538e-05	0.000124202	0.000423695	Domesticated	angiopoietin-like 4
K05886	0.00038426	0.000860929	7.69045e-09	Domesticated	ankyrin repeat and BTB/POZ domain-containing protein 1
K09986	0.0011966	0.00177855	0.000779504	Domesticated	ankyrin repeat and protein kinase domain-containing protein 1 [EC:2.7.11.1]
K05708	8.36343e-05	0.000153815	0.000672073	Domesticated	ankyrin repeat and SOCS box protein 17
K05709	5.35444e-06	8.3139e-07	0.000589418	Wild	ankyrin repeat and SOCS box protein 18
K13380	0.000218728	0.000414179	9.0802e-07	Domesticated	ankyrin repeat domain-containing protein 13
K07277	0.00473034	0.00605034	0.00734636	Domesticated	ankyrin repeat-rich membrane spanning protein
K11958	0.000307756	0.000351323	0.00810185	Domesticated	anoctamin-1
K11959	0.0031563	0.00401843	0.00693415	Domesticated	anoctamin-2
K11960	0.00251143	0.00315633	0.0144978	Domesticated	anoctamin-3
K11961	0.00255124	0.00316902	0.0172159	Domesticated	anoctamin-4
K11962	0.00306455	0.00363144	0.0198552	Domesticated	anoctamin-6
K15270	0.00097523	0.0015566	4.27314e-05	Domesticated	ansamitocin polyketide synthase B
K14980	0.0015338	0.00160481	0.0232754	Domesticated	antagonist of SinR
K07672	0.000217431	9.85361e-05	0.00367307	Wild	anthocyanidin 3-O-glucoside-3,6-O-dimalonyltransferase [EC:2.3.1.-]
K07678	0.00628151	0.0073205	0.0211673	Domesticated	anthocyanidin 5,3-O-glucosyltransferase [EC:2.4.1.-]
K02507	0.000179874	0.000271874	3.46372e-05	Domesticated	anthocyanidin synthase [EC:1.14.20.4]
K07679	0.00559395	0.00680978	0.00599305	Domesticated	anthocyanin 3-O-beta-glucosyltransferase [EC:2.4.1.238]
K07671	0.000434168	0.000363184	0.0490043	Wild	anthocyanin 3-O-glucoside-6-O-malonyltransferase [EC:2.3.1.171]
K07676	6.48257e-05	0.000104614	0.00507495	Domesticated	anthocyanin 5-aromatic acyltransferase [EC:2.3.1.153]
K07675	0.00328216	0.00397953	0.0453375	Domesticated	anthocyanin 5-O-glucoside-4-O-malonyltransferase [EC:2.3.1.214]
K18313	5.4769e-05	8.0149e-05	0.00228606	Domesticated	anthranilate 1,2-dioxygenase ferredoxin reductase component [EC:1.18.1.-]
K13408	0.000685452	0.00094883	0.000163404	Domesticated	anthranilate O-methyltransferase [EC:2.1.1.277]
K00564	0.00376958	0.00474021	0.0342497	Domesticated	anthranilate synthase / indole-3-glycerol phosphate synthase [EC:4.1.3.27 4.1.1.48]
K14682	0.000799042	0.00141667	0.000432924	Domesticated	anthranilate synthase [EC:4.1.3.27]
K18020	3.55728e-06	0	0.0126086	Wild	anthranilate synthase component I [EC:4.1.3.27]
K16872	0.00021638	0.000359023	0.00315282	Domesticated	anthrax edema toxin adenylate cyclase [EC:4.6.1.1]
K12151	4.63614e-06	2.03254e-05	0.013458	Domesticated	antisense regulator of RalR protein
K22250	2.18204e-05	3.62624e-05	0.0029287	Domesticated	antitoxin CptB
K14339	5.33368e-05	9.4678e-06	2.8789e-07	Wild	antitoxin HicB
K18132	9.70072e-07	9.37862e-07	0.00273454	Wild	antitoxin ParD1/3/4
K15924	1.40093e-05	2.5714e-06	0.00547273	Wild	antitoxin YxxD
K07239	0.00036695	0.000490117	0.00226169	Domesticated	AP-1 complex subunit beta-1
K07238	0.000833853	0.00119252	0.00387502	Domesticated	AP-1 complex subunit gamma-1
K07241	0.000272668	0.000461592	0.00407964	Domesticated	AP-1 complex subunit sigma 1/2
K07251	6.73022e-05	0.000104614	0.0107954	Domesticated	AP-4 complex subunit sigma-1
K11750	6.48257e-05	0.000104614	0.00507495	Domesticated	AP-5 complex subunit mu-1
K11918	1.47633e-06	1.41264e-05	0.00804785	Domesticated	APC membrane recruitment protein 1
K02460	0.000945014	0.00156268	0.000158961	Domesticated	apelin
K01457	0.00240963	0.00268289	0.0453369	Domesticated	apelin receptor
K13894	0.00197012	0.0027309	0.00509197	Domesticated	apolipoprotein C-I
K13895	0.00198591	0.00265182	0.00635459	Domesticated	apolipoprotein C-II
K15778	0.00234268	0.00296188	0.0413457	Domesticated	apoptosis-inducing factor 2
K00612	0.000778245	0.00101819	0.00201532	Domesticated	apoptotic protease-activating factor
K00528	0.00591014	0.00749308	0.0203713	Domesticated	apyrase [EC:3.6.1.5]
K01219	7.75323e-06	2.13942e-05	0.00205132	Domesticated	aquaglyceroporin related protein, other eukaryote
K04565	0.00320089	0.00399358	0.017671	Domesticated	aquaporin-7
K14728	1.86724e-05	2.1873e-05	0.0468287	Domesticated	arabinan endo-1,5-alpha-L-arabinosidase [EC:3.2.1.99]
K14631	1.23773e-05	3.39211e-05	0.000950848	Domesticated	arabinogalactan endo-1,4-beta-galactosidase [EC:3.2.1.89]
K15368	0	2.53894e-06	0.0440169	Domesticated	arabinogalactan oligomer / maltooligosaccharide transport system permease protein
K12974	0.000178778	0.000285995	2.24401e-05	Domesticated	arabinosyltransferase [EC:2.4.2.-]
K12973	7.25604e-05	0.000148863	0.000532924	Domesticated	arabinosyltransferase [EC:2.4.2.-]
K19081	7.02688e-06	1.53257e-06	0.0411649	Wild	arabinoxylan arabinofuranohydrolase [EC:3.2.1.55]
K18376	3.43363e-06	3.18043e-05	1.93341e-07	Domesticated	AraC family transcriptional regulator
K19591	0.00530883	0.00618755	0.0443103	Domesticated	AraC family transcriptional regulator, activator of mtrCDE
K21757	0.00603029	0.00706456	0.0196015	Domesticated	AraC family transcriptional regulator, ethanolamine operon transcriptional activator
K13636	0.000762002	0.00157859	2.20002e-08	Domesticated	AraC family transcriptional regulator, glutamate-dependent acid resistance regulator
K13635	0.000943766	0.00128456	0.0312876	Domesticated	AraC family transcriptional regulator, glutamate-dependent acid resistance regulator
K21134	0.00204436	0.00279955	0.00246539	Domesticated	AraC family transcriptional regulator, glycine betaine-responsive activator
K19055	0.000732819	0.000941014	0.0122281	Domesticated	AraC family transcriptional regulator, L-rhamnose operon transcriptional activator RhaR
K19296	6.76128e-06	2.46238e-05	5.86585e-05	Domesticated	AraC family transcriptional regulator, transcriptional activator of pobA
K22549	0.000349234	0.000444123	0.0199376	Domesticated	AraC family transcriptional regulator, transcriptional activator of the genes for pyochelin and ferripyochelin receptors
K03978	0.00557916	0.00668184	0.0179034	Domesticated	arachidonate 12-lipoxygenase (R-type) [EC:1.13.11.-]
K03791	0.000269891	0.000425067	0.000175732	Domesticated	archaeal flagellar protein FlaC
K03585	0.00501704	0.00668688	0.00516862	Domesticated	archaeal flagellar protein FlaD
K03586	0.00107447	0.0020002	2.34132e-05	Domesticated	archaeal flagellar protein FlaE
K03590	0.00564521	0.00677063	0.0275365	Domesticated	archaeal flagellar protein FlaJ
K03583	0.00130751	0.00166082	0.0204926	Domesticated	archaeal flagellin FlaA
K22205	5.69651e-05	1.33437e-05	0.000506081	Wild	archaetidylinositol phosphate synthase [EC:2.7.8.39]
K09158	0.00133954	0.00219101	0.00234955	Domesticated	Arf-GAP domain and FG repeats-containing protein 1
K07303	0.00235968	0.00253223	0.0146924	Domesticated	Arf-GAP with coiled-coil, ANK repeat and PH domain-containing protein
K20927	7.60675e-05	3.63191e-05	0.0221543	Wild	arginine decarboxylase [EC:4.1.1.19]
K19745	0.00338148	0.00433545	0.00989246	Domesticated	arginine utilization regulatory protein
K02477	0.00557429	0.00627809	0.0399276	Domesticated	arginine vasopressin
K18937	2.08034e-06	0	0.0126113	Wild	arginine/ornithine permease
K18314	1.78454e-06	0	0.0126003	Wild	arginine:agmatine antiporter
K14581	1.0968e-05	1.99409e-05	0.000881778	Domesticated	arginine:ornithine antiporter / lysine permease
K17315	0.000433642	0.000599468	0.0311636	Domesticated	arginyl-tRNA synthetase [EC:6.1.1.19]
K06919	0.00127951	0.0019004	0.000144232	Domesticated	ariadne-2 [EC:2.3.2.31]
K03651	0.00399809	0.00548079	0.00300377	Domesticated	aromatase [EC:1.14.14.14]
K00257	6.58862e-05	6.48225e-06	2.87905e-07	Wild	aromatic amino acid aminotransferase I / 2-aminoadipate transaminase [EC:2.6.1.57 2.6.1.39 2.6.1.27 2.6.1.5]
K22397	1.6663e-06	4.19106e-06	0.00286097	Domesticated	aromatic-amino-acid transaminase [EC:2.6.1.57]
K08277	1.1776e-06	1.07796e-05	0.00587756	Domesticated	arrestin-1
K14051	0.00273858	0.00363908	0.00246539	Domesticated	arsenate reductase [EC:1.20.4.1]
K15664	0.000218056	0.0003319	0.034504	Domesticated	arsenite/tail-anchored protein-transporting ATPase [EC:3.6.3.16 3.6.3.-]
K08170	1.49057e-05	7.92392e-06	0.0123295	Wild	arylacetamide deacetylase [EC:3.1.1.3]
K18088	2.81613e-05	3.98145e-05	0.00152566	Domesticated	arylformamidase [EC:3.5.1.9]
K16711	1.1776e-06	1.07796e-05	0.00587756	Domesticated	arylformamidase [EC:3.5.1.9]
K07221	0.000664725	0.00101737	0.00035524	Domesticated	arylsulfatase D/F/H [EC:3.1.6.-]
K16092	0.00154938	0.0024098	0.00185895	Domesticated	asparagine---oxo-acid transaminase [EC:2.6.1.14]
K08738	0.00303969	0.00357857	0.0234236	Domesticated	aspartate aminotransferase, cytoplasmic [EC:2.6.1.1]
K19207	2.03629e-05	0	5.20025e-05	Wild	aspartate racemase [EC:5.1.1.13]
K16100	2.46296e-06	9.43234e-06	8.92189e-06	Domesticated	aspartyl-tRNA(Asn)/glutamyl-tRNA(Gln) amidotransferase subunit B [EC:6.3.5.6 6.3.5.7]
K16124	0.0011933	0.00197487	1.78918e-05	Domesticated	aspartyl-tRNA(Asn)/glutamyl-tRNA(Gln) amidotransferase subunit C [EC:6.3.5.6 6.3.5.7]
K00563	0.00137453	0.00195439	0.00458212	Domesticated	ATP citrate (pro-S)-lyase [EC:2.3.3.8]
K17735	0.000357264	0.000557225	0.000658813	Domesticated	ATP phosphoribosyltransferase [EC:2.4.2.17]
K03698	2.29528e-05	5.42844e-06	0.0314832	Wild	ATP synthase mitochondrial F1 complex assembly factor 1
K10906	8.25484e-06	1.83059e-05	0.00101856	Domesticated	ATPase family AAA domain-containing protein 3A/B
K13873	7.22985e-05	0.000103172	0.0001974	Domesticated	ATPase inhibitor, mitochondrial
K02745	4.8063e-06	7.41137e-07	0.0348526	Wild	ATP-binding cassette, subfamily A (ABC1), member 12
K02742	0.000208083	0.000452853	6.11838e-08	Domesticated	ATP-binding cassette, subfamily A (ABC1), member 4
K02747	7.02e-06	6.4399e-07	0.00103646	Wild	ATP-binding cassette, subfamily A (ABC1), member 5
K02770	0.00284719	0.00377474	0.0118371	Domesticated	ATP-binding cassette, subfamily B (MDR/TAP), member 11
K02763	4.8063e-06	4.4894e-07	0.00439751	Wild	ATP-binding cassette, subfamily B (MDR/TAP), member 4 [EC:3.6.3.44]
K02764	4.8063e-06	4.4894e-07	0.00439751	Wild	ATP-binding cassette, subfamily B (MDR/TAP), member 5
K02765	4.8063e-06	4.4894e-07	0.00439751	Wild	ATP-binding cassette, subfamily B (MDR/TAP), member 6
K02768	0.00480183	0.00609874	0.0181378	Domesticated	ATP-binding cassette, subfamily B (MDR/TAP), member 7
K12136	5.35222e-06	2.2305e-05	0.0264676	Domesticated	ATP-binding cassette, subfamily B, HAIF transporter
K18824	5.75442e-06	3.17779e-05	4.30565e-06	Domesticated	ATP-binding cassette, subfamily B, multidrug efflux pump
K16378	0.0012688	0.00198508	7.81071e-05	Domesticated	ATP-binding cassette, subfamily B, multidrug efflux pump
K14657	0.000285742	0.000429607	0.00466417	Domesticated	ATP-binding cassette, subfamily B, salmochelin/enterobactin exporter
K22136	0.000273339	9.56788e-05	0.0110305	Wild	ATP-binding cassette, subfamily C, bacterial RsaD
K02793	0.00152882	0.00192417	0.00334981	Domesticated	ATP-binding cassette, subfamily G (WHITE), member 2
K12152	0.00104465	0.00190633	2.68879e-05	Domesticated	ATP-dependent DNA helicase HMI1, mitochondrial [EC:3.6.4.12]
K18642	4.1971e-05	2.89746e-05	0.0454306	Wild	ATP-dependent helicase HrpA [EC:3.6.4.13]
K19721	1.37732e-05	1.94104e-06	0.0018321	Wild	ATP-dependent helicase/nuclease subunit B [EC:3.1.-.- 3.6.4.12]
K10962	1.1776e-06	1.07796e-05	0.00587756	Domesticated	ATP-dependent NAD(P)H-hydrate dehydratase [EC:4.2.1.93]
K07702	7.1244e-05	0.000106517	0.0192256	Domesticated	ATP-dependent RNA helicase [EC:3.6.4.13]
K08996	0.000128526	0.000175215	0.000458512	Domesticated	ATP-dependent RNA helicase DDX10/DBP4 [EC:3.6.4.13]
K07574	0.00154851	0.00241065	0.00573299	Domesticated	ATP-dependent RNA helicase DDX42 [EC:3.6.4.13]
K07546	1.81784e-05	3.44871e-06	0.0100666	Wild	ATP-dependent RNA helicase DDX46/PRP5 [EC:3.6.4.13]
K08997	0.00484846	0.00618439	0.0118379	Domesticated	ATP-dependent RNA helicase DDX47/RRP3 [EC:3.6.4.13]
K08999	0.000519342	0.000112314	0.0043722	Wild	ATP-dependent RNA helicase DDX52/ROK1 [EC:3.6.4.13]
K13609	0.000383089	0.000771098	3.17679e-06	Domesticated	ATP-dependent RNA helicase DDX53 [EC:3.6.4.13]
K09001	0.0051452	0.00624937	0.015495	Domesticated	ATP-dependent RNA helicase DHR2 [EC:3.6.4.13]
K09000	4.2332e-06	9.72099e-07	0.0374764	Wild	ATP-dependent RNA helicase DHX37/DHR1 [EC:3.6.4.13]
K07703	0.000127609	0.000214445	0.013141	Domesticated	ATP-dependent RNA helicase DHX57 [EC:3.6.4.13]
K11391	0.000219283	0.000452853	5.86728e-07	Domesticated	ATP-dependent RNA helicase TDRD9 [EC:3.6.4.13]
K02562	6.48257e-05	0.000104614	0.00507495	Domesticated	atrazine chlorohydrolase [EC:3.8.1.8]
K07182	0.000577014	0.000726535	0.014476	Domesticated	atrial natriuretic peptide clearance receptor
K07180	0.00176614	0.00246618	0.000708002	Domesticated	atrial natriuretic peptide receptor A [EC:4.6.1.2]
K07733	0.000749779	0.000910206	0.0229488	Domesticated	aureusidin synthase [EC:1.21.3.6]
K14266	0.000173132	0.000304189	0.000288782	Domesticated	aurichin B epoxide hydrolase
K13042	2.86295e-06	0	0.0315771	Wild	autophagy-related protein 16-2
K13877	0.00218178	0.00283365	0.00617129	Domesticated	autophagy-related protein 30
K11084	0.00142306	0.00174045	0.0163341	Domesticated	autophagy-related protein 9
K03571	0.00219134	0.0035033	0.000567559	Domesticated	autotransporter family porin
K13014	0.000369878	0.000686216	4.51268e-05	Domesticated	avenacosidase [EC:3.2.1.188]
K08082	0.00109191	0.00138818	0.0435437	Domesticated	Avr2 protein
K22320	0.000303455	0.000421843	0.00451399	Domesticated	azobenzene reductase [EC:1.7.1.6]
K18364	9.47428e-05	0.000193779	4.72906e-05	Domesticated	bacitracin synthase 1
K08163	4.63614e-06	2.01304e-05	0.0190895	Domesticated	bacteriochlorophyllide d C-12(1)-methyltransferase [EC:2.1.1.331]
K21961	2.70125e-05	2.83493e-06	1.13105e-07	Wild	bacteriophage N4 adsorption protein A
K07543	1.20226e-06	0	0.0315876	Wild	baculoviral IAP repeat-containing protein 1
K11913	0.000251081	0.000359094	0.00229643	Domesticated	Bardet-Biedl syndrome 10 protein
K11914	0.00105741	0.0014567	0.000460416	Domesticated	Bardet-Biedl syndrome 12 protein
K11910	0.000276146	0.000479688	1.944e-05	Domesticated	Bardet-Biedl syndrome 9 protein
K00496	0.000213207	8.89483e-05	0.00105416	Wild	barrierpepsin [EC:3.4.23.35]
K09939	0.000374804	0.000499704	0.0211843	Domesticated	baruol synthase [EC:5.4.99.57]
K03187	0.0016788	0.0022194	0.0085954	Domesticated	basigin
K07236	0.000210967	0.000457849	7.7076e-08	Domesticated	battenin
K03609	0.00345987	0.00470721	0.00644817	Domesticated	B-cell linker protein
K07740	0.000208083	0.000452853	6.11838e-08	Domesticated	bcl2 associated transcription factor 1
K10018	0.000540786	0.000571242	0.0246629	Domesticated	Bcl-2-like protein 11
K09965	7.92925e-05	0.000145437	0.000122727	Domesticated	benzene/toluene/chlorobenzene dioxygenase subunit beta [EC:1.14.12.3 1.14.12.11 1.14.12.-]
K16645	2.09417e-05	1.90144e-06	1.0262e-06	Wild	benzoyl-CoA 2,3-epoxidase subunit B [EC:1.14.13.208]
K03690	0.00107029	0.0020002	1.67552e-05	Domesticated	benzylsuccinate synthase [EC:4.1.99.11]
K13739	1.1776e-06	1.07796e-05	0.00587756	Domesticated	beta/10-epi-gamma/alpha-eudesmol synthase [EC:4.2.3.68 4.2.3.84 4.2.3.85]
K08194	0.00115477	0.00169431	0.00125895	Domesticated	beta-1,2-mannosyltransferase [EC:2.4.1.-]
K06152	0.000538833	0.000784093	0.00401482	Domesticated	beta-1,3-glucuronyltransferase [EC:2.4.1.135 2.4.1.-]
K05358	0.00130077	0.00159972	0.00697495	Domesticated	beta-1,3-N-acetylgalactosaminyltransferase 2 [EC:2.4.1.313]
K05368	0.000102445	0.000185897	2.41139e-05	Domesticated	beta-1,3-N-acetylglucosaminyltransferase 7 [EC:2.4.1.-]
K08195	0.00176751	0.00234935	0.00260623	Domesticated	beta-1,4-N-acetylgalactosaminyltransferase [EC:2.4.1.-]
K03658	0.000780165	0.00106875	0.00100951	Domesticated	beta-1,4-N-acetylglucosaminyltransferase [EC:2.4.1.141]
K09732	1.6663e-06	3.56565e-06	0.00475762	Domesticated	beta-amyrin 24-hydroxylase [EC:1.14.99.43]
K13061	0.000142213	0.000188068	0.0204883	Domesticated	beta-arabinofuranosyltransferase [EC:2.4.2.-]
K01751	7.66808e-05	7.3167e-05	0.00790238	Wild	beta-arrestin
K22233	3.16369e-06	0	0.0126086	Wild	beta-carotene 15,15-dioxygenase [EC:1.13.11.63]
K09726	4.77013e-06	1.46112e-06	0.0118867	Wild	beta-caryophyllene synthase [EC:4.2.3.57]
K01795	6.76128e-06	2.51617e-05	2.41652e-05	Domesticated	Beta-catenin-interacting protein 1 (Inhibitor of beta-catenin and Tcf-4)
K13684	1.1776e-06	1.07796e-05	0.00587756	Domesticated	beta-cubebene synthase [EC:4.2.3.128]
K07164	0.0010163	0.000410838	0.0439825	Wild	beta-galactosidase [EC:3.2.1.23]
K07140	0.00282579	0.00302996	0.0201118	Domesticated	beta-galactoside alpha-2,6-sialyltransferase (sialyltransferase 0160) [EC:2.4.99.1]
K00242	0.00568781	0.00756522	0.0141152	Domesticated	beta-galactoside alpha-2,6-sialyltransferase (sialyltransferase 2) [EC:2.4.99.1]
K13599	0.00483408	0.00597022	0.00654284	Domesticated	beta-glucan synthesis-associated protein KRE6
K15830	5.35222e-06	2.2305e-05	0.0264676	Domesticated	beta-glucoside operon transcriptional antiterminator
K15670	1.52362e-05	3.43239e-07	9.79576e-05	Wild	beta-glucuronidase [EC:3.2.1.31]
K13060	0.000261369	0.000343929	0.0251436	Domesticated	beta-glucuronosyltransferase [EC:2.4.1.-]
K18831	0.000359577	0.00051894	0.0101947	Domesticated	betaine reductase complex component B subunit alpha [EC:1.21.4.4]
K15675	0.000490737	0.000719708	0.00033994	Domesticated	beta-ketoacyl ACP reductase [EC:1.1.1.100]
K18094	0.000133278	0.000292517	1.62739e-09	Domesticated	beta-lactamase class A PER [EC:3.5.2.6]
K13918	0.000465249	0.000915509	5.18979e-07	Domesticated	beta-lactamase class A SME [EC:3.5.2.6]
K18095	0.00236034	0.00409898	5.49385e-06	Domesticated	beta-lactamase class C ACT/MIR [EC:3.5.2.6]
K20801	3.4185e-05	4.33052e-05	0.00716713	Domesticated	beta-lactamase class C CMY-2 [EC:3.5.2.6]
K21784	1.71249e-05	1.85128e-06	0.035201	Wild	beta-lactamase class D OXA-22 [EC:3.5.2.6]
K11720	0.00472232	0.00599154	0.0106042	Domesticated	beta-lactamase class D OXA-50 [EC:3.5.2.6]
K11719	0.0029159	0.00486184	1.20686e-05	Domesticated	beta-lactamase class D OXA-58 [EC:3.5.2.6]
K16243	8.25869e-06	1.55789e-06	0.00942613	Wild	beta-lysine N6-acetyltransferase [EC:2.3.1.264]
K07340	0.00120646	0.00197685	6.25202e-05	Domesticated	beta-sarcoglycan
K03764	7.11942e-05	0.000120679	0.0098879	Domesticated	beta-site APP-cleaving enzyme 2 (memapsin 1) [EC:3.4.23.45]
K14067	0.0015973	0.00199765	0.0141139	Domesticated	beta-trans-bergamotene synthase [EC:4.2.3.-]
K14587	1.1776e-06	1.07796e-05	0.00587756	Domesticated	beta-ureidopropionase [EC:3.5.1.6]
K14588	0.000287533	0.000573512	1.46338e-05	Domesticated	bicarbonate transport system ATP-binding protein [EC:3.6.3.-]
K15641	4.32064e-05	2.066e-06	0.0224904	Wild	bidirectional [NiFe] hydrogenase diaphorase subunit [EC:1.6.5.3]
K15665	0.000719524	0.000974881	0.00372678	Domesticated	biflaviolin synthase [EC:1.14.21.7]
K22087	5.14321e-05	7.92122e-05	0.00946287	Domesticated	bifunctional diaminopimelate decarboxylase / aspartate kinase [EC:4.1.1.20 2.7.2.4]
K19235	6.48257e-05	0.000106472	0.00502874	Domesticated	bifunctional enzyme CysN/CysC [EC:2.7.7.4 2.7.1.25]
K16233	1.94338e-06	0	0.0315876	Wild	bifunctional protein TilS/HprT [EC:6.3.4.19 2.4.2.8]
K18767	0.000145263	0.000220035	0.00145545	Domesticated	bifunctional UDP-N-acetylglucosamine pyrophosphorylase / Glucosamine-1-phosphate N-acetyltransferase [EC:2.7.7.23 2.3.1.157]
K02556	0.0049177	0.00694731	0.000483028	Domesticated	bilin biosynthesis protein
K02557	0.00734151	0.00893687	0.015495	Domesticated	bilin biosynthesis protein
K09153	0.000256469	0.000100535	0.00180659	Wild	biotin carboxyl carrier protein
K22487	1.1776e-06	1.07796e-05	0.00587756	Domesticated	biuret amidohydrolase [EC:3.5.1.84]
K22474	0.00124255	0.00210065	3.18839e-06	Domesticated	blue copper oxidase
K03117	0.00676613	0.00827825	0.0453375	Domesticated	B-lymphocyte antigen CD19
K01452	0.0014425	0.00200273	0.00103636	Domesticated	bombesin-like receptor 3
K06136	0.00107896	0.00141149	0.00342479	Domesticated	bone marrow proteoglycan
K02669	0.00266414	0.00378397	0.00337625	Domesticated	bone morphogenetic protein 1 [EC:3.4.24.19]
K02667	0.00603565	0.00705517	0.0367782	Domesticated	bone morphogenetic protein 15
K02665	0.000432165	0.000749471	1.05223e-05	Domesticated	bone morphogenetic protein 3
K10218	0.00243934	0.0033768	0.000648383	Domesticated	bone morphogenetic protein 8
K05594	6.48257e-05	0.000102678	0.00717669	Domesticated	brachyury protein
K10557	2.89335e-05	4.44507e-05	0.000362169	Domesticated	brain acid soluble protein 1
K01904	3.57058e-05	3.96419e-06	3.07256e-06	Wild	brain-specific angiogenesis inhibitor 3
K17717	2.46296e-06	9.43234e-06	8.92189e-06	Domesticated	branched-chain amino acid transport system ATP-binding protein
K18373	1.10201e-05	1.81236e-05	0.00191748	Domesticated	branched-chain amino acid transport system permease protein
K06887	6.10594e-05	0.00011431	2.23977e-05	Domesticated	BRCA1/BRCA2-containing complex subunit 3 [EC:3.4.19.-]
K12962	0.000295394	0.00046261	0.00327715	Domesticated	BRCA1-A complex subunit Abraxas
K07084	0.000142278	0.000199793	0.0112503	Domesticated	BRCA1-A complex subunit BRE
K12963	0.000175893	0.000299109	3.50577e-06	Domesticated	BRCA1-A complex subunit RAP80
K05973	0.00177176	0.00244916	0.00262723	Domesticated	breast cancer type 1 susceptibility protein [EC:2.3.2.27]
K12426	0.000118363	0.000137451	0.0229106	Domesticated	bridging integrator 3
K13831	4.07924e-05	4.24427e-05	0.00568431	Domesticated	bromodomain-containing protein 9
K12992	0.000309314	0.000364803	0.00435186	Domesticated	bromoxynil nitrilase [EC:3.5.5.6]
K03608	0.00269867	0.00407534	0.000283759	Domesticated	Bruton agammaglobulinemia tyrosine kinase [EC:2.7.10.2]
K05851	9.25753e-05	0.000245726	2.42206e-06	Domesticated	BTB/POZ domain-containing protein 16
K05844	0.00119315	0.00204083	2.00622e-06	Domesticated	BTB/POZ domain-containing protein 8
K13642	8.95177e-06	8.15587e-06	0.0454094	Wild	BTB/POZ domain-containing protein KCTD6
K13643	0.00188693	0.00258903	0.00472442	Domesticated	BTB/POZ domain-containing protein KCTD7/14
K13283	0.000978112	0.00155287	0.000421811	Domesticated	butane monooxygenase alpha subunit [EC:1.14.13.230]
K13284	1.1776e-06	1.07796e-05	0.00587756	Domesticated	butane monooxygenase beta subunit [EC:1.14.13.230]
K13285	1.1776e-06	1.07796e-05	0.00587756	Domesticated	butane monooxygenase gamma subunit [EC:1.14.13.230]
K13286	1.1776e-06	1.07796e-05	0.00587756	Domesticated	butane monooxygenase reductase
K13287	1.1776e-06	1.07796e-05	0.00587756	Domesticated	butane monooxygenase regulatory protein
K02674	0.000419501	0.000619446	0.00148286	Domesticated	C motif chemokine 1
K11628	1.06414e-05	3.43239e-07	4.23471e-05	Wild	C->U-editing enzyme APOBEC3 [EC:3.5.4.-]
K21977	4.33379e-05	5.66249e-06	0.00093653	Wild	C4-dicarboxylate transporter, DctM subunit
K09772	0.000786867	0.00040782	0.0330345	Wild	C7-C12 aromatase (ARO/CYC) [EC:4.2.1.-]
K17750	1.11497e-05	3.12648e-06	0.0109137	Wild	Ca-activated chloride channel homolog
K08369	0.00537346	0.00707698	0.011206	Domesticated	cabut
K19743	9.19176e-05	0.000205182	0.00142843	Domesticated	cadaverine:lysine antiporter
K03442	0.00247245	0.00381048	0.000417862	Domesticated	cadherin 12, type 2, N-cadherin 2
K03449	0.00277045	0.00380134	0.00683433	Domesticated	cadherin 17, LI cadherin
K03444	2.28976e-05	1.01397e-05	0.0100662	Wild	cadherin 19, type 2
K03435	0.000919806	0.00183306	8.21305e-09	Domesticated	cadherin 4, type 1, R-cadherin
K03185	0.00418129	0.00561761	0.00216878	Domesticated	cadherin 5, type 2, VE-cadherin
K10125	0.00417792	0.00537051	0.00312368	Domesticated	cadherin-related family member 3
K10126	0.00488552	0.00616699	0.0130201	Domesticated	cadherin-related family member 4
K07470	4.63614e-06	2.03254e-05	0.013458	Domesticated	caffeine synthase [EC:2.1.1.160]
K07016	2.32903e-06	0	0.00507829	Wild	cag pathogenicity island protein 1
K07026	6.1617e-05	9.59578e-05	0.00458255	Domesticated	cag pathogenicity island protein 10
K07030	0.000263321	5.35695e-05	0.00375313	Wild	cag pathogenicity island protein 14
K07031	4.16666e-05	8.66886e-05	0.00090913	Domesticated	cag pathogenicity island protein 15
K07035	1.02849e-05	2.77138e-06	0.0494502	Wild	cag pathogenicity island protein 19
K07038	0.00111673	0.00147907	0.0117219	Domesticated	cag pathogenicity island protein 21
K07039	0.00156563	0.00233248	0.000300045	Domesticated	cag pathogenicity island protein 22
K07018	0.00427037	0.00596187	0.00322264	Domesticated	cag pathogenicity island protein 3
K07019	0.00159969	0.0025862	0.00010331	Domesticated	cag pathogenicity island protein 4
K11080	0.000431755	0.000530851	0.0345733	Domesticated	calcipressin-2
K01878	0.00409955	0.00607949	0.00027851	Domesticated	calcitonin receptor-like
K10544	0.00317378	0.00355261	0.0197275	Domesticated	calcium and integrin-binding protein 1
K03597	0.0005688	0.00124272	4.71219e-07	Domesticated	calcium/calmodulin-dependent protein kinase kinase 2 [EC:2.7.11.17]
K02278	0.00152079	0.00209571	0.00101012	Domesticated	calcium-activated chloride channel regulator 1
K02279	0.00197901	0.00219625	0.0258844	Domesticated	calcium-activated chloride channel regulator 2
K02280	0.0013395	0.0019955	0.000102317	Domesticated	calcium-activated chloride channel regulator 3/4
K07184	0.000200767	0.000406066	4.75261e-07	Domesticated	caldesmon
K13252	2.06646e-06	3.99336e-06	0.00299331	Domesticated	calicheamicin aminopentosyltransferase [EC:2.4.2.-]
K00479	0.000762968	0.00102995	0.00934172	Domesticated	calpain-1 [EC:3.4.22.52]
K02046	0.00389008	0.00417343	0.0271993	Domesticated	calpain-12 [EC:3.4.22.-]
K01283	0.000141099	0.000263871	1.94285e-05	Domesticated	calpain-2 [EC:3.4.22.53]
K01581	0.00196407	0.00274397	0.000402839	Domesticated	calpastatin
K04014	2.11648e-06	1.07796e-05	0.0160573	Domesticated	calreticulin
K04775	0.000449415	0.000705343	3.78024e-05	Domesticated	cAMP response element modulator
K04773	0.00561397	0.00637173	0.0428063	Domesticated	cAMP response element-binding protein, invertebrate
K10806	0.00344921	0.00439469	0.0037616	Domesticated	cancer susceptibility candidate protein 1
K21473	8.03014e-05	3.97812e-05	0.00763124	Wild	candicidin polyketide synthase FscC
K01578	0.000260068	0.000482131	9.39623e-05	Domesticated	cannabinoid receptor 2 (macrophage)
K05788	0.00417388	0.00604153	0.000374493	Domesticated	CAP-Gly domain-containing linker protein 1
K05789	5.59752e-06	4.02509e-05	5.55107e-05	Domesticated	CAP-Gly domain-containing linker protein 2
K05790	6.48257e-05	0.000104614	0.00507495	Domesticated	CAP-Gly domain-containing linker protein 3/4
K09895	0.000517541	0.000957003	1.95192e-06	Domesticated	carbamoyltransferase
K05375	0.000288624	0.000442106	0.000494545	Domesticated	carbohydrate 4-sulfotransferase 8 [EC:2.8.2.-]
K02050	0.00626066	0.00763663	0.0211673	Domesticated	carbohydrate 6-sulfotransferase 2 [EC:2.8.2.-]
K14583	1.09485e-06	0	0.0315876	Wild	carbon dioxide concentrating mechanism protein CcmO
K00413	0.00227384	0.00372176	3.12184e-05	Domesticated	carboxypeptidase D [EC:3.4.16.6]
K07700	7.39909e-05	0.000111517	0.0118015	Domesticated	carboxypeptidase N regulatory subunit
K00423	5.09469e-06	1.46717e-05	6.98982e-06	Domesticated	carboxypeptidase Q [EC:3.4.17.-]
K21962	3.82696e-05	8.4024e-06	3.5223e-05	Wild	carboxypeptidase Ss1 [EC:3.4.17.-]
K03151	0.000455259	0.000681867	0.0104952	Domesticated	carcinoembryonic antigen-related cell adhesion molecule
K02588	0.000261516	0.000346309	0.0193004	Domesticated	cardiotrophin 1
K13592	0.000586431	0.000809139	0.00607828	Domesticated	cargo-transport protein YPP1
K11089	7.61143e-05	0.000100495	0.000571526	Domesticated	carlactone synthase / all-trans-10-apo-beta-carotenal 13,14-cleaving dioxygenase [EC:1.13.11.69 1.13.11.70]
K21787	4.629e-06	6.0533e-07	0.00119115	Wild	carnitine 3-dehydrogenase [EC:1.1.1.108]
K19731	1.84922e-05	3.53137e-05	0.000179096	Domesticated	carnitine monooxygenase subunit [EC:1.14.13.239]
K00102	0.00321831	0.00365788	0.0390052	Domesticated	carotenoid 9,10(9,10)-cleavage dioxygenase 1 [EC:1.13.11.-]
K07669	0.00610003	0.00710443	0.0376557	Domesticated	casbene synthase [EC:4.2.3.8]
K13670	8.22341e-06	8.50099e-06	0.0225308	Domesticated	CASK-interacting protein
K02047	0.0035444	0.00400371	0.0188572	Domesticated	caspase 12 [EC:3.4.22.-]
K01706	0.00134724	0.00202449	0.00103609	Domesticated	caspase 14 [EC:3.4.22.-]
K00687	1.49082e-05	1.72052e-06	0.00352796	Wild	caspase 3 [EC:3.4.22.56]
K07537	7.07257e-06	9.65036e-06	0.00373596	Domesticated	caspase recruitment domain-containing protein 8
K00137	0.00553833	0.00646035	0.0408683	Domesticated	catechol O-methyltransferase [EC:2.1.1.6]
K00406	0.00182769	0.0024636	0.000865219	Domesticated	cathepsin C [EC:3.4.14.1]
K14633	0.000128517	0.000148311	0.0364122	Domesticated	cationic antimicrobial peptide transport system ATP-binding protein
K15353	0	2.53894e-06	0.0440169	Domesticated	cation-transporting P-type ATPase A/B [EC:3.6.3.-]
K15371	0.00218048	0.00295934	0.00227579	Domesticated	cation-transporting P-type ATPase F [EC:3.6.3.-]
K03078	6.37775e-05	0.000108163	0.00305562	Domesticated	caveolin 1
K02966	1.78454e-06	0	0.0126003	Wild	CBF1 interacting corepressor
K01459	7.55597e-05	9.56387e-05	0.011768	Domesticated	C-C chemokine receptor type 1
K01460	1.59069e-05	5.75766e-05	7.21898e-05	Domesticated	C-C chemokine receptor type 2
K01467	0.00125188	0.00147676	0.0252422	Domesticated	C-C chemokine receptor type 9
K01469	0.000629678	0.000695081	0.0124934	Domesticated	C-C chemokine receptor-like 1
K02681	6.37775e-05	0.000104614	0.00305537	Domesticated	C-C motif chemokine 1
K10192	1.55999e-05	8.29447e-06	0.046501	Wild	C-C motif chemokine 11
K02679	6.78007e-05	0.000105484	0.0113395	Domesticated	C-C motif chemokine 19
K02680	6.48257e-05	0.00010687	0.00480749	Domesticated	C-C motif chemokine 28
K07313	0.00148726	0.00192978	0.0232754	Domesticated	C-C motif chemokine 5
K02676	0.000395672	0.00055414	0.00183423	Domesticated	C-C motif chemokine 7
K03182	0.00151099	0.00194828	0.00789168	Domesticated	CD109 antigen
K03194	0.000105219	0.000180742	0.00253124	Domesticated	CD160 antigen
K03197	8.24243e-05	0.000223636	1.48723e-07	Domesticated	CD163 antigen
K03198	0.000201508	0.000483348	4.58336e-07	Domesticated	CD164 antigen
K03204	0.000228401	0.000495757	1.63229e-06	Domesticated	CD177 antigen
K03207	1.39859e-05	3.01619e-05	0.00568715	Domesticated	CD180 antigen
K03119	0.00116184	0.00160706	0.00305076	Domesticated	CD22 antigen
K03219	5.85082e-05	9.72178e-05	0.000726994	Domesticated	CD226 antigen
K01392	9.02044e-05	3.61489e-05	0.0336448	Wild	CD59 antigen
K03149	0.0055593	0.00650778	0.0196015	Domesticated	CD63 antigen
K03154	0.00503344	0.00590026	0.0203713	Domesticated	CD69 antigen
K03112	0.000216644	0.000452853	2.45319e-07	Domesticated	CD9 antigen
K03169	0.00225691	0.00284264	0.0127579	Domesticated	CD96 antigen
K04618	2.47926e-05	3.29392e-05	0.0168665	Domesticated	CDC-like kinase [EC:2.7.12.1]
K21698	0.000781373	0.00144979	2.99636e-06	Domesticated	c-di-GMP phosphodiesterase [EC:3.1.4.52]
K21721	5.53322e-05	7.9874e-05	0.000218239	Domesticated	c-di-GMP phosphodiesterase [EC:3.1.4.52]
K03292	0.00188907	0.0024106	0.00823435	Domesticated	CDK inhibitor PHO81
K06163	0.000860598	0.000887998	0.0387667	Domesticated	CDK-activating kinase assembly factor MAT1
K15907	4.64429e-06	2.88599e-08	0.00962232	Wild	CDP-2,3-bis-(O-geranylgeranyl)-sn-glycerol synthase [EC:2.7.7.67]
K09760	0.00553489	0.00658514	0.012672	Domesticated	CDP-3, 6-dideoxy-D-glycero-L-glycero-4-hexulose-4-reductase [EC:1.1.1.-]
K07272	5.3948e-06	6.20676e-07	0.00618873	Wild	CDP-abequose synthase [EC:1.1.1.341]
K00303	0.00213886	0.00316828	0.00115752	Domesticated	CDP-diacylglycerol--inositol 3-phosphatidyltransferase [EC:2.7.8.11]
K03418	6.64035e-06	8.83399e-07	0.00313982	Wild	cell adhesion molecule 1
K03417	0.00241868	0.00327826	0.0149888	Domesticated	cell adhesion molecule 3
K03303	0.00197879	0.00267811	0.00688373	Domesticated	cell cycle checkpoint protein
K00903	0.000107127	4.89641e-05	0.0143969	Wild	cell cycle checkpoint protein [EC:3.1.11.2]
K00799	0.00392702	0.0054707	0.0010276	Domesticated	cell cycle checkpoint protein MEC1
K03327	0.00522851	0.0066317	0.00859558	Domesticated	cell cycle protein kinase DBF20 [EC:2.7.11.-]
K00822	0.00375675	0.00436515	0.020899	Domesticated	cell cycle regulator
K12349	2.61937e-05	1.79043e-06	3.45354e-06	Wild	cell death protein hid
K03324	0.00172071	0.00237431	0.0020495	Domesticated	cell division control protein CDC15 [EC:2.7.11.1]
K03278	1.34024e-06	2.50431e-05	5.95186e-05	Domesticated	cell division cycle 14 [EC:3.1.3.16 3.1.3.48]
K01197	0.000140799	0.000175822	0.0283249	Domesticated	cell division cycle 20-like protein 1, cofactor of APC complex
K21039	1.1776e-06	1.07796e-05	0.00587756	Domesticated	cell division protein ZapC
K22003	0.00103698	0.00138349	0.00611819	Domesticated	cell division topological specificity factor
K16555	0.000387707	0.000507525	0.0086877	Domesticated	cellobiose epimerase [EC:5.1.3.11]
K15344	0	2.53894e-06	0.0440169	Domesticated	cellobiose transport system substrate-binding protein
K00383	0.00462827	0.00521766	0.030736	Domesticated	cellulose 1,4-beta-cellobiosidase [EC:3.2.1.91]
K22501	1.1776e-06	1.07796e-05	0.00587756	Domesticated	cellulose synthase operon protein C
K10085	3.81462e-06	8.3139e-07	0.0353438	Wild	centlein
K11211	3.43323e-05	6.58278e-05	1.36716e-05	Domesticated	cephamycin C biosynthesis protein
K02024	0.000334297	0.000457473	4.87655e-05	Domesticated	ceramide kinase [EC:2.7.1.138]
K02019	0.00253102	0.00363997	0.000323176	Domesticated	ceramide synthetase [EC:2.3.1.24]
K07237	0.000210967	0.000455564	9.90671e-08	Domesticated	ceroid-lipofuscinosis neuronal protein 5
K07212	4.23101e-06	8.3139e-07	0.0161059	Wild	ceroid-lipofuscinosis neuronal protein 6
K13655	1.62721e-05	4.91785e-05	2.95066e-05	Domesticated	C-ets-2
K03614	9.56849e-05	0.000197109	0.000208253	Domesticated	cGMP-dependent protein kinase 1 [EC:2.7.11.12]
K18363	5.35747e-06	8.52894e-06	0.00245987	Domesticated	chaperone modulatory protein CbpM
K21210	1.7462e-06	9.10936e-06	0.000381982	Domesticated	chaperone protein EcpD
K07102	0.00277701	0.00408828	0.000880342	Domesticated	charged multivesicular body protein 2A
K07109	6.63428e-05	0.000104614	0.0105843	Domesticated	charged multivesicular body protein 5
K16557	0.000282359	0.000339235	0.0402452	Domesticated	chemosensory pili system protein ChpE
K18983	0.000411537	0.000527736	0.0218254	Domesticated	chemotaxis protein CheX
K22081	0.000155569	0.00022375	0.000915549	Domesticated	chemotaxis-related protein WspD
K21949	0.000119516	0.000135497	0.0136154	Domesticated	chitin disaccharide deacetylase [EC:3.5.1.105]
K19113	3.68335e-06	1.43399e-05	0.00101045	Domesticated	chitin synthase [EC:2.4.1.16]
K10748	6.48257e-05	0.000104614	0.00507495	Domesticated	chitinase 3-like 3/4
K15125	0.00101806	0.0017749	1.72087e-05	Domesticated	chloramphenicol O-acetyltransferase type A [EC:2.3.1.28]
K02277	9.85807e-05	1.84347e-05	0.00221197	Wild	chloride intracellular channel protein 6
K15862	0.000657691	0.000973598	0.000251019	Domesticated	chlorite dismutase [EC:1.13.11.49]
K04039	9.87051e-05	0.000136375	0.00789062	Domesticated	chlorophyllase [EC:3.1.1.14]
K02461	0.000941428	0.00151041	0.000344736	Domesticated	cholecystokinin
K01479	0.00302485	0.00425533	0.00590558	Domesticated	cholecystokinin A receptor
K01480	0.00228128	0.00292793	0.0106776	Domesticated	cholecystokinin B receptor
K00108	0.00516249	0.00595148	0.0303654	Domesticated	cholestanetriol 26-monooxygenase [EC:1.14.15.15]
K21061	0.000233292	0.000345591	0.00211326	Domesticated	cholesterol oxidase [EC:1.1.3.6]
K00261	0.00139368	0.000889523	0.0463585	Wild	choline kinase [EC:2.7.1.32]
K08178	0.000923855	0.0013113	4.11899e-05	Domesticated	choline/ethanolamine phosphotransferase [EC:2.7.8.1 2.7.8.2]
K16215	4.10479e-06	0	0.0315876	Wild	choline-phosphate cytidylyltransferase [EC:2.7.7.15]
K02048	0.00351353	0.00404167	0.0165519	Domesticated	chondroitin 4-sulfotransferase 12 [EC:2.8.2.5]
K03780	7.98068e-06	4.9083e-05	6.68466e-05	Domesticated	chondroitin 4-sulfotransferase 13 [EC:2.8.2.5]
K00311	0.00333998	0.00447919	0.00479612	Domesticated	chondroitin 6-sulfotransferase 3 [EC:2.8.2.17]
K18901	0.00257487	0.00421657	4.8999e-06	Domesticated	chondroitin B lyase [EC:4.2.2.19]
K00230	8.99803e-05	0.000129831	0.00890409	Domesticated	chondroitin sulfate N-acetylgalactosaminyltransferase 1/2 [EC:2.4.1.174 2.4.1.175]
K19623	4.46063e-05	6.65234e-05	0.0293715	Domesticated	chondroitin-sulfate-ABC endolyase/exolyase [EC:4.2.2.20 4.2.2.21]
K10565	2.4265e-05	9.65464e-06	0.0224753	Wild	chordin-like protein 2
K17227	0.000128497	0.000254009	4.84302e-06	Domesticated	chorismate dehydratase [EC:4.2.1.151]
K06596	0.00149479	0.00223335	0.000178452	Domesticated	chromobox protein 7
K06597	9.84692e-05	0.000163829	1.56453e-07	Domesticated	chromobox protein 8
K00179	8.46344e-05	0.000128012	0.000119453	Domesticated	chromodomain protein Y [EC:2.3.1.48]
K12405	0.000319624	0.000401752	0.00457598	Domesticated	chromodomain-helicase-DNA-binding protein 1-like [EC:3.6.4.12]
K06726	0.000639356	0.00104338	0.0015421	Domesticated	chromodomain-helicase-DNA-binding protein 4 [EC:3.6.4.12]
K06447	0.00203904	0.00237266	0.0172147	Domesticated	chromosome transmission fidelity protein 8
K00427	0.000591379	0.000857261	0.00328616	Domesticated	chymotrypsin [EC:3.4.21.1]
K07062	0.00095793	0.00107828	0.00718394	Domesticated	circadian clock associated 1
K00705	0.00427728	0.00511173	0.0342497	Domesticated	circadian locomoter output cycles kaput protein [EC:2.3.1.48]
K09966	0.000108986	3.79166e-05	0.00202206	Wild	cis-1,2-dihydrobenzene-1,2-diol dehydrogenase [EC:1.3.1.19 1.3.1.-]
K19227	9.99055e-05	0.000150644	0.00622193	Domesticated	cis-L-3-hydroxyproline dehydratase [EC:4.2.1.171]
K09998	9.16182e-05	0.000165446	0.000188098	Domesticated	citron Rho-interacting kinase [EC:2.7.11.1]
K04017	1.1776e-06	1.07796e-05	0.00587756	Domesticated	class II, major histocompatibility complex, transactivator
K12072	2.16903e-05	4.78461e-05	0.00505496	Domesticated	classical protein kinase C beta type [EC:2.7.11.13]
K12370	0.00219982	0.00309441	0.000360988	Domesticated	clathrin coat assembly protein AP180
K01949	6.08088e-05	9.0861e-05	0.00595186	Domesticated	clathrin light chain A
K07467	3.68522e-05	1.64095e-05	0.00202652	Wild	clorobiocin biosynthesis protein CloN2
K10537	0.000510263	0.000637144	0.023716	Domesticated	clusterin
K01525	0.00160609	0.00277917	0.000289084	Domesticated	coagulation factor II (thrombin) receptor-like 2
K02471	0.0038504	0.0047474	0.00948617	Domesticated	coatomer subunit alpha
K20807	0.000550471	0.00062872	0.00514128	Domesticated	cob(I)alamin adenosyltransferase [EC:2.5.1.17]
K19052	3.66687e-06	9.1571e-07	0.0385928	Wild	cobalt/nickel transport system ATP-binding protein
K19633	3.78251e-07	0	0.0315876	Wild	cobalt/nickel transport system permease protein
K19976	8.97418e-05	7.79151e-06	1.7608e-06	Wild	cobaltochelatase CobS [EC:6.6.1.2]
K20814	0.000141144	3.98089e-05	0.00210676	Wild	cobalt-precorrin 5A hydrolase / precorrin-3B C17-methyltransferase [EC:3.7.1.12 2.1.1.131]
K03312	0.000134638	0.000252284	0.0200562	Domesticated	cohesin complex subunit SA-1/2
K03314	1.53158e-05	7.09381e-05	0.000199341	Domesticated	cohesin loading factor subunit SCC4
K07768	0.00441027	0.00507811	0.0324519	Domesticated	coiled-coil domain-containing protein 130
K07803	4.63614e-06	2.01304e-05	0.0190895	Domesticated	coilin
K03462	0.000327172	0.000397851	0.0375696	Domesticated	collagen, type XVIII, alpha
K07000	0.000810864	0.00142001	0.000473942	Domesticated	ComB6 competence protein
K14055	9.25753e-05	0.000247787	2.10915e-06	Domesticated	COMM domain containing 1
K14064	4.63614e-06	2.03254e-05	0.013458	Domesticated	COMM domain containing 10
K14056	0.000314759	0.000517679	4.44639e-06	Domesticated	COMM domain containing 2
K14057	7.72503e-05	0.000118064	0.00197038	Domesticated	COMM domain containing 3
K14058	0.0016563	0.00247224	0.00203268	Domesticated	COMM domain containing 4
K14060	0.00118332	0.00177173	0.000880004	Domesticated	COMM domain containing 6
K14061	1.9615e-05	2.62374e-05	0.00485793	Domesticated	COMM domain containing 7
K14062	6.48257e-05	0.000104614	0.00507495	Domesticated	COMM domain containing 8
K16564	3.6091e-05	5.1277e-05	0.000249306	Domesticated	competence protein ComEC
K14986	0.00304222	0.00394554	0.00387876	Domesticated	competence protein ComX
K07261	0.000688027	0.000899816	0.00768224	Domesticated	competence-stimulating peptide
K11932	5.3415e-06	2.06687e-05	0.0349541	Domesticated	complement C1q tumor necrosis factor-related protein 6
K00448	0.00119655	0.00177455	0.000367337	Domesticated	complement component 1, r subcomponent [EC:3.4.21.41]
K00449	0.00136374	0.00209889	7.13162e-05	Domesticated	complement component 1, s subcomponent [EC:3.4.21.42]
K00450	0.000202055	0.000413037	0.000122198	Domesticated	complement component 2 [EC:3.4.21.43]
K01372	3.81026e-05	1.1951e-05	0.00196746	Wild	complement component 4
K00451	0.00166517	0.00183518	0.0111286	Domesticated	complement factor I [EC:3.4.21.45]
K11261	7.43332e-05	0.000106399	0.0157033	Domesticated	complex I assembly factor TMEM126B
K00452	5.95067e-05	0.000123768	0.000206115	Domesticated	component factor D [EC:3.4.21.46]
K03318	5.03125e-05	5.34571e-05	0.0315771	Domesticated	condensin complex subunit 1
K03317	0.00224286	0.00270863	0.00387786	Domesticated	condensin complex subunit 2
K21395	0.000627408	0.00102355	0.000363414	Domesticated	conjugal transfer pilus assembly protein TraV
K03468	6.48257e-05	0.000104614	0.00507495	Domesticated	connective tissue growth factor
K03395	2.22939e-05	3.00161e-05	0.001158	Domesticated	contactin 2
K03617	0.000105073	0.00019829	0.00125679	Domesticated	contactin associated protein 1
K07091	0.00468469	0.00600893	0.00962002	Domesticated	COP9 signalosome complex subunit 7
K15315	4.73417e-05	7.86313e-05	0.00991447	Domesticated	coronafacic acid polyketide synthase Cfa7
K11525	0.000591406	0.00099941	1.09601e-05	Domesticated	cortexillin 1/2
K01879	0.00416833	0.00607949	0.000367686	Domesticated	corticotropin releasing hormone receptor 1
K01880	0.00137042	0.000599423	0.0494776	Wild	corticotropin releasing hormone receptor 2
K13450	2.72691e-06	0	0.0315771	Wild	coumarin 8-geranyltransferase [EC:2.5.1.138]
K02554	0.000245714	0.000413183	0.00221436	Domesticated	CpeT protein
K09911	6.48257e-05	0.000104614	0.00507495	Domesticated	C-reactive protein
K21959	0.000257723	0.000400064	0.00563176	Domesticated	creatinase [EC:3.5.3.3]
K10011	0.000461178	0.000775384	0.00026597	Domesticated	CREB-regulated transcription coactivator 3
K19969	3.57045e-06	0	0.0126127	Wild	CRISPR-associated protein Cmr1
K20757	0.00106405	0.00128737	0.0149726	Domesticated	CRISPR-associated protein Cmr3
K18800	0.00197073	0.0031496	9.26318e-05	Domesticated	CRISPR-associated protein Csm3
K16963	0.00339033	0.00395996	0.0137409	Domesticated	CRISPR-associated protein Csm5
K11811	0.000943793	0.00115489	0.0324466	Domesticated	CRISPR-associated protein Csx3
K18233	7.5868e-05	1.38599e-05	6.75682e-05	Wild	crossover junction endodeoxyribonuclease RuvC [EC:3.1.22.4]
K06194	0.00330734	0.00521317	0.00022647	Domesticated	crossover junction endonuclease EME1 [EC:3.1.22.-]
K06195	0.00400878	0.00558428	0.00123846	Domesticated	crossover junction endonuclease EME2
K04744	0.00353888	0.00543026	7.13594e-05	Domesticated	crossover junction endonuclease MUS81 [EC:3.1.22.-]
K19293	6.76128e-06	2.51617e-05	2.41652e-05	Domesticated	crotonyl-CoA carboxylase/reductase [EC:1.3.1.85]
K17073	0.00024238	0.000354465	0.00163003	Domesticated	CRP/FNR family transcriptional regulator, cAMP and macrophage regulator
K13439	3.839e-06	1.1078e-05	0.000255582	Domesticated	CRP/FNR family transcriptional regulator, global nitrogen regulator
K17067	1.13205e-05	3.48359e-06	0.0208777	Wild	CRP/FNR family transcriptional regulator, listeriolysin regulatory protein
K19272	1.13198e-05	1.74893e-05	0.00435365	Domesticated	CRP/FNR family transcriptional regulator, nitrogen fixation regulation protein
K00737	2.72691e-06	0	0.0315771	Wild	cryptochrome
K16712	2.46296e-06	9.43234e-06	8.92189e-06	Domesticated	CsoR family transcriptional regulator, copper-sensing transcriptional repressor
K17755	3.03245e-05	2.29998e-06	0.00369195	Wild	CTP synthase [EC:6.3.4.2]
K14159	3.53167e-05	1.53286e-05	0.00440512	Wild	c-type lectin domain family 2 member A
K14160	0.00204467	0.00274394	0.00418629	Domesticated	c-type lectin domain family 2 member L
K05501	0.000342414	0.000495988	0.00510479	Domesticated	C-type lectin superfamily 4 member G
K19542	7.28782e-05	3.69381e-05	0.0117156	Wild	Cu(I)/Ag(I) efflux system membrane protein CusA/SilA
K17624	1.81944e-05	2.70749e-05	0.000783908	Domesticated	Cu+-exporting ATPase [EC:3.6.3.54]
K16171	0.00103895	0.00121639	0.0069325	Domesticated	Cu2+-exporting ATPase [EC:3.6.3.4]
K05986	3.99826e-05	9.5935e-05	2.98351e-07	Domesticated	cullin 5
K05988	7.6153e-06	1.2366e-06	0.00137811	Wild	cullin 7
K06920	0.0044697	0.00625783	0.00190519	Domesticated	cullin 9
K21825	0.000345916	0.000470098	0.00692054	Domesticated	curli production assembly/transport component CsgF
K02292	2.31544e-05	3.73442e-06	0.00128021	Wild	C-X-C chemokine receptor type 2
K01473	0.000797343	0.000935969	0.00989111	Domesticated	C-X-C chemokine receptor type 4
K01474	0.00099138	0.00105413	0.0294532	Domesticated	C-X-C chemokine receptor type 5
K02672	0.000584072	0.0011221	0.000142769	Domesticated	C-X-C motif chemokine 1/2/3
K02673	0.000232844	0.000502871	4.37274e-09	Domesticated	C-X-C motif chemokine 5/6
K07677	0.00522704	0.00648243	0.0121655	Domesticated	cyanidin-3-O-glucoside 2-O-glucuronosyltransferase [EC:2.4.1.254]
K22511	1.1776e-06	1.07796e-05	0.00587756	Domesticated	CyaY protein
K04780	0.00360618	0.00433714	0.0344543	Domesticated	cyclic AMP-dependent transcription factor ATF-6 alpha
K04770	0.000357577	0.00059526	0.00241797	Domesticated	cyclic AMP-responsive element-binding protein 5
K02204	0.0024732	0.0036269	0.00139273	Domesticated	cyclic nucleotide gated channel alpha 3
K18139	0.00331811	0.00510031	0.000163648	Domesticated	cyclic-di-GMP phosphodiesterase, flagellum assembly factor TipF
K03273	0.00187308	0.00228641	0.0197259	Domesticated	cyclin H
K13472	5.10581e-06	1.77156e-05	1.3997e-05	Domesticated	cyclin-D1-binding protein 1
K00785	1.1776e-06	1.07796e-05	0.00587756	Domesticated	cyclin-dependent kinase 10 [EC:2.7.11.22]
K03291	0.000357158	0.000468713	0.0268382	Domesticated	cyclin-dependent kinase inhibitor FAR1
K00702	2.2346e-05	3.57936e-05	0.0471988	Domesticated	cyclin-dependent kinase regulatory subunit CKS1
K10713	0.00018518	0.000236135	0.0242152	Domesticated	cyclo(L-leucyl-L-leucyl) synthase [EC:2.3.2.22]
K00594	0.000431915	0.000107744	0.000556886	Wild	cycloartenol synthase [EC:5.4.99.8]
K09706	6.07267e-07	3.27923e-06	0.0195821	Domesticated	cyclo-DOPA 5-O-glucosyltransferase [EC:2.4.1.-]
K21298	4.57215e-05	7.64105e-05	0.0169469	Domesticated	cyclohexane-1-carbonyl-CoA dehydrogenase [EC:1.3.8.11]
K18248	1.6736e-05	1.97724e-05	0.0149227	Domesticated	cyclohexyl-isocyanide hydratase [EC:4.2.1.103]
K16957	4.47094e-05	8.38577e-05	0.0120325	Domesticated	cyclooctat-9-en-7-ol synthase [EC:4.2.3.146]
K19062	0.000132707	2.39e-05	6.69881e-05	Wild	cyclopropane-fatty-acyl-phospholipid synthase [EC:2.1.1.79]
K06299	1.40913e-05	1.05771e-06	0.00124948	Wild	CylE protein
K06300	1.27181e-05	1.05771e-06	0.00679688	Wild	CylF protein
K06301	1.40913e-05	1.05771e-06	0.00124948	Wild	CylI protein
K16139	6.0542e-06	1.72424e-05	0.00129651	Domesticated	cystathionine beta-synthase [EC:4.2.1.22]
K16099	0.000565186	0.000780006	0.00192904	Domesticated	cystathionine gamma-lyase [EC:4.4.1.1]
K08351	0.00069561	0.000876335	0.0105924	Domesticated	cystatin-11
K08349	0.000521519	0.000796273	0.00032886	Domesticated	cystatin-8
K08350	5.42411e-05	0.000104995	0.000344023	Domesticated	cystatin-9
K08348	0.000520345	0.000993838	7.17357e-07	Domesticated	cystatin-F
K08344	0.000243684	0.00045856	8.26984e-05	Domesticated	cystatin-M
K16432	0.00014889	0.000193423	0.0139534	Domesticated	cysteine desulfurase / selenocysteine lyase [EC:2.8.1.7 4.4.1.16]
K05573	1.87956e-05	1.54181e-06	0.00142263	Wild	cysteine synthase / O-phosphoserine sulfhydrylase / cystathionine beta-synthase [EC:2.5.1.47 2.5.1.65 4.2.1.22]
K16125	0.000760906	0.00105838	0.00187255	Domesticated	cysteine synthase B [EC:2.5.1.47]
K01628	0.0013858	0.001782	0.0151886	Domesticated	cysteinyl leukotriene receptor 1
K02281	0.000475859	0.000747281	0.00129003	Domesticated	cystic fibrosis transmembrane conductance regulator [EC:3.6.3.49]
K19688	4.63614e-06	2.01304e-05	0.0190895	Domesticated	cystine transport system substrate-binding protein
K07233	0.000691741	0.00111921	1.86671e-05	Domesticated	cystinosin
K16395	3.0974e-06	0	0.0126086	Wild	cytochrome aa3-600 menaquinol oxidase subunit II [EC:1.10.3.12]
K09991	0.000743677	0.000883394	0.0278682	Domesticated	cytochrome b ascorbate-dependent protein 3
K00832	0.00172667	0.00290225	2.66248e-05	Domesticated	cytochrome b6-f complex subunit 4
K00835	6.7595e-05	0.000105833	0.00778949	Domesticated	cytochrome b6-f complex subunit 5
K00713	1.1776e-06	1.07796e-05	0.00587756	Domesticated	cytochrome c oxidase assembly protein subunit 17
K00712	5.01421e-05	4.94086e-05	0.0106687	Wild	cytochrome c oxidase subunit 1 [EC:1.9.3.1]
K21621	9.51689e-05	0.000108485	0.0225719	Domesticated	cytochrome c-type biogenesis protein CcmE
K21622	5.39418e-05	7.298e-05	0.0349356	Domesticated	cytochrome c-type biogenesis protein CcmF
K03627	2.53492e-06	0	0.0315876	Wild	cytochrome P450 family 1 subfamily B polypeptide 1 [EC:1.14.14.1]
K11014	1.9904e-06	1.07796e-05	0.0373355	Domesticated	cytochrome P450 family 1 subfamily E
K21059	6.25519e-06	6.62295e-07	0.00659277	Wild	cytochrome P450 family 112 subfamily A
K22216	0.000702557	0.000720606	0.0429703	Domesticated	cytochrome P450 family 114
K21898	7.35276e-06	1.43542e-06	0.0171322	Wild	cytochrome P450 family 130
K10909	0.00118277	0.00168993	0.00215063	Domesticated	cytochrome P450 family 2 subfamily A polypeptide 7 [EC:1.14.14.1]
K03630	0.00567656	0.00674123	0.0330421	Domesticated	cytochrome P450 family 2 subfamily C [EC:1.14.14.1]
K10941	0.00432234	0.00575763	0.00307525	Domesticated	cytochrome P450 family 2 subfamily C polypeptide 18 [EC:1.14.14.1]
K10942	0.00145525	0.00167349	0.00713686	Domesticated	cytochrome P450 family 2 subfamily C polypeptide 19 [EC:1.14.14.51 1.14.14.52 1.14.14.53 1.14.14.-]
K03632	0.00013976	0.000241157	2.80662e-06	Domesticated	cytochrome P450 family 2 subfamily E polypeptide 1 [EC:1.14.13.-]
K03633	6.48257e-05	0.000104614	0.00507495	Domesticated	cytochrome P450 family 2 subfamily F [EC:1.14.14.1]
K03634	0.0013264	0.00216237	0.00135787	Domesticated	cytochrome P450 family 2 subfamily G
K03638	0.00400576	0.00440927	0.020633	Domesticated	cytochrome P450 family 2 subfamily T
K03640	0.00423707	0.00570295	0.00190519	Domesticated	cytochrome P450 family 2 subfamily W polypeptide 1
K03641	0.00550636	0.00682181	0.0107519	Domesticated	cytochrome P450 family 3 subfamily A [EC:1.14.14.1]
K10916	0.000169189	0.000247313	0.0110815	Domesticated	cytochrome P450 family 3 subfamily A polypeptide 43 [EC:1.14.14.1]
K09129	2.13606e-05	4.02895e-05	0.00166838	Domesticated	cytochrome P450 family 4 [EC:1.14.-.-]
K03643	0.00288791	0.00485013	9.45252e-06	Domesticated	cytochrome P450 family 4 subfamily B polypeptide 1 [EC:1.14.14.1]
K03645	6.48257e-05	0.000104614	0.00507495	Domesticated	cytochrome P450 family 4 subfamily X [EC:1.14.14.1]
K03646	0.00271084	0.00405233	0.000163648	Domesticated	cytochrome P450 family 4 subfamily Z [EC:1.14.14.1]
K12956	8.4238e-05	3.64958e-05	0.0316255	Wild	cytochrome P450 family 94 subfamily A polypeptide 2
K12976	0.000140156	0.000312304	9.1927e-06	Domesticated	cytochrome P450 hydroxylase [EC:1.14.-.-]
K10531	0.000281854	0.000418953	0.00118292	Domesticated	cytochrome subunit of sulfide dehydrogenase
K06080	6.48257e-05	0.000104614	0.00507495	Domesticated	cytokinin trans-hydroxylase
K22308	6.71896e-06	4.85171e-07	0.000713924	Wild	cytosol alanyl aminopeptidase [EC:3.4.11.14]
K10019	0.0011547	0.0015999	0.00339992	Domesticated	cytosolic phospholipase A2 [EC:3.1.1.4]
K07647	0.00466075	0.00573809	0.00734636	Domesticated	D-3-phosphoglycerate dehydrogenase
K16558	1.93074e-05	4.08799e-05	0.00255228	Domesticated	D-alanine--poly(phosphoribitol) ligase subunit 1 [EC:6.1.1.13]
K16704	7.28285e-05	0.000112236	0.00596628	Domesticated	D-allulose-6-phosphate 3-epimerase [EC:5.1.3.-]
K11690	0.00106855	0.00156877	0.000325997	Domesticated	D-amino-acid N-acetyltransferase [EC:2.3.1.36]
K12061	1.3049e-05	2.88771e-05	0.00375708	Domesticated	D-arabitol-phosphate dehydrogenase [EC:1.1.1.301]
K19148	4.63614e-06	2.01304e-05	0.0190895	Domesticated	D-beta-D-heptose 7-phosphate kinase / D-beta-D-heptose 1-phosphate adenosyltransferase [EC:2.7.1.167 2.7.7.70]
K11022	8.52924e-06	2.99269e-05	2.58497e-05	Domesticated	DCN1-like protein 3
K11023	1.1776e-06	1.07796e-05	0.00587756	Domesticated	DCN1-like protein 4/5
K18471	0.0004808	0.000693225	0.00418175	Domesticated	D-cysteine desulfhydrase [EC:4.4.1.15]
K07481	0.000357004	0.000494195	0.00722797	Domesticated	deacetoxycephalosporin-C synthase [EC:1.14.20.1]
K15724	0.00442536	0.00686232	9.45112e-05	Domesticated	DEAD/DEAH box helicase domain-containing protein
K18930	0.000270624	0.000324469	0.0202345	Domesticated	deaminated glutathione amidase [EC:3.5.1.128]
K07316	0.000818988	0.000882271	0.0301396	Domesticated	decaprenyl-diphosphate synthase subunit 1 [EC:2.5.1.91]
K07317	4.44471e-05	1.5881e-05	0.00495234	Wild	decaprenyl-diphosphate synthase subunit 2 [EC:2.5.1.91]
K10931	1.1776e-06	1.07796e-05	0.00587756	Domesticated	dedicator of cytokinesis protein 5
K05921	0.00599643	0.0066334	0.0296357	Domesticated	de-etiolated-1
K06381	0.000166014	7.71694e-05	0.0371234	Wild	dehydrogenase/reductase SDR family member 7 [EC:1.1.-.-]
K03402	0.000666824	0.000380292	0.0476066	Wild	deleted in colorectal carcinoma
K08357	3.6799e-05	0.000130738	1.37153e-08	Domesticated	deleted in malignant brain tumors 1 protein
K14083	3.23487e-06	5.05685e-07	0.0382076	Wild	Delta3,5-Delta2,4-dienoyl-CoA isomerase [EC:5.3.3.21]
K03674	6.48257e-05	0.000104614	0.00507495	Domesticated	Delta3-Delta2-enoyl-CoA isomerase [EC:5.3.3.8]
K13746	3.25634e-05	4.81208e-05	0.0222839	Domesticated	Delta6-protoilludene synthase [EC:4.2.3.135]
K07337	0.000101626	0.000160935	0.000760217	Domesticated	delta-sarcoglycan
K07462	0.00578955	0.00678444	0.0275365	Domesticated	demethyldecarbamoylnovobiocin O-methyltransferase [EC:2.1.1.285]
K12239	0.000738114	0.00109049	0.000872051	Domesticated	demethylrebeccamycin-D-glucose O-methyltransferase [EC:2.1.1.164]
K18916	9.55241e-05	0.000193725	2.00104e-06	Domesticated	DeoR family transcriptional regulator, galactitol utilization operon repressor
K02972	4.63614e-06	2.01304e-05	0.0190895	Domesticated	deoxyhypusine monooxygenase [EC:1.14.99.29]
K09801	0.000981088	0.00161231	0.000353973	Domesticated	deoxynogalonate / 12-deoxyaklanonic acid monooxygenase [EC:1.13.12.22 1.13.12.-]
K04065	0.000588198	0.00105701	0.000251012	Domesticated	dermatan sulfate proteoglycan 3 (PG-Lb)
K19336	0.000489208	0.000722988	0.00141304	Domesticated	D-erythronate 2-dehydrogenase [EC:1.1.1.410]
K03732	0.00789068	0.00906532	0.0458586	Domesticated	desmin
K03722	0.00293813	0.00359864	0.0390044	Domesticated	desmocollin 1
K03720	6.48257e-05	0.000104614	0.00507495	Domesticated	desmoglein 3
K03721	0.00391281	0.00511987	0.00238797	Domesticated	desmoglein 4
K06884	0.00117748	0.00203329	1.56295e-06	Domesticated	deubiquitinating protein VCIP135 [EC:3.4.19.12]
K00302	0.00127857	0.00167589	0.013196	Domesticated	diacylglycerol cholinephosphotransferase [EC:2.7.8.2]
K10040	0.000754395	0.00100252	0.00309809	Domesticated	diacylglycerol kinase (CTP) [EC:2.7.1.174]
K15944	1.68029e-05	4.61144e-06	0.000345726	Wild	diacylglycerol O-acyltransferase [EC:2.3.1.20]
K15668	0.000799168	0.00133198	1.34596e-05	Domesticated	diadenosine hexaphosphate hydrolase (ATP-forming) [EC:3.6.1.61]
K18320	0.000283336	0.000419749	0.0118587	Domesticated	diaminopimelate epimerase [EC:5.1.1.7]
K02848	4.8038e-05	0.000181119	6.78654e-09	Domesticated	diaphanous 1
K02853	6.48257e-05	0.000104614	0.00507495	Domesticated	diaphanous 3
K00672	0.000149783	0.000196055	0.0113296	Domesticated	dickkopf
K21060	9.57026e-05	0.00022153	7.65463e-08	Domesticated	diguanylate cyclase [EC:2.7.7.65]
K15916	1.18774e-05	4.4894e-07	4.38505e-05	Wild	diguanylate cyclase [EC:2.7.7.65]
K18429	2.70137e-05	1.60268e-06	0.000274061	Wild	diguanylate cyclase [EC:2.7.7.65]
K17760	0.000629542	0.000869649	0.00262091	Domesticated	diguanylate cyclase [EC:2.7.7.65]
K18991	0.000535321	0.000661549	0.0403159	Domesticated	diguanylate cyclase [EC:2.7.7.65]
K12058	1.3049e-05	2.88771e-05	0.00375708	Domesticated	dihydrofolate reductase (trimethoprim resistance protein) [EC:1.5.1.3]
K12057	2.16903e-05	4.78461e-05	0.00505496	Domesticated	dihydrofolate reductase (trimethoprim resistance protein) [EC:1.5.1.3]
K13771	0.00228494	0.00262858	0.0232758	Domesticated	dihydrofolate synthase / folylpolyglutamate synthase [EC:6.3.2.12 6.3.2.17]
K22295	2.20633e-05	6.0533e-07	1.22267e-06	Wild	dihydropteroate synthase type 1 [EC:2.5.1.15]
K16516	0.000277427	0.000540576	7.06756e-06	Domesticated	dihydropyrimidine dehydrogenase (NAD+) subunit PreA [EC:1.3.1.1]
K17737	0.0023706	0.00287025	0.0271991	Domesticated	dihydroxy-acid dehydratase [EC:4.2.1.9]
K09921	0.00105385	0.00191272	8.73097e-06	Domesticated	dimethylamine---corrinoid protein Co-methyltransferase [EC:2.1.1.249]
K18838	5.03125e-05	5.71058e-05	0.0178031	Domesticated	dimethylaniline monooxygenase (N-oxide forming) [EC:1.14.13.8]
K19168	0.000343623	0.00053192	3.14446e-06	Domesticated	dimethylglycine dehydrogenase [EC:1.5.8.4]
K07165	0.001912	0.00251708	0.0162268	Domesticated	Di-N-acetylchitobiase [EC:3.2.1.-]
K19238	4.63614e-06	2.01304e-05	0.0190895	Domesticated	dipeptide transport system ATP-binding protein
K00411	0.00234753	0.0037313	7.89314e-05	Domesticated	dipeptidyl aminopeptidase [EC:3.4.14.-]
K00407	0.000372055	0.000833557	5.88965e-08	Domesticated	dipeptidyl-peptidase II [EC:3.4.14.2]
K03778	0.00402632	0.00471405	0.0237201	Domesticated	diphosphoinositol-polyphosphate diphosphatase [EC:3.6.1.52]
K03808	0.000752354	0.00131542	0.000124612	Domesticated	DIRAS family, GTP-binding Ras-like 1
K03809	0.00444711	0.00599881	0.00275496	Domesticated	DIRAS family, GTP-binding Ras-like 2
K03810	0.000322134	0.000456402	0.00896974	Domesticated	DIRAS family, GTP-binding Ras-like 3
K07289	0.00159034	0.00215555	0.00174117	Domesticated	disabled homolog 2
K08086	0.000314773	0.000805809	9.50691e-10	Domesticated	disease resistance protein
K03342	0.00347424	0.00420273	0.0196012	Domesticated	disintegrin and metalloproteinase domain-containing protein 10 [EC:3.4.24.81]
K09880	0.000461555	0.000529906	0.0051563	Domesticated	disintegrin and metalloproteinase domain-containing protein 11 [EC:3.4.24.-]
K03474	0.00461276	0.00587274	0.00922375	Domesticated	disintegrin and metalloproteinase domain-containing protein 2 [EC:3.4.24.-]
K03478	0.000510192	0.000683173	0.000353925	Domesticated	disintegrin and metalloproteinase domain-containing protein 23 [EC:3.4.24.-]
K09882	0.000874825	0.00102833	0.0252434	Domesticated	disintegrin and metalloproteinase domain-containing protein 29 [EC:3.4.24.-]
K09883	0.000890601	0.00101097	0.0389954	Domesticated	disintegrin and metalloproteinase domain-containing protein 32 [EC:3.4.24.-]
K03192	0.000558803	0.000846626	0.00133435	Domesticated	disintegrin and metalloproteinase domain-containing protein 8 [EC:3.4.24.-]
K16873	0.000852421	0.00091053	0.0334183	Domesticated	dissimilatory sulfite reductase alpha subunit [EC:1.8.99.5]
K16874	7.24053e-05	0.000105001	5.41342e-05	Domesticated	dissimilatory sulfite reductase beta subunit [EC:1.8.99.5]
K22508	1.1776e-06	1.27615e-05	0.00164392	Domesticated	divinyl chlorophyllide a 8-vinyl-reductase [EC:1.3.1.75]
K14187	7.10464e-05	0.000104614	0.0235464	Domesticated	divisome-associated membrane protein
K13583	0.000736472	0.000862841	0.0372039	Domesticated	D-lactate dehydrogenase (acceptor) [EC:1.1.99.6]
K19611	3.36932e-05	8.07209e-05	0.0397932	Domesticated	D-lactate dehydrogenase (cytochrome) [EC:1.1.2.4]
K18682	0.000378716	0.000104831	0.00636992	Wild	D-methionine transport system substrate-binding protein
K18446	0.000665185	0.00117766	2.36229e-05	Domesticated	DNA (cytosine-5)-methyltransferase 1 [EC:2.1.1.37]
K15257	0.000323607	0.000537672	8.75244e-05	Domesticated	DNA adenine methylase [EC:2.1.1.72]
K05984	7.86312e-05	0.000158485	0.00160363	Domesticated	DNA damage-binding protein 1
K05563	0.00054752	0.000710636	0.0369627	Domesticated	DNA damage-binding protein 2
K06908	0.000361963	0.000636486	2.04521e-06	Domesticated	DNA damage-inducible protein 1
K16429	0.000766051	0.000864538	0.019929	Domesticated	DNA end-binding protein Ku
K03667	0.0045193	0.00617394	0.00254517	Domesticated	DNA endonuclease
K12961	0.000400136	0.000724267	1.1071e-05	Domesticated	DNA endonuclease RBBP8 [EC:3.1.-.-]
K06165	0.000860598	0.000887998	0.0387667	Domesticated	DNA excision repair protein ERCC-5
K18303	0.00202391	0.00274794	0.00238793	Domesticated	DNA ligase 1 [EC:6.5.1.1 6.5.1.6 6.5.1.7]
K20988	4.50057e-06	1.41565e-05	0.000524701	Domesticated	DNA mismatch repair protein MutH
K06176	0.000407138	0.000835619	2.16593e-08	Domesticated	DNA mismatch repair protein PMS1
K00748	0.00413371	0.00485007	0.0423147	Domesticated	DNA polymerase alpha subunit B
K00752	0.000124203	4.82901e-05	0.0142453	Wild	DNA polymerase epsilon subunit 1 [EC:2.7.7.7]
K01241	0.00315216	0.00416796	0.00312368	Domesticated	DNA polymerase kappa [EC:2.7.7.7]
K00846	0	1.29442e-06	0.0440703	Domesticated	DNA primase small subunit [EC:2.7.7.-]
K01787	3.2717e-05	9.26862e-06	0.0339789	Wild	DNA repair protein RAD51
K03301	0.000290577	0.000488439	2.96724e-06	Domesticated	DNA repair protein RAD9
K18164	0.00074204	0.000869196	0.0376447	Domesticated	DNA repair protein SbcD/Mre11
K00797	0.00394792	0.00485045	0.00835513	Domesticated	DNA replication licensing factor MCM3 [EC:3.6.4.12]
K00693	1.43494e-05	3.00353e-06	0.000612658	Wild	DNA replication licensing factor MCM5 [EC:3.6.4.12]
K00694	0.00206067	0.00307479	3.46808e-05	Domesticated	DNA replication licensing factor MCM7 [EC:3.6.4.12]
K21019	0.00422354	0.00557704	0.00337643	Domesticated	DNA replication terminus site-binding protein
K18092	4.36917e-06	7.2259e-07	0.0344663	Wild	DNA topoisomerase VI subunit B [EC:5.99.1.3]
K00573	0.00461481	0.00602341	0.00635474	Domesticated	DNA-(apurinic or apyrimidinic site) lyase [EC:4.2.99.18]
K18996	0.000287838	0.000359049	0.0211214	Domesticated	DNA-3-methyladenine glycosylase II [EC:3.2.2.21]
K21778	2.6256e-06	1.36991e-05	2.13221e-07	Domesticated	DNA-binding protein HU-alpha
K01993	0.00197388	0.00260377	0.0150887	Domesticated	DNA-binding protein inhibitor ID1
K10917	9.91564e-06	0	0.000330615	Wild	DNA-binding protein inhibitor ID2
K10918	0.000773657	0.00121006	8.13248e-05	Domesticated	DNA-binding protein inhibitor ID3
K19156	0.000245003	0.000293625	0.00548485	Domesticated	DNA-damage-inducible protein D
K03281	0.00393979	0.00496787	0.00812071	Domesticated	DNA-dependent protein kinase catalytic subunit [EC:2.7.11.1]
K00998	8.6943e-05	0.000216117	1.4932e-05	Domesticated	DNA-directed RNA polymerase I subunit RPA43
K01002	0.000138562	0.000196956	0.00570089	Domesticated	DNA-directed RNA polymerase II subunit RPB11
K01007	0.00248077	0.00331916	0.0425596	Domesticated	DNA-directed RNA polymerase II subunit RPB4
K01023	6.89785e-06	4.58669e-05	0.000143509	Domesticated	DNA-directed RNA polymerase III subunit RPC6
K09960	0.000182478	0.000326342	4.18891e-06	Domesticated	DNA-directed RNA polymerase IV and V subunit 7
K09957	0.000312695	0.000112636	0.00985536	Wild	DNA-directed RNA polymerase IV subunit 1 [EC:2.7.7.6]
K15854	3.0529e-06	0	0.000328289	Wild	DNA-directed RNA polymerase subunit A [EC:2.7.7.6]
K17466	2.03817e-06	1.15021e-05	0.00717748	Domesticated	DNA-directed RNA polymerase subunit alpha [EC:2.7.7.6]
K17364	8.81179e-05	0.000126263	0.00307252	Domesticated	DNA-directed RNA polymerase subunit beta [EC:2.7.7.6]
K01048	0.00255902	0.00305703	0.0292759	Domesticated	DNA-directed RNA polymerase subunit E [EC:2.7.7.6]
K01051	0.000353259	0.00046207	0.0015468	Domesticated	DNA-directed RNA polymerase subunit G [EC:2.7.7.6]
K01053	0.00471721	0.00551809	0.0222705	Domesticated	DNA-directed RNA polymerase subunit I [EC:2.7.7.6]
K01055	0.00462835	0.00566159	0.0141152	Domesticated	DNA-directed RNA polymerase subunit L [EC:2.7.7.6]
K01058	0.000652419	0.00107228	0.00105107	Domesticated	DNA-directed RNA polymerase subunit P [EC:2.7.7.6]
K09958	0.00194865	0.00241715	0.0244698	Domesticated	DNA-directed RNA polymerase V subunit 1 [EC:2.7.7.6]
K01003	0.000307889	0.000568873	4.86401e-05	Domesticated	DNA-directed RNA polymerases I, II, and III subunit RPABC4
K11898	0.000240057	0.000303465	0.016187	Domesticated	DnaJ homolog subfamily C member 22
K11899	8.39089e-05	0.000154324	6.67655e-06	Domesticated	DnaJ homolog subfamily C member 25
K11900	0.0013185	0.00241249	2.04338e-07	Domesticated	DnaJ homolog subfamily C member 27
K11901	0.00131036	0.002406	1.70367e-07	Domesticated	DnaJ homolog subfamily C member 28
K11902	0.00093232	0.00166797	4.51699e-06	Domesticated	DnaJ homolog subfamily C member 30
K21972	8.09433e-05	0.000175869	0.000105945	Domesticated	DnaJ like chaperone protein
K06166	0.000860598	0.000887998	0.0387667	Domesticated	DNA-repair protein complementing XP-A cells
K06192	0.000546734	0.00105151	2.6575e-05	Domesticated	DNA-repair protein XRCC3
K06198	7.53311e-06	2.70701e-06	0.045678	Wild	DNA-repair protein XRCC4
K00066	1.94955e-05	2.73116e-05	0.00518509	Domesticated	D-nopaline dehydrogenase [EC:1.5.1.19]
K08974	1.782e-05	4.21074e-06	0.000262202	Wild	docking protein 1
K09945	0.00189084	0.00258317	0.000335283	Domesticated	Dof zinc finger protein DOF5.5
K00274	0.003615	0.00398362	0.0181377	Domesticated	dolichol kinase [EC:2.7.1.108]
K03567	0.000419171	0.000843816	7.17434e-09	Domesticated	dolichyldiphosphatase [EC:3.6.1.43]
K05362	9.6806e-06	2.82382e-06	0.00112558	Wild	dolichyl-phosphate mannosyltransferase polypeptide 2, regulatory subunit
K01434	0.00140227	0.00158653	0.0120826	Domesticated	dopamine receptor D4
K12266	0.00462262	0.0055012	0.0131972	Domesticated	double C2-like domain-containing protein alpha
K11950	0.000255541	0.000430113	1.62954e-06	Domesticated	doublesex- and mab-3-related transcription factor 1
K11953	0.000146454	0.000197393	0.0169553	Domesticated	doublesex- and mab-3-related transcription factor 4/5
K11956	6.11503e-05	2.4305e-05	0.0180584	Wild	doublesex- and mab-3-related transcription factor 8
K06177	0.00389488	0.00460128	0.012845	Domesticated	double-strand break repair protein MRE11
K03404	0.000773305	0.000988421	0.00370064	Domesticated	Down syndrome cell adhesion molecule
K21498	0.00142898	0.00211994	2.43886e-05	Domesticated	D-ribose pyranase [EC:5.4.99.62]
K19667	2.46296e-06	9.43234e-06	8.92189e-06	Domesticated	D-serine dehydratase [EC:4.3.1.18]
K18652	6.72807e-05	0.000104484	4.84275e-06	Domesticated	dTDP-3-amino-3,6-dideoxy-alpha-D-glucopyranose transaminase [EC:2.6.1.89]
K15553	0.00389753	0.00504769	0.00800594	Domesticated	dTDP-4-dehydro-2,6-dideoxy-D-glucose 3-dehydratase [EC:4.2.1.164]
K18902	0.00402732	0.00548328	0.00370423	Domesticated	dTDP-4-dehydro-6-deoxy-D-glucose 3-epimerase [EC:5.1.3.27]
K12209	1.3665e-05	3.82384e-06	0.025894	Wild	dTDP-4-keto-6-deoxyhexose reductase
K12065	1.06309e-05	2.36143e-05	0.00208677	Domesticated	dTDP-6-deoxy-L-talose 4-dehydrogenase [NAD(P)+] [EC:1.1.1.344]
K22512	1.1776e-06	1.68979e-05	0.00161029	Domesticated	DTW domain-containing protein
K15653	0.000539359	0.000692992	0.00597699	Domesticated	dual specificity protein phosphatase 1 [EC:3.1.3.16 3.1.3.48]
K03226	0.000679059	0.00114274	2.31559e-05	Domesticated	Duffy blood group glycoprotein
K15577	0.00160715	0.00194493	0.0139248	Domesticated	D-xylose reductase [EC:1.1.1.307]
K20141	1.11033e-05	7.89937e-06	0.0374147	Wild	D-xylose transport system permease protein
K13796	0.000126799	0.000170266	0.0435701	Domesticated	dynamin-like GTPase MGM1, mitochondrial
K05775	6.48257e-05	0.000104614	0.00507495	Domesticated	dynein heavy chain, axonemal
K05782	0.0024199	0.00307893	0.0438032	Domesticated	dynein intermediate chain, cytosolic
K05779	0.000469659	0.000737644	0.0037589	Domesticated	dynein light chain 4, axonemal
K05785	0.000186863	0.000351961	2.29046e-07	Domesticated	dynein light chain LC8-type
K05787	0.000566596	0.00095761	0.000688886	Domesticated	dynein light chain Tctex-type 1
K01801	0.00117391	0.00234942	1.10184e-06	Domesticated	E1A/CREB-binding protein [EC:2.3.1.48]
K09879	4.57747e-05	1.39219e-05	0.00345825	Wild	E3 SUMO-protein ligase PIAS4
K01991	0.00394155	0.00488841	0.0103142	Domesticated	E3 ubiquitin ligase SMURF1/2 [EC:2.3.2.26]
K09971	0.00169851	0.00217184	0.000835637	Domesticated	E3 ubiquitin-protein ligase AIP2 [EC:2.3.2.27]
K13935	0.000160694	0.00022676	0.0268555	Domesticated	E3 ubiquitin-protein ligase DCST1 [EC:2.3.2.27]
K06016	0.00230997	0.00261212	0.0474523	Domesticated	E3 ubiquitin-protein ligase DZIP3 [EC:2.3.2.27]
K09983	0.000722786	0.00122991	6.36547e-06	Domesticated	E3 ubiquitin-protein ligase EL5 [EC:2.3.2.27]
K07131	0.000101088	4.39508e-05	0.0005039	Wild	E3 ubiquitin-protein ligase HECTD2 [EC:2.3.2.26]
K07132	4.19085e-06	1.26884e-05	0.000280053	Domesticated	E3 ubiquitin-protein ligase HECTD3 [EC:2.3.2.26]
K05989	0.000633789	0.00025168	0.0204285	Wild	E3 ubiquitin-protein ligase HERC3 [EC:2.3.2.26]
K13933	0.000438934	0.000568412	0.0405178	Domesticated	E3 ubiquitin-protein ligase HERC5/6 [EC:2.3.2.-]
K09975	0.00184322	0.0028326	7.42949e-05	Domesticated	E3 ubiquitin-protein ligase HOS1 [EC:2.3.2.27]
K06039	4.8706e-06	2.15655e-05	0.0187207	Domesticated	E3 ubiquitin-protein ligase MARCH2 [EC:2.3.2.27]
K06041	0.00447214	0.00540133	0.0346605	Domesticated	E3 ubiquitin-protein ligase MARCH3 [EC:2.3.2.27]
K06044	0.00403684	0.00467158	0.0334405	Domesticated	E3 ubiquitin-protein ligase MARCH5 [EC:2.3.2.27]
K06006	6.70533e-05	0.000106071	0.00771125	Domesticated	E3 ubiquitin-protein ligase Praja2 [EC:2.3.2.27]
K09979	7.55945e-05	0.000120679	0.0246868	Domesticated	E3 ubiquitin-protein ligase RHA2 [EC:2.3.2.27]
K09969	0.0010841	0.00149619	0.000370759	Domesticated	E3 ubiquitin-protein ligase RNF135 [EC:2.3.2.27]
K06921	7.15994e-06	1.89245e-06	0.0404597	Wild	E3 ubiquitin-protein ligase RNF14 [EC:2.3.2.31]
K13938	0.000182372	0.000332919	7.42645e-05	Domesticated	E3 ubiquitin-protein ligase RNF181 [EC:2.3.2.27]
K06923	0.0021389	0.00307786	0.00123846	Domesticated	E3 ubiquitin-protein ligase RNF19B [EC:2.3.2.31]
K06926	9.4543e-05	9.48676e-05	0.0294864	Domesticated	E3 ubiquitin-protein ligase RNF216 [EC:2.3.2.31]
K06013	0.000476002	0.000562261	0.0192013	Domesticated	E3 ubiquitin-protein ligase RNF25 [EC:2.3.2.27]
K09980	2.43934e-05	5.93548e-05	0.0205219	Domesticated	E3 ubiquitin-protein ligase SDIR1 [EC:2.3.2.27]
K05966	0.000249602	0.000337723	0.0287595	Domesticated	E3 ubiquitin-protein ligase synoviolin [EC:2.3.2.27]
K05997	0.000202076	0.0003662	2.18965e-08	Domesticated	E3 ubiquitin-protein ligase UBR2 [EC:2.3.2.27]
K09970	0.00249195	0.00279425	0.0411059	Domesticated	E3 ubiquitin-protein ligase ZNRF3 [EC:2.3.2.27]
K07310	3.67937e-05	8.28217e-05	0.000402499	Domesticated	early growth response protein 2
K07311	4.63614e-06	2.01304e-05	0.0190895	Domesticated	early growth response protein 3
K07312	4.63614e-06	2.01304e-05	0.0190895	Domesticated	early growth response protein 4
K08477	1.1776e-06	1.07796e-05	0.00587756	Domesticated	ech hydrogenase subunit D
K21637	1.1776e-06	1.07796e-05	0.00587756	Domesticated	ecotin
K12538	4.86967e-05	7.55941e-05	0.000129943	Domesticated	ecotropic viral integration site 5 protein
K07290	0.00104634	0.00196739	2.51965e-06	Domesticated	EH domain-containing protein 3
K08081	0.00146628	0.00165668	0.0357039	Domesticated	EIX receptor 1/2
K08566	1.34024e-06	1.64273e-05	6.08888e-05	Domesticated	elastin
K07862	7.59213e-05	0.000229271	0.000792877	Domesticated	ELAV like protein 2/3/4
K07741	1.86659e-05	7.2635e-06	0.0412355	Wild	ELAV-like protein 1
K21304	2.86295e-06	0	0.0315771	Wild	electron transport complex protein RnfB
K21976	6.48257e-05	0.000103539	0.00717669	Domesticated	electron transport complex protein RnfE
K15723	6.48257e-05	0.000104614	0.00507495	Domesticated	elongation factor 1-alpha
K01136	1.40907e-05	2.66166e-05	0.0170732	Domesticated	elongation factor 1-beta
K09476	6.48257e-05	0.000104614	0.00507495	Domesticated	elongation factor 1-delta
K13021	0.00291997	0.0046872	4.54855e-05	Domesticated	endo-1,3-beta-xylanase [EC:3.2.1.32]
K12149	6.48257e-05	0.000104614	0.00507495	Domesticated	endodeoxyribonuclease RalR [EC:3.1.-.-]
K19049	1.82316e-05	2.43747e-06	0.00658141	Wild	endonuclease [EC:3.1.-.-]
K05916	0.00401928	0.00453281	0.0278772	Domesticated	endonuclease VIII-like 1 [EC:3.2.2.- 4.2.99.18]
K05917	1.09231e-05	4.42389e-06	0.0253324	Wild	endonuclease VIII-like 2 [EC:3.2.2.- 4.2.99.18]
K03425	6.48257e-05	0.000107689	0.00353626	Domesticated	endothelial cell adhesion molecule
K13892	0.00495842	0.00567136	0.0198552	Domesticated	endothelial lipase [EC:3.1.1.3]
K01482	4.11499e-05	1.0646e-05	0.0102079	Wild	endothelin receptor type A
K01483	0.000943983	0.00148337	6.57603e-05	Domesticated	endothelin receptor type B
K02462	0.000576828	0.000817139	0.0133695	Domesticated	endothelin-3
K16242	8.25869e-06	1.55789e-06	0.00942613	Wild	enediyne biosynthesis protein E5
K20616	2.19243e-05	6.99131e-07	2.01594e-08	Wild	enediyne core biosynthesis thioesterase
K08482	0.00209129	0.00248392	0.0420678	Domesticated	energy-converting hydrogenase A subunit D
K08484	0.00252381	0.00348913	0.0011773	Domesticated	energy-converting hydrogenase A subunit F
K16372	8.74908e-06	1.73781e-06	0.00412525	Wild	energy-coupling factor transport system permease protein
K16256	0.00014501	0.000192004	0.00840263	Domesticated	energy-coupling factor transport system substrate-specific component
K10440	0.00541603	0.00617961	0.0191025	Domesticated	energy-coupling factor transport system substrate-specific component
K15373	0.00103958	0.00161994	0.000413689	Domesticated	enoyl-[acyl-carrier protein] reductase III [EC:1.3.1.104]
K15586	0.0011152	0.00144481	0.00556503	Domesticated	enoyl-CoA hydratase / 3-hydroxyacyl-CoA dehydrogenase [EC:4.2.1.17 1.1.1.35]
K03673	0.00108157	0.0020002	3.28863e-05	Domesticated	enoyl-CoA hydratase / long-chain 3-hydroxyacyl-CoA dehydrogenase [EC:4.2.1.17 1.1.1.211]
K03669	0.00192147	0.00361306	8.82169e-08	Domesticated	enoyl-CoA hydratase [EC:4.2.1.17]
K09890	0.000208083	0.000452853	6.11838e-08	Domesticated	ent-cassa-12,15-diene 11-hydroxylase / oryzalexin D synthase [EC:1.14.13.145 1.14.13.193]
K01408	8.57568e-06	3.63404e-05	1.57748e-06	Domesticated	ent-copalyl diphosphate synthase [EC:5.5.1.13]
K20907	2.53101e-06	0	0.0315876	Wild	enterobacteria phage integrase [EC:2.7.7.- 3.1.-.-]
K09889	0.00105614	0.00197087	2.31553e-05	Domesticated	ent-isokaurene hydroxylase [EC:1.14.14.76]
K09888	0.00439924	0.00568177	0.0179034	Domesticated	ent-isokaurene synthase [EC:4.2.3.103]
K05595	0.00399818	0.00477066	0.0403954	Domesticated	eomesodermin protein
K06137	0.00108571	0.00140609	0.00240309	Domesticated	eosinophil cationic protein [EC:3.1.27.-]
K06138	0.00114284	0.00147985	0.00244173	Domesticated	eosinophil peroxidase [EC:1.11.1.7]
K04691	0.00521468	0.00596811	0.0326478	Domesticated	Eph receptor A10 [EC:2.7.10.1]
K02347	0.000386446	0.000130222	0.026577	Wild	Eph receptor A2 [EC:2.7.10.1]
K02352	8.98254e-06	2.32394e-05	0.0197275	Domesticated	EphA7 [EC:2.7.10.1]
K20973	0.00235261	0.00282656	0.0380997	Domesticated	epi-isozizaene 5-monooxygenase / beta-farnesene synthase [EC:1.14.13.106 4.2.3.47]
K07286	0.000208083	0.000452853	6.11838e-08	Domesticated	epsin
K01610	0.00229545	0.00268882	0.0250921	Domesticated	Epstein-Barr virus induced gene 2
K18304	5.86655e-05	0.00012513	0.0149639	Domesticated	error-prone DNA polymerase [EC:2.7.7.7]
K08305	0.00366196	0.00536149	0.000305697	Domesticated	erythrocyte-binding antigen 140
K08304	0.00241488	0.00380709	0.000136091	Domesticated	erythrocyte-binding antigen 175
K07097	2.85099e-06	0	0.0315876	Wild	ESCRT-I complex subunit MVB12
K07094	8.78273e-05	3.43052e-05	0.0386091	Wild	ESCRT-I complex subunit TSG101
K07096	2.74926e-05	4.31059e-05	0.00265824	Domesticated	ESCRT-I complex subunit VPS37
K07099	6.72241e-06	0	0.00205254	Wild	ESCRT-II complex subunit VPS22
K07101	0.00133152	0.001751	0.0225528	Domesticated	ESCRT-II complex subunit VPS36
K09005	0.00213308	0.00290499	0.000726952	Domesticated	ESF2/ABP1 family protein
K21020	0.00278144	0.00389705	0.000500719	Domesticated	esterase FrsA [EC:3.1.-.-]
K00271	0.000160107	0.00015885	0.0494799	Wild	ethanolamine kinase [EC:2.7.1.82]
K02530	3.05917e-05	8.26537e-06	6.13395e-05	Wild	ethanolaminephosphotransferase [EC:2.7.-.-]
K16713	2.46296e-06	9.43234e-06	8.92189e-06	Domesticated	ethylbenzene dioxygenase subunit alpha [EC:1.14.12.-]
K01676	0.003397	0.00458347	0.00327318	Domesticated	ETS domain-containing protein Elk-1
K01677	9.70679e-05	0.000255102	4.55904e-07	Domesticated	ETS domain-containing protein Elk-4
K09932	0.000579579	0.000698281	0.00738666	Domesticated	eukaryotic translation initiation factor 2-alpha kinase 1 [EC:2.7.11.1]
K09933	0.00108542	0.00175428	0.000134688	Domesticated	eukaryotic translation initiation factor 2-alpha kinase 2 [EC:2.7.11.1]
K09934	3.11761e-05	2.41822e-05	0.0211306	Wild	eukaryotic translation initiation factor 2-alpha kinase 4 [EC:2.7.11.1]
K03557	0.00115866	0.00206972	9.07734e-05	Domesticated	eukaryotic translation initiation factor 4E binding protein 1
K22821	3.9495e-05	5.27793e-06	0.00856303	Wild	exodeoxyribonuclease I [EC:3.1.11.1]
K21684	6.04794e-06	0	0.00205165	Wild	exodeoxyribonuclease VIII [EC:3.1.11.-]
K10231	8.07765e-05	0.000117756	0.0232916	Domesticated	exoenzyme S
K18981	0.00166899	0.00232415	0.000828473	Domesticated	exo-poly-alpha-galacturonosidase [EC:3.2.1.82]
K18842	0.000100949	0.000128172	0.0176453	Domesticated	exopolyphosphatase [EC:3.6.1.11]
K15918	2.45458e-05	5.056e-05	0.00616168	Domesticated	exopolysaccharide glucosyl ketal-pyruvate-transferase [EC:2.5.1.98]
K03706	2.66714e-05	3.15595e-06	0.000786475	Wild	exosome complex component CSL4
K01263	4.16084e-05	6.04694e-05	5.27149e-05	Domesticated	exosome complex component RRP40
K13992	0.000133102	0.00016922	0.0213439	Domesticated	extent of cell elongation protein 1
K10855	2.6857e-06	8.27785e-06	0.016289	Domesticated	eyes absent homolog 2 [EC:3.1.3.48]
K10857	0.000457272	0.000690563	0.00449492	Domesticated	eyes absent homolog 4 [EC:3.1.3.48]
K13821	0.00664275	0.00805114	0.0109014	Domesticated	F420H2 dehydrogenase subunit O [EC:1.5.98.3]
K17074	0.000258449	0.000354465	0.00410463	Domesticated	F420H2:quinone oxidoreductase subunit D [EC:1.1.98.4]
K12297	0.00109773	0.00162753	0.00733781	Domesticated	F-actin monooxygenase [EC:1.14.13.225]
K04791	1.03593e-05	1.73781e-06	0.0185698	Wild	factor in the germline alpha
K09456	0.00222536	0.00281731	0.00806297	Domesticated	FAD-dependent monooxygenase
K11071	0.0042385	0.00541302	0.00242641	Domesticated	FAD-linked sulfhydryl oxidase [EC:1.8.3.2]
K06200	0.00284251	0.00401612	0.00157751	Domesticated	fanconi anemia group A protein
K06202	0.000342239	0.000821947	9.83876e-06	Domesticated	fanconi anemia group C protein
K06203	0.00170865	0.00231426	0.000491504	Domesticated	fanconi anemia group D2 protein
K06204	0.00703812	0.00856943	0.0289212	Domesticated	fanconi anemia group E protein
K06205	0.000353899	0.000631401	3.05084e-05	Domesticated	fanconi anemia group F protein
K06206	0.00065745	0.00120607	1.01488e-06	Domesticated	fanconi anemia group G protein
K00245	7.58479e-06	3.19108e-05	0.0102186	Domesticated	farnesyl diphosphate synthase [EC:2.5.1.1 2.5.1.10]
K11602	0.000118884	2.45369e-05	0.00146381	Wild	FAS-associated factor 2
K14654	4.23597e-05	9.29324e-06	0.0057756	Wild	fatty acid CoA ligase FadD36
K07265	0.000327113	0.000473616	0.00281485	Domesticated	fatty acid desaturase 6 [EC:1.14.19.-]
K13890	0.00192488	0.00271271	0.000926901	Domesticated	fatty acid hydroxylase domain-containing protein 2
K12957	0.000537353	0.000788702	0.0159581	Domesticated	fatty acid omega-hydroxylase [EC:1.14.-.-]
K00186	7.53366e-06	8.52894e-06	0.00435526	Domesticated	fatty acid synthase subunit beta, fungi type [EC:2.3.1.86]
K06132	0.00107475	0.00178432	0.00017837	Domesticated	fatty acyl-ACP thioesterase B [EC:3.1.2.14 3.1.2.21]
K12431	2.73775e-06	0	0.00205232	Wild	F-BAR and double SH3 domains protein
K12369	0.00269469	0.00333158	0.0109003	Domesticated	F-BAR domain only protein
K01194	0.00130251	0.00163393	0.0198445	Domesticated	F-box and WD-40 domain protein CDC4
K05541	0.000950464	0.00122502	0.0447778	Domesticated	F-box protein 27
K05539	0.00310395	0.00428677	0.00302751	Domesticated	F-box protein 6
K10558	0.000420703	0.000476354	0.0240692	Domesticated	Fc receptor-like protein 6
K12525	0.00015498	0.000290929	1.26671e-06	Domesticated	female sterile (1) Nasrat
K21802	0.000758993	0.00102646	0.0052424	Domesticated	fengycin family lipopeptide synthetase C
K21992	2.08034e-06	0	0.0126113	Wild	fengycin family lipopeptide synthetase D
K18030	0.00193184	0.00260288	0.00127006	Domesticated	ferredoxin like protein
K14762	6.48257e-05	0.000104614	0.00507495	Domesticated	ferric-chelate reductase (NADPH) [EC:1.16.1.9]
K11711	0.00122931	0.00208969	3.08882e-05	Domesticated	ferric-chelate reductase [NAD(P)H] [EC:1.16.1.10]
K00132	2.61425e-05	6.37367e-06	3.18825e-05	Wild	ferritin heavy chain [EC:1.16.3.2]
K02053	0.00381346	0.0045207	0.00451579	Domesticated	fibrillarin-like pre-rRNA processing protein
K03465	0.000152625	4.97639e-05	0.00375617	Wild	fibrillin 1
K02339	0.00342919	0.00528448	8.38328e-05	Domesticated	fibroblast growth factor receptor 4 [EC:2.7.10.1]
K07278	0.00333325	0.00517506	0.000104378	Domesticated	fibroblast growth factor receptor substrate 2
K04033	0.000606635	0.000938188	0.000739275	Domesticated	fimbrial protein FimY
K22335	3.40184e-06	9.43234e-06	4.63696e-05	Domesticated	flagella basal body P-ring formation protein FlgA
K15039	1.6663e-06	3.56565e-06	0.00475762	Domesticated	flagellar assembly factor FliW
K21817	0.000380111	0.00049002	8.34228e-05	Domesticated	flagellar basal-body rod modification protein FlgD
K22303	0.000633878	0.000829874	0.0172627	Domesticated	flagellar basal-body rod protein FlgF
K22602	0.000692125	0.00101991	0.000975324	Domesticated	flagellar protein FlgJ
K22476	7.26105e-05	2.49903e-05	0.00238332	Wild	flagellar protein FlhE
K22298	6.53399e-05	9.72101e-06	1.04279e-06	Wild	flagellar protein FliO/FliZ
K07734	0.00315291	0.00427036	0.00472459	Domesticated	flavanone 7-O-glucoside 2-O-beta-L-rhamnosyltransferase [EC:2.4.1.236]
K17061	0.000281017	0.000491413	4.65631e-05	Domesticated	flavin-dependent halogenase
K02510	0.0030797	0.00441328	0.00027851	Domesticated	flavonoid 3-monooxygenase [EC:1.14.14.82]
K02509	0.000558117	0.000755525	0.0111251	Domesticated	flavonol 3-O-methyltransferase [EC:2.1.1.76]
K02508	7.2644e-05	0.000144249	0.0159297	Domesticated	flavonol synthase [EC:1.14.20.6]
K14256	5.05207e-05	2.68649e-05	0.0240109	Wild	flavonol-3-O-glucoside L-rhamnosyltransferase [EC:2.4.1.159]
K14261	0.00245867	0.00348828	0.00121771	Domesticated	flavonol-3-O-glucoside/galactoside glucosyltransferase [EC:2.4.1.239 2.4.1.-]
K12203	1.3665e-05	3.82384e-06	0.025894	Wild	flocculation protein FLO11
K15256	0.00140183	0.00191183	0.00179881	Domesticated	flotillin
K02336	0.000396285	0.000715625	0.000185288	Domesticated	fms-related tyrosine kinase 3 [EC:2.7.10.1]
K01539	3.11627e-05	1.31654e-05	0.00978683	Wild	follicle stimulating hormone receptor
K00030	0.000942158	0.00124207	0.00766453	Domesticated	formate dehydrogenase (coenzyme F420) beta subunit [EC:1.17.98.3 1.8.98.6]
K17840	1.33143e-05	9.51599e-07	0.0165418	Wild	formate dehydrogenase iron-sulfur subunit
K21973	0.00122463	0.0015226	0.0103675	Domesticated	formate dehydrogenase-N, beta subunit
K19661	0.00259843	0.00328518	0.0108263	Domesticated	formate hydrogenlyase subunit 6
K19429	6.8282e-05	2.41507e-05	0.0322896	Wild	formate hydrogenlyase subunit 7
K21285	9.31325e-06	1.64938e-06	0.041186	Wild	formimidoylglutamate deiminase [EC:3.5.3.13]
K00684	0.00540306	0.00627995	0.0342497	Domesticated	formin 2
K12427	2.22281e-05	6.62295e-07	2.19245e-05	Wild	formin-binding protein 1
K15268	0.00188372	0.00268828	0.000354337	Domesticated	formylaminopyrimidine deformylase / aminopyrimidine aminohydrolase [EC:3.5.1.- 3.5.99.-]
K00064	0.00489508	0.00558226	0.0275365	Domesticated	formyltetrahydrofolate dehydrogenase [EC:1.5.1.6]
K18827	4.02954e-05	5.31085e-05	0.0131683	Domesticated	fosfomycin resistance protein FosX
K04754	0.00143588	0.0025957	2.24431e-05	Domesticated	fos-like antigen 2
K04755	0.00389552	0.00452278	0.0240196	Domesticated	fos-like antigen, invertebrate
K01631	0.00178532	0.00245275	0.000509761	Domesticated	free fatty acid receptor 1
K01634	2.4461e-05	8.85598e-06	0.0136276	Wild	free fatty acid receptor 2
K02002	0.00271472	0.0033313	0.0219903	Domesticated	frizzled
K00783	0.00532332	0.00664846	0.015495	Domesticated	frizzled 1/7
K00561	3.95412e-05	4.21807e-06	0.00527397	Wild	fructose 1,6-bisphosphate aldolase/phosphatase [EC:4.1.2.13 3.1.3.11]
K15320	0.000739785	0.000891089	0.0175525	Domesticated	fructose-bisphosphate aldolase, class II [EC:4.1.2.13]
K19956	1.1776e-06	1.2544e-05	0.00165933	Domesticated	fructoselysine 6-kinase [EC:2.7.1.218]
K19510	6.60272e-05	0.000100531	0.0447944	Domesticated	fructoselysine-6-phosphate deglycase
K20542	0.00141194	0.00221083	3.69166e-05	Domesticated	fructuronate reductase [EC:1.1.1.57]
K00631	0.000654608	0.00101399	0.000213307	Domesticated	F-type H+-transporting ATPase subunit 8
K12222	1.1987e-05	3.49858e-06	0.0171363	Wild	fukutin [EC:2.7.8.-]
K19337	0.00161155	0.0025253	0.000260727	Domesticated	fumarate reductase subunit D
K13776	3.47073e-05	1.87367e-05	0.00115219	Wild	fumarate---(S)-2,3-diaminopropanoate ligase [EC:6.3.2.46]
K09951	0.000128843	0.000149009	0.034883	Domesticated	fungal type III polyketide synthase
K00464	1.14349e-05	1.37637e-05	0.00278127	Domesticated	furin [EC:3.4.21.75]
K07641	0.000441872	0.000623769	0.0131791	Domesticated	FUS-interacting serine-arginine-rich protein 1
K02829	1.8433e-05	2.49313e-06	0.000452283	Wild	FYVE, RhoGEF and PH domain containing 2
K01625	0.0068083	0.00802973	0.0285695	Domesticated	G protein-coupled receptor 22
K01617	0.000123021	0.000248444	0.00527801	Domesticated	G protein-coupled receptor 3
K01627	0.0041969	0.00525478	0.0165519	Domesticated	G protein-coupled receptor 63
K01607	0.005725	0.00694704	0.0219903	Domesticated	G protein-coupled receptor 85
K01920	0.00372936	0.00547389	0.000154427	Domesticated	G protein-coupled receptor family C group 5 member B
K02846	0.000820516	0.000990901	0.0465805	Domesticated	G protein-coupled receptor kinase interactor 1
K07494	0.00064089	0.000705071	0.022935	Domesticated	G1/S-specific cyclin CLN1
K03285	0.000136424	0.000213584	0.0230545	Domesticated	G1/S-specific cyclin CLN3
K03296	0.00720546	0.00859956	0.0243223	Domesticated	G1/S-specific cyclin PLC1
K01807	0.00430357	0.00563679	0.00599305	Domesticated	G1/S-specific cyclin-D1
K05574	4.41162e-06	1.08876e-06	0.0374764	Wild	G1/S-specific cyclin-D2
K00703	0.00439278	0.0050849	0.0334403	Domesticated	G2/mitotic-specific cyclin 1/2
K07660	0.00675871	0.00749794	0.0453375	Domesticated	GA4 desaturase
K21515	2.86295e-06	0	0.0315771	Wild	GABA permease
K19795	2.07832e-05	2.49072e-05	0.00208514	Domesticated	galactan endo-1,6-beta-galactosidase [EC:3.2.1.164]
K19622	3.98834e-05	7.16437e-05	0.0183498	Domesticated	galactan endo-beta-1,3-galactanase [EC:3.2.1.181]
K21795	2.46296e-06	9.43234e-06	8.92189e-06	Domesticated	galactitol 2-dehydrogenase [EC:1.1.1.16]
K19229	0.000669304	0.00103232	0.000307346	Domesticated	galactonate dehydratase [EC:4.2.1.6]
K17247	0.00171014	0.00315564	1.21239e-07	Domesticated	galactose-6-phosphate isomerase [EC:5.3.1.26]
K00205	4.78625e-06	8.3139e-07	0.0151683	Wild	galactoside 3(4)-fucosyltransferase 3 [EC:2.4.1.65]
K03755	1.1776e-06	1.07796e-05	0.00587756	Domesticated	galactoside alpha-1,3-fucosyltransferase 5 [EC:2.4.1.65]
K03756	9.87113e-06	1.52769e-05	0.00441497	Domesticated	galactoside alpha-1,3-fucosyltransferase 6 [EC:2.4.1.65]
K03757	8.51709e-06	2.90113e-05	0.0334874	Domesticated	galactoside alpha-1,3-fucosyltransferase 7 [EC:2.4.1.-]
K00376	0.000132174	6.2468e-05	0.0495254	Wild	galactosylceramidase [EC:3.2.1.46]
K00209	0.00032207	0.000415203	0.0434563	Domesticated	galactosylgalactosylglucosylceramide beta-D-acetylgalactosaminyltransferase [EC:2.4.1.79]
K00219	0.00700291	0.00833431	0.030736	Domesticated	galactosylgalactosylxylosylprotein 3-beta-glucuronosyltransferase 1 [EC:2.4.1.135]
K13041	0.000644708	0.00102648	0.000527849	Domesticated	galacturonosyltransferase 12/13/14/15 [EC:2.4.1.-]
K01521	0.000444485	0.000766399	5.45273e-06	Domesticated	galanin receptor 2
K03471	1.29781e-05	2.60986e-06	0.0117401	Wild	galectin-1
K03472	0.000349339	0.000797684	7.69549e-09	Domesticated	galectin-3
K03473	0.00072178	0.00100978	0.00965218	Domesticated	galectin-8
K02420	0.00519559	0.00740285	0.000323182	Domesticated	gamma-aminobutyric acid receptor subunit alpha
K02421	0.00515411	0.00740285	0.000300068	Domesticated	gamma-aminobutyric acid receptor subunit beta
K02422	0.00228854	0.00368401	9.45005e-05	Domesticated	gamma-aminobutyric acid receptor subunit delta
K02423	0.000262136	0.000385333	0.0498971	Domesticated	gamma-aminobutyric acid receptor subunit epsilon
K02424	0.00192773	0.00240183	0.0359146	Domesticated	gamma-aminobutyric acid receptor subunit gamma
K02425	5.47641e-05	8.56866e-05	0.0011563	Domesticated	gamma-aminobutyric acid receptor subunit pi
K02426	0.0040369	0.00521625	0.00364762	Domesticated	gamma-aminobutyric acid receptor subunit rho
K02427	0.003507	0.00537856	9.45112e-05	Domesticated	gamma-aminobutyric acid receptor subunit theta
K01919	0.00384396	0.00546942	0.000305697	Domesticated	gamma-aminobutyric acid type B receptor-like
K13075	0.00143448	0.00154374	0.0455827	Domesticated	gamma-interferon-inducible protein 16
K19244	0.000467672	0.000670794	8.40417e-07	Domesticated	gamma-resorcylate decarboxylase [EC:4.1.1.103]
K07338	8.54755e-05	0.000131654	0.00254305	Domesticated	gamma-sarcoglycan
K03610	0.00324771	0.0046347	0.00146413	Domesticated	gap junction alpha-1 protein
K03735	0.0013751	0.00176336	0.0122485	Domesticated	gap junction alpha-4 protein
K03736	0.00140736	0.00176336	0.0168808	Domesticated	gap junction alpha-5 protein
K03739	4.08445e-05	4.66577e-05	0.0189532	Domesticated	gap junction alpha-8 protein
K03745	0.0019019	0.00267173	0.00505348	Domesticated	gap junction beta-4 protein
K03747	0.000302208	0.000544309	1.3037e-05	Domesticated	gap junction beta-6 protein
K03611	0.00170761	0.00263302	0.00384891	Domesticated	gap junction delta-2 protein
K03749	0.00109429	0.00192364	7.27692e-05	Domesticated	gap junction delta-3 protein
K03752	0.00573549	0.00657012	0.0342497	Domesticated	gap junction delta-4 protein
K13797	0.00197367	0.00236166	0.00982317	Domesticated	gasdermin-A
K02459	0.00132598	0.00208403	0.000308518	Domesticated	gastrin-releasing peptide
K11073	0.00214567	0.00280738	0.00399871	Domesticated	GATA-binding protein 2
K11074	0.00222285	0.00282183	0.00835459	Domesticated	GATA-binding protein 3
K11075	0.00256831	0.00332042	0.00182893	Domesticated	GATA-binding protein 5
K11076	0.00473581	0.00531454	0.0350755	Domesticated	GATA-binding protein 6
K22015	0.000149662	0.000237046	0.0165993	Domesticated	GDP/UDP-N,N-diacetylbacillosamine 2-epimerase (hydrolysing) [EC:3.2.1.184]
K15972	8.04544e-05	0.000100645	0.0298024	Domesticated	GDP-L-fucose synthase [EC:1.1.1.271]
K20958	1.82208e-06	3.08015e-06	0.00611825	Domesticated	GDP-mannose 6-dehydrogenase [EC:1.1.1.132]
K07783	1.71621e-05	8.59824e-05	0.000875144	Domesticated	gem associated protein 2
K07785	1.83266e-05	3.50601e-06	0.00188875	Wild	gem associated protein 4
K07787	0.00162103	0.001833	0.042806	Domesticated	gem associated protein 6
K07788	0.00299402	0.00459827	2.17347e-05	Domesticated	gem associated protein 7
K07789	0.00451964	0.00623655	0.000993028	Domesticated	gem associated protein 8
K21727	2.11661e-06	0	0.00205031	Wild	general L-amino acid transport system permease protein
K21167	5.29346e-05	1.18964e-05	0.0015078	Wild	general secretion pathway protein E
K22294	0.000676658	0.00107939	0.000909633	Domesticated	general secretion pathway protein H
K20418	5.03125e-05	5.536e-05	0.0241963	Domesticated	general secretion pathway protein M
K18000	1.61731e-05	1.43346e-05	0.000126212	Wild	general secretion pathway protein O [EC:3.4.23.43 2.1.1.-]
K22169	2.01692e-05	3.33674e-05	1.07669e-06	Domesticated	gentisate 1,2-dioxygenase [EC:1.13.11.4]
K16927	5.30954e-05	4.41246e-06	6.92489e-07	Wild	geranyl diphosphate 2-C-methyltransferase [EC:2.1.1.255]
K15655	0.000990074	0.0013022	0.0119142	Domesticated	geranyl-CoA carboxylase beta subunit [EC:6.4.1.5]
K19221	0.00265373	0.00327131	0.00683394	Domesticated	geranylgeranylglycerol-phosphate geranylgeranyltransferase [EC:2.5.1.42]
K12955	2.0587e-05	3.75119e-06	0.0406065	Wild	germacrene A acid 8beta-hydroxylase [EC:1.14.-.-]
K09952	6.91824e-06	1.16817e-05	0.0103031	Domesticated	germicidin synthase
K02488	0.00556847	0.00696208	0.0109014	Domesticated	ghrelin
K02511	0.00168641	0.00276669	9.64004e-05	Domesticated	gibberellin 20-oxidase [EC:1.14.11.12]
K13015	0.000493009	0.000549655	0.00793015	Domesticated	ginsenosidase type III [EC:3.2.1.191]
K00210	0.00032762	0.00045375	0.00304097	Domesticated	globoside alpha-N-acetylgalactosaminyltransferase [EC:2.4.1.88]
K01884	2.98764e-05	4.47909e-05	0.000586193	Domesticated	glucagon-like peptide 2 receptor
K12243	5.41827e-05	9.62089e-05	5.82779e-06	Domesticated	glucan endo-1,3-beta-glucosidase 5/6 [EC:3.2.1.39]
K13888	0.000653921	0.00123152	0.00204924	Domesticated	glucan endo-1,6-beta-glucosidase [EC:3.2.1.75]
K18136	1.8388e-05	3.60068e-06	0.000341791	Wild	glucokinase [EC:2.7.1.2]
K18967	0.00457019	0.00569695	0.0143055	Domesticated	gluconate/galactonate dehydratase [EC:4.2.1.140]
K00170	8.88054e-06	1.09257e-05	0.0169659	Domesticated	glucosamine-phosphate N-acetyltransferase [EC:2.3.1.4]
K20971	0.00258381	0.00302502	0.0445647	Domesticated	glutamate 2,3-aminomutase [EC:5.4.3.9]
K02441	0.000344174	0.000588568	0.000289736	Domesticated	glutamate receptor delta-1 subunit
K02442	1.72198e-05	0.00010233	0.000201149	Domesticated	glutamate receptor delta-2 subunit
K02444	0.00361014	0.00402038	0.0363461	Domesticated	glutamate receptor ionotropic, NMDA 2A
K02505	0.000210083	0.000430595	1.18643e-07	Domesticated	glutamate receptor, anionic
K02438	0.00441397	0.00519246	0.0179033	Domesticated	glutamate receptor, ionotropic kainate 3
K02439	0.00021075	0.000457369	5.33864e-08	Domesticated	glutamate receptor, ionotropic kainate 4
K02558	0.00200879	0.00278443	0.013285	Domesticated	glutamate receptor, ionotropic, plant
K19509	6.38464e-06	2.02275e-05	0.0292415	Domesticated	glutamate/aspartate transport system ATP-binding protein [EC:3.6.3.-]
K18379	5.18988e-06	9.43234e-06	0.000802271	Domesticated	glutamate-5-semialdehyde dehydrogenase [EC:1.2.1.41]
K21990	0.00113743	0.00192535	1.51533e-05	Domesticated	glutaminase [EC:3.5.1.2]
K16074	0.00120491	0.00212992	2.15847e-06	Domesticated	glutamine amidotransferase / cyclase [EC:2.4.2.- 4.1.3.-]
K11473	0.00155575	0.0020176	0.00745254	Domesticated	glutamyl endopeptidase II [EC:3.4.21.82]
K19338	0.00422777	0.00481949	0.0219903	Domesticated	glutaredoxin 2
K10708	4.10636e-05	0.000103781	0.00104292	Domesticated	glutaredoxin domain-containing cysteine-rich protein 1
K07484	0.00107675	0.00134872	0.00630767	Domesticated	glutaryl-7-aminocephalosporanic-acid acylase [EC:3.5.1.93]
K13623	2.7065e-05	6.01364e-05	2.14071e-05	Domesticated	glutathione dehydrogenase/transferase [EC:1.8.5.1 2.5.1.18]
K20787	6.65847e-06	3.25269e-07	0.00168148	Wild	glutathione transport system permease protein
K18765	6.48257e-05	0.000104614	0.00507495	Domesticated	glutathione-regulated potassium-efflux system ancillary protein KefC
K18323	4.14827e-05	9.67235e-05	0.000414208	Domesticated	glutathione-regulated potassium-efflux system ancillary protein KefG
K13662	2.46979e-05	3.74374e-05	0.00010682	Domesticated	glutinol synthase [EC:5.4.99.49]
K02525	0.000601283	0.000943131	0.00413466	Domesticated	glyceraldehyde-3-phosphate dehydrogenase (NADP+) (phosphorylating) [EC:1.2.1.13]
K06076	0.00301219	0.00422868	0.00823722	Domesticated	glyceraldehyde-3-phosphate dehydrogenase, spermatogenic [EC:1.2.1.12]
K16126	0.000330017	0.000436442	0.0148555	Domesticated	glycerol dehydrogenase [EC:1.1.1.6]
K20609	1.1776e-06	1.07796e-05	0.00587756	Domesticated	glycerol transport system permease protein
K22071	3.26308e-05	3.55063e-05	0.0468996	Domesticated	glycerol-3-phosphate O-acyltransferase [EC:2.3.1.15]
K18307	0.000345523	0.000713319	2.15206e-06	Domesticated	glycine betaine transporter
K18100	0.000122762	0.000213103	0.00174074	Domesticated	glycine dehydrogenase subunit 1 [EC:1.4.4.2]
K00141	0.00294784	0.0037641	0.012845	Domesticated	glycine N-methyltransferase [EC:2.1.1.20]
K18444	3.73887e-05	5.14292e-05	0.0236435	Domesticated	glycine oxidase [EC:1.4.3.19]
K02429	0.00138163	0.0017362	0.00177852	Domesticated	glycine receptor alpha-2
K02504	0.000934877	0.0015235	0.000625057	Domesticated	glycine receptor alpha-4
K18829	0.000394711	0.000589017	0.00019013	Domesticated	glycine/sarcosine/betaine reductase complex component C subunit alpha [EC:1.21.4.2 1.21.4.3 1.21.4.4]
K20754	0.000113721	4.93845e-05	0.02779	Wild	glycolate oxidase iron-sulfur subunit
K13488	0.000150397	0.000351943	5.3307e-06	Domesticated	glycolytic genes transcriptional activator GCR1
K03227	0.000211771	0.000433832	1.73737e-06	Domesticated	glycophorin A
K03228	5.07279e-05	0.000100437	0.00193966	Domesticated	glycophorin C
K01266	0.00164186	0.00174006	0.0474489	Domesticated	glycoprotein 2-beta-D-xylosyltransferase [EC:2.4.2.38]
K00216	0.00252248	0.00295186	0.0154949	Domesticated	glycoprotein-N-acetylgalactosamine 3-beta-galactosyltransferase [EC:2.4.1.122]
K09904	6.48257e-05	0.000104614	0.00507495	Domesticated	glycosyl transferase / beta-hydroxylase protein BlmF
K02517	0.00383309	0.00479848	0.0214386	Domesticated	glycosylphosphatidylinositol transamidase
K09798	0.00151256	0.00200095	0.00135792	Domesticated	glycosyltransferase
K09799	0.000317579	0.000192563	0.0177166	Wild	glycosyltransferase
K09792	0.000284859	0.000351739	0.0484028	Domesticated	glycosyltransferase
K09800	0.0033075	0.00517712	7.58157e-05	Domesticated	glycosyltransferase [EC:2.4.1.-]
K09818	8.38961e-06	9.71472e-08	0.000667859	Wild	glycosyltransferase [EC:2.4.1.-]
K09791	0.00420198	0.00518357	0.00789237	Domesticated	glycosyltransferase [EC:2.4.1.-]
K21929	0.00308403	0.00376933	0.00884201	Domesticated	glycyl-tRNA synthetase beta chain [EC:6.1.1.14]
K04046	0.00306735	0.00453913	5.70478e-05	Domesticated	glypican 1
K16048	0.00151307	0.0018534	0.0273623	Domesticated	Gnt-II system L-idonate transporter
K16789	9.87542e-06	1.27158e-06	0.0171385	Wild	GntR family transcriptional regulator
K18096	0.000191278	0.00029029	0.00189424	Domesticated	GntR family transcriptional regulator, arabinose operon transcriptional repressor
K19275	2.59566e-06	8.89744e-06	0.000351117	Domesticated	GntR family transcriptional regulator, colanic acid and biofilm gene transcriptional regulator
K20942	9.30175e-06	2.557e-06	0.0159061	Wild	GntR family transcriptional regulator, glc operon transcriptional activator
K19155	1.48323e-05	4.60219e-05	1.64977e-07	Domesticated	GntR family transcriptional regulator, hexuronate regulon transcriptional repressor
K17248	1.82152e-05	6.77555e-06	0.0224756	Wild	GntR family transcriptional regulator, trehalose operon transcriptional repressor
K09747	0.00585413	0.00669076	0.0490923	Domesticated	G-protein signaling modulator 3
K09893	8.68998e-05	0.000116884	0.00871484	Domesticated	gramicidin S synthase 1
K08191	0.00192506	0.00278122	0.000377819	Domesticated	granule-bound starch synthase [EC:2.4.1.242]
K02304	0.000548878	0.000196344	0.00180942	Wild	granulocyte colony-stimulating factor receptor
K03604	0.000202353	0.000275731	0.003101	Domesticated	GRB2-related adaptor protein 2
K00455	5.32452e-05	0.000121083	0.00218246	Domesticated	g-renin [EC:3.4.21.54]
K01800	0.0015372	0.00287571	4.26706e-06	Domesticated	groucho
K01707	0.000848766	0.00153496	3.05433e-05	Domesticated	growth arrest and DNA-damage-inducible protein
K12292	2.46195e-06	5.42823e-07	0.0279486	Wild	growth arrest-specific protein 8
K02664	0.000460508	0.000755729	5.86221e-05	Domesticated	growth differentiation factor 1
K14153	0.00018466	0.000351426	9.75592e-05	Domesticated	growth differentiation factor 10
K02671	0.000577674	0.00108663	1.80746e-05	Domesticated	growth differentiation factor 15
K02666	0.000964061	0.00175036	0.000192631	Domesticated	growth differentiation factor 8
K01584	0.000702633	0.00115371	0.00568638	Domesticated	growth hormone secretagogue receptor
K02494	0.00106026	0.0020002	1.4861e-05	Domesticated	growth hormone-releasing hormone
K22296	0.000102188	0.000133695	0.00167888	Domesticated	GSH-dependent disulfide-bond oxidoreductase [EC:1.8.4.-]
K22601	0.000618198	0.000793861	0.000202316	Domesticated	GTP cyclohydrolase IB [EC:3.5.4.16]
K04037	9.87051e-05	0.000136375	0.00789062	Domesticated	GTP cyclohydrolase IIa [EC:3.5.4.29]
K00906	0.000431234	0.000758557	0.00012729	Domesticated	GTPase HRas
K03796	4.76048e-06	2.2925e-05	0.0264392	Domesticated	GTPase NRas
K01932	5.33688e-06	0	0.0126141	Wild	guanine nucleotide-binding protein G(i) subunit alpha
K03794	6.93459e-06	1.11101e-06	0.0162073	Wild	guanine nucleotide-binding protein G(I)/G(S)/G(O) subunit gamma-2
K01843	0.000984526	0.000954831	0.0330218	Wild	guanine nucleotide-binding protein G(I)/G(S)/G(O) subunit gamma-4
K01851	1.83632e-05	2.85014e-06	0.0112379	Wild	guanine nucleotide-binding protein G(I)/G(S)/G(O) subunit gamma-T2
K01643	3.14252e-06	1.5283e-05	0.0113013	Domesticated	guanine nucleotide-binding protein subunit alpha-12
K18908	6.45316e-06	1.66609e-06	0.00917355	Wild	guanosine-3,5-bis(diphosphate) 3-pyrophosphohydrolase [EC:3.1.7.2]
K07178	0.000361103	0.000654781	1.13409e-05	Domesticated	guanylate cyclase 2D/E [EC:4.6.1.2]
K13069	0.00459888	0.00605625	0.00501659	Domesticated	guanylate-binding protein 6
K06349	1.79675e-05	1.05771e-06	0.000205624	Wild	H/ACA ribonucleoprotein complex subunit 2
K21000	3.34478e-05	4.40837e-05	0.0319332	Domesticated	haemolysin expression modulating protein
K09910	6.48257e-05	0.000104614	0.00507495	Domesticated	haptoglobin
K10187	2.2043e-06	0	0.0126141	Wild	HAUS augmin-like complex subunit 7
K12139	0.000104498	1.68342e-05	0.000332027	Wild	heat shock factor-binding protein 1
K12142	5.35222e-06	2.2305e-05	0.0264676	Domesticated	heat shock protein 12.6
K11897	0.000917023	0.00151548	1.58636e-05	Domesticated	heat shock protein beta-11
K16373	5.06725e-06	0	0.000826508	Wild	helicase [EC:3.6.4.-]
K14194	1.27604e-05	2.81779e-06	0.0024871	Wild	helvolic acid biosynthesis dehydrogenase/reductase
K10222	1.04401e-07	0	0.0315876	Wild	hemagglutinin components HA-22/23/53
K14987	0.00197577	0.00239153	0.0182555	Domesticated	heme acquisition protein HasA
K20267	6.1291e-06	1.84483e-05	0.0014091	Domesticated	heme iron utilization protein
K00123	0.00563302	0.00683415	0.030736	Domesticated	heme oxygenase 1 [EC:1.14.14.18]
K22026	2.51325e-06	0	0.0315876	Wild	hemin transport system ATP-binding protein [EC:3.6.3.-]
K18923	7.55056e-06	4.06703e-05	3.66461e-06	Domesticated	hemin transport system permease protein
K09914	0.000503327	0.000840655	3.54879e-05	Domesticated	hemoglobin subunit delta
K22478	3.29235e-05	5.79796e-05	5.65641e-05	Domesticated	hemolysin A
K15834	5.35222e-06	2.2305e-05	0.0264676	Domesticated	hemolysin III
K00805	0.00153555	0.000760598	0.00508598	Wild	heparan sulfate N-deacetylase/N-sulfotransferase NDST1 [EC:3.1.1.- 2.8.2.-]
K00808	0.000386743	0.000512219	0.00844841	Domesticated	heparan sulfate N-deacetylase/N-sulfotransferase NDST4 [EC:3.1.1.- 2.8.2.-]
K03926	0.00107354	0.00174602	6.30825e-05	Domesticated	heparanase 2 [EC:3.2.1.-]
K19624	4.17556e-06	1.11635e-05	1.66712e-05	Domesticated	heparin lyase [EC:4.2.2.7]
K13891	0.00105	0.00141547	0.00708375	Domesticated	hepatic triacylglycerol lipase [EC:3.1.1.3]
K08963	0.00170958	0.0021891	0.000665696	Domesticated	hephaestin [EC:1.16.3.1]
K14445	0.000137875	7.19495e-05	0.0369569	Wild	heptose III glucuronosyltransferase [EC:2.4.1.-]
K12543	0.000472081	0.00090692	0.000228958	Domesticated	hercynylcysteine S-oxide lyase [EC:4.4.1.36]
K16118	0.000496596	0.000784381	7.14777e-06	Domesticated	heterodisulfide reductase subunit A2 [EC:1.8.7.3 1.8.98.4 1.8.98.5 1.8.98.6]
K16210	0.000161797	0.000242125	0.0154557	Domesticated	heterodisulfide reductase subunit B2 [EC:1.8.7.3 1.8.98.4 1.8.98.5 1.8.98.6]
K07479	6.00773e-06	2.08336e-05	0.0268566	Domesticated	heterogeneous nuclear ribonucleoprotein A1/A3
K07639	0.00207758	0.00303813	0.000332214	Domesticated	heterogeneous nuclear ribonucleoprotein F/H
K09160	0.00194218	0.0027523	0.000766075	Domesticated	heterogeneous nuclear ribonucleoprotein U-like protein 1
K11616	0.000463544	0.000658551	0.00162158	Domesticated	heterogeneous nuclear rnp K-like protein
K13255	0.000277929	0.000478057	1.12976e-05	Domesticated	hexaprenyl diphosphate synthase [EC:2.5.1.82]
K13587	0.00476171	0.00551525	0.0282215	Domesticated	hexose oxidase [EC:1.1.3.5]
K08365	0.00240908	0.00330909	0.00203304	Domesticated	hexose-6-phosphate dehydrogenase [EC:1.1.1.47 3.1.1.31]
K21053	0.000759207	0.00120548	0.0149868	Domesticated	hha toxicity modulator TomB
K04035	9.87051e-05	0.000136375	0.00789062	Domesticated	high affinity immunoglobulin epsilon receptor subunit beta
K06146	1.1776e-06	1.16e-05	0.00254128	Domesticated	high mobility group protein B1
K18284	3.02143e-06	8.56654e-06	0.00039461	Domesticated	hippurate hydrolase [EC:3.5.1.32]
K08358	1.67706e-05	3.32337e-05	0.000139546	Domesticated	histatin
K19687	0.000175144	0.0002058	0.00587594	Domesticated	histidine ammonia-lyase [EC:4.3.1.3]
K18353	6.07805e-06	4.50421e-07	0.000329644	Wild	histidine kinase [EC:2.7.13.3]
K22229	0.000177554	0.00015243	0.0323543	Wild	histidine transport system permease protein
K12982	4.66286e-05	6.64009e-05	0.00185774	Domesticated	histone-lysine N-methyltransferase PRDM6 [EC:2.1.1.43]
K16150	4.87017e-05	1.79562e-06	3.95131e-06	Wild	HlyD family secretion protein
K13487	0.000299084	0.000626613	1.48434e-07	Domesticated	HMG box transcription factor 1
K13486	0.000295774	0.000553841	1.33769e-05	Domesticated	HMG box transcription factor BBX
K08159	0.000273423	0.000505071	8.31969e-05	Domesticated	holdfast attachment protein HfaA
K16245	8.25869e-06	8.3139e-07	0.0028876	Wild	holdfast attachment protein HfaB
K12148	6.48257e-05	0.000104614	0.00507495	Domesticated	homeobox domain-containing protein
K03981	0.00166034	0.00289232	6.71469e-05	Domesticated	homeobox protein HEX
K13669	2.46869e-05	5.79855e-06	0.000781645	Wild	homeobox protein Hox-A11
K11934	6.48257e-05	0.000104614	0.00507495	Domesticated	homeobox protein SIX2
K11905	0.000279448	0.00047731	4.25817e-05	Domesticated	homeobox protein TGIF1
K09137	3.27836e-05	4.3239e-05	0.0057045	Domesticated	homer
K00570	0.00114254	0.00133139	0.0138313	Domesticated	homoaconitate hydratase [EC:4.2.1.36]
K15654	0.0014688	0.00203333	0.00718903	Domesticated	homocitrate synthase NifV [EC:2.3.3.14]
K05994	2.04079e-05	1.38792e-06	0.00321173	Wild	HOMODA hydrolase [EC:3.7.1.-]
K13276	3.82321e-05	6.4283e-05	0.0245357	Domesticated	homospermidine synthase (spermidine-specific) [EC:2.5.1.45]
K10682	0.000106443	3.16451e-05	0.0302037	Wild	homrobox protein Hox-A10
K21711	0.000235568	0.000355549	0.00859664	Domesticated	host factor-I protein
K21601	1.78454e-06	0	0.0126003	Wild	HptB-dependent secretion and biofilm anti anti-sigma factor
K11903	0.00132099	0.00243215	2.57664e-07	Domesticated	HSPB1-associated protein 1
K12645	5.65168e-06	0	0.00508325	Wild	HTH-type transcriptional regulator, cytolysin regulator
K07226	0.000855803	0.00101867	0.0166556	Domesticated	huckebein
K01865	4.7032e-06	7.05118e-07	0.0140642	Wild	huntingtin interacting protein 1
K06214	0.000220725	0.000345527	0.00118463	Domesticated	HUS1 checkpoint protein
K03489	2.54239e-05	2.82813e-06	0.00990969	Wild	hyaluronan and proteoglycan link protein 1
K21470	0.00209437	0.00203335	0.0461171	Wild	hydrogen cyanide synthase HcnB [EC:1.4.99.5]
K14472	1.65105e-05	2.34866e-05	0.00394574	Domesticated	hydrogenase-4 component F [EC:1.-.-.-]
K19449	8.18068e-05	0.000130354	1.61672e-05	Domesticated	hydroxybutyrate-dimer hydrolase [EC:3.1.1.22]
K05913	1.97278e-05	1.47317e-06	0.000470379	Wild	hydroxylamine dehydrogenase [EC:1.7.2.6]
K09788	0.000944199	0.0015238	0.00122781	Domesticated	hydroxypyruvate reductase 2
K21564	0.000158509	0.00018854	0.00251151	Domesticated	IclR family transcriptional regulator, mhp operon transcriptional activator
K18224	1.05626e-05	9.65269e-07	0.0156651	Wild	IclR family transcriptional regulator, positive regulator for flagellar biogenesis
K00462	2.56806e-06	4.84555e-07	0.0116761	Wild	IgA-specific serine endopeptidase [EC:3.4.21.72]
K18383	0.000622398	0.000849058	0.0182465	Domesticated	imidazoleglycerol-phosphate dehydratase [EC:4.2.1.19]
K03206	2.01331e-05	3.03595e-06	4.86773e-05	Wild	immunoglobulin lambda-like polypeptide 1
K11475	0.00384951	0.00472967	0.0271993	Domesticated	IMP and pyridine-specific 5-nucleotidase [EC:3.1.3.99 3.1.3.-]
K12518	5.47641e-05	9.27524e-05	0.000221115	Domesticated	importin-4
K12519	5.769e-05	9.27524e-05	0.000712523	Domesticated	importin-5
K06938	0.00251029	0.00420148	6.30066e-06	Domesticated	indian hedgehog
K11688	0.000765214	0.000990963	0.0290118	Domesticated	indole-3-acetate O-methyltransferase [EC:2.1.1.278]
K16348	9.67799e-05	0.000129441	0.0232842	Domesticated	indole-3-glycerol phosphate synthase [EC:4.1.1.48]
K19737	2.66992e-06	6.22433e-06	0.0173718	Domesticated	indoleacetamide hydrolase [EC:3.5.1.-]
K09159	0.00347003	0.00529155	7.58157e-05	Domesticated	influenza virus NS1A-binding protein
K02668	0.00352377	0.0043017	0.00961991	Domesticated	inhibin, alpha
K18322	0.000350495	0.000914074	4.68438e-08	Domesticated	inhibitor of KinA
K03561	0.00477288	0.00605034	0.0100314	Domesticated	inhibitor of nuclear factor kappa-B kinase subunit beta [EC:2.7.11.10]
K03563	0.0016045	0.00231984	0.00233059	Domesticated	inhibitor of nuclear factor kappa-B kinase subunit epsilon [EC:2.7.11.10]
K03562	0.00360718	0.00544769	8.05343e-05	Domesticated	inhibitor of nuclear factor kappa-B kinase subunit gamma
K18988	0.000123048	0.000164152	0.0427668	Domesticated	inner membrane protein
K15666	0.000577179	0.000878852	0.00061754	Domesticated	inner membrane transporter RhtA
K11921	0.00400378	0.00517483	0.0072413	Domesticated	inner nuclear membrane protein Man1
K16446	2.86295e-06	0	0.0315771	Wild	inorganic phosphate transporter, PiT family
K09699	0.00116751	0.00161593	0.00222133	Domesticated	inositol monophosphatase 3 [EC:3.1.3.25 3.1.3.7]
K14274	0.00383105	0.0055173	0.000329215	Domesticated	inositol phosphorylceramide glucuronosyltransferase 1 [EC:2.4.1.-]
K14189	0.00443141	0.00521674	0.00581919	Domesticated	inositol phosphorylceramide synthase regulatory subunit
K12551	6.61558e-06	1.43542e-06	0.0171322	Wild	inositol polyphosphate 5-phosphatase INPP5E [EC:3.1.3.36]
K19200	3.71291e-05	4.47213e-05	0.00284387	Domesticated	inositol transport system ATP-binding protein
K03769	0.00373379	0.00421464	0.0403956	Domesticated	inositol-hexakisphosphate 5-kinase [EC:2.7.4.21]
K19228	0.000461846	0.00097148	1.06994e-08	Domesticated	inositol-phosphate transport system ATP-binding protein
K14696	2.97661e-06	8.25065e-06	0.0325539	Domesticated	insecticidal toxin
K01826	0.000795491	0.00145418	0.00359156	Domesticated	insulin
K09916	0.000325211	0.000565874	0.000359559	Domesticated	insulin receptor substrate 1
K02625	0.000478323	0.000793583	0.000357827	Domesticated	insulin-like growth factor 1
K03216	0.00486504	0.00633504	0.015495	Domesticated	insulin-like growth factor 2 receptor
K10541	0.000210234	0.000309597	0.00229605	Domesticated	insulin-like growth factor-binding protein complex acid labile subunit
K12138	5.35222e-06	2.2305e-05	0.0264676	Domesticated	insulin-like neuropeptide
K07791	0.000247723	0.000348884	0.0132924	Domesticated	integrator complex subunit 1
K07800	4.8063e-06	4.4894e-07	0.00439751	Wild	integrator complex subunit 10
K07792	8.76804e-05	0.000143686	0.0142791	Domesticated	integrator complex subunit 2
K07793	0.00195248	0.0028215	0.000158951	Domesticated	integrator complex subunit 3
K07794	0.00106474	0.00127339	0.0140086	Domesticated	integrator complex subunit 4
K07795	0.00158723	0.00189975	0.00461792	Domesticated	integrator complex subunit 5
K07796	2.54537e-05	8.8761e-05	1.223e-05	Domesticated	integrator complex subunit 6
K07799	0.0028327	0.00451588	1.31812e-05	Domesticated	integrator complex subunit 9
K03239	4.46236e-06	1.73397e-05	0.000731962	Domesticated	integrin alpha 11
K02827	0.00347271	0.00484054	0.00115754	Domesticated	integrin beta 1
K03242	2.13996e-06	0	0.0315876	Wild	integrin beta 7
K11742	0.000104407	0.000164383	0.00651248	Domesticated	inter-alpha-trypsin inhibitor heavy chain H2
K03406	0.00425796	0.00576358	0.00167132	Domesticated	intercellular adhesion molecule 5
K12540	2.80892e-06	1.09032e-05	0.000462512	Domesticated	interference hedgohog
K05576	5.05732e-05	7.79235e-05	0.000260259	Domesticated	interferon regulatory factor 2
K04016	0.00163802	0.00298191	9.68083e-08	Domesticated	interferon, gamma-inducible protein 30
K08976	0.000210214	6.71461e-05	0.00536651	Wild	interferon-induced GTP-binding protein Mx1
K07350	5.20135e-05	0.000103539	0.00019782	Domesticated	interferon-stimulated gene 20 kDa protein [EC:3.1.13.1]
K01685	0.00355006	0.00442134	0.00608169	Domesticated	interleukin 1 alpha
K02415	0.00369189	0.00506328	0.000631435	Domesticated	interleukin 1 receptor accessory protein-like
K02650	0.00102796	0.00168494	0.00184327	Domesticated	interleukin 1 receptor antagonist
K01690	0.00220231	0.00336891	0.00048301	Domesticated	interleukin 1 receptor type II
K02416	0.00483796	0.00688516	0.000395626	Domesticated	interleukin 1 receptor-like 1
K02417	0.00511817	0.00735348	0.000289101	Domesticated	interleukin 1 receptor-like 2
K02379	0.00543411	0.00645527	0.0282215	Domesticated	interleukin 10 receptor alpha
K02380	0.00063194	0.00092965	0.00111158	Domesticated	interleukin 10 receptor beta
K02298	0.00457801	0.00616592	0.00617151	Domesticated	interleukin 11 receptor alpha
K02409	0.00523167	0.00740285	0.000360995	Domesticated	interleukin 17 receptor A
K02410	0.00484808	0.00689877	0.000410329	Domesticated	interleukin 17 receptor B
K02411	0.00412553	0.00641834	2.74933e-05	Domesticated	interleukin 17 receptor C
K02412	0.0057704	0.0078866	0.000766127	Domesticated	interleukin 17 receptor D
K02413	0.0010482	0.00167737	0.00123562	Domesticated	interleukin 17 receptor E
K02658	0.00157901	0.00240102	0.00102756	Domesticated	interleukin 17A
K02659	0.000418267	0.000836904	1.90813e-06	Domesticated	interleukin 17B
K02660	0.00236045	0.0033843	0.00196812	Domesticated	interleukin 17C
K02661	2.70845e-05	3.78469e-05	0.00230893	Domesticated	interleukin 17D
K02662	0.000947545	0.00140458	0.000598356	Domesticated	interleukin 17E
K02663	0.000638695	0.00104109	0.000636354	Domesticated	interleukin 17F
K02651	0.00144297	0.0015795	0.0365598	Domesticated	interleukin 18
K02418	0.00261201	0.0042339	5.70423e-05	Domesticated	interleukin 18 receptor 1
K02419	0.00517228	0.0073012	0.000317252	Domesticated	interleukin 18 receptor accessory protein
K02381	1.10667e-05	2.67526e-05	0.0044485	Domesticated	interleukin 20 receptor alpha
K02044	0.00275435	0.00308403	0.0231291	Domesticated	interleukin 3 receptor alpha
K07688	0.000203853	0.000236091	0.0195644	Domesticated	interleukin 33
K02653	0.00214048	0.00291243	0.0157006	Domesticated	interleukin 36 alpha
K02655	0.00179407	0.00253007	0.00356303	Domesticated	interleukin 36 beta
K02656	0.000793927	0.00128279	5.66956e-06	Domesticated	interleukin 36 gamma
K02652	0.00358506	0.00490395	0.0076698	Domesticated	interleukin 36 receptor antagonist protein
K02654	0.0041121	0.00535944	0.0120006	Domesticated	interleukin 37
K02571	2.71118e-05	5.39562e-05	0.000251266	Domesticated	interleukin 6
K02297	0.00363017	0.00572252	8.21679e-05	Domesticated	interleukin 6 receptor
K02317	6.48257e-05	0.000103539	0.00717669	Domesticated	interleukin 9 receptor
K02039	0.00730684	0.0084592	0.0490923	Domesticated	interleukin-1 receptor-associated kinase 3 [EC:2.7.11.1]
K16899	0.00146694	0.00160663	0.0344531	Domesticated	internalin B
K11743	0.000104407	0.000165314	0.00468116	Domesticated	interphotoreceptor matrix proteoglycan 1
K11744	7.00178e-05	0.000109096	0.0269253	Domesticated	interphotoreceptor matrix proteoglycan 2
K12372	0.00413725	0.00468528	0.030736	Domesticated	intersectin
K11746	0.000217274	0.000381783	0.00272126	Domesticated	intracellular hyaluronan-binding protein 4
K07115	0.00323298	0.00481122	0.000230794	Domesticated	intracellular multiplication protein IcmD
K07116	0.000274494	0.000412785	0.00334402	Domesticated	intracellular multiplication protein IcmF
K07117	0.000427197	0.000592574	0.000758482	Domesticated	intracellular multiplication protein IcmG
K19961	1.9474e-05	2.96592e-05	5.43498e-07	Domesticated	intracellular multiplication protein IcmL
K07119	0.00525452	0.00650242	0.0363461	Domesticated	intracellular multiplication protein IcmM
K07120	0.00205536	0.00256214	0.0105302	Domesticated	intracellular multiplication protein IcmN
K07121	0.000622738	0.00110815	2.41161e-05	Domesticated	intracellular multiplication protein IcmQ
K07122	0.00104686	0.00195556	1.58675e-05	Domesticated	intracellular multiplication protein IcmR
K07126	0.0026748	0.00334206	0.00599305	Domesticated	intracellular multiplication protein IcmX
K21904	0.000325219	0.000548291	7.84267e-06	Domesticated	intracellular septation protein
K12995	0.000220845	0.000285977	0.0187962	Domesticated	inulosucrase [EC:2.4.1.9]
K20895	3.97502e-06	6.08768e-07	0.0279453	Wild	invasin D
K15656	0.000582244	0.000745035	0.0030579	Domesticated	inward rectifier potassium channel
K07309	0.000105408	0.000147186	0.00146255	Domesticated	IQ motif and SEC7 domain-containing protein
K17323	0.000308766	0.000453267	0.000879775	Domesticated	iron complex transport system ATP-binding protein [EC:3.6.3.34]
K17324	0.00120257	0.00123785	0.041809	Domesticated	iron complex transport system substrate-binding protein
K17884	7.50434e-06	8.19291e-07	9.78152e-05	Wild	iron-regulated surface determinant protein A
K13747	0.000194666	0.00020617	0.0490609	Domesticated	iron-sulfur cluster assembly 1
K12214	1.3665e-05	3.82384e-06	0.025894	Wild	islet cell autoantigen 1-like protein
K21116	3.00269e-06	5.42823e-07	0.0050173	Wild	isochorismate pyruvate lyase [EC:4.2.99.21]
K10960	0.000259185	0.000299485	0.0246636	Domesticated	isocitrate--homoisocitrate dehydrogenase [EC:1.1.1.286]
K01414	0.00290788	0.00441899	0.00231268	Domesticated	isopenicillin-N synthase [EC:1.21.3.1]
K07480	3.14169e-05	1.72413e-05	0.036437	Wild	isoprene synthase [EC:4.2.3.27]
K01759	0.00572138	0.00685458	0.0326478	Domesticated	Janus kinase 2 [EC:2.7.10.2]
K09744	3.0785e-06	0	0.0126127	Wild	juvenile hormone diol kinase
K00325	0.00401718	0.00498427	0.0133765	Domesticated	juvenile-hormone esterase [EC:3.1.1.59]
K19236	0.000584979	0.00087411	0.000134411	Domesticated	K+-transporting ATPase ATPase A chain [EC:3.6.3.12]
K09161	0.000130477	0.000174255	0.0388329	Domesticated	kalirin [EC:2.7.11.1]
K05297	0.000984184	0.00137103	0.00367294	Domesticated	kallikrein 5 [EC:3.4.21.-]
K16389	3.06211e-05	1.3672e-05	0.0298188	Wild	kanosamine-6-phosphate phosphatase [EC:3.1.3.92]
K01499	0.000149783	0.000196055	0.0113296	Domesticated	kappa-type opioid receptor
K11383	0.000101895	0.000179439	2.06101e-05	Domesticated	KAT8 regulatory NSL complex subunit 2
K03779	2.33833e-06	1.31708e-05	0.0179449	Domesticated	katanin p60 ATPase-containing subunit A1 [EC:3.6.4.3]
K18293	3.15877e-06	1.23921e-05	0.000367989	Domesticated	KDO II ethanolaminephosphotransferase [EC:2.7.8.42]
K12527	5.84647e-05	8.15317e-05	0.00124459	Domesticated	kekkon-1
K13638	0.00110133	0.00132704	0.0438003	Domesticated	kelch repeat and BTB domain-containing protein 12
K13639	0.00348682	0.0040735	0.0144977	Domesticated	kelch repeat and BTB domain-containing protein 13
K05834	0.00350942	0.00452525	0.00348264	Domesticated	kelch repeat and BTB domain-containing protein 2
K05836	0.00229112	0.00336113	0.00083575	Domesticated	kelch repeat and BTB domain-containing protein 4
K05839	6.48257e-05	0.000104614	0.00507495	Domesticated	kelch repeat and BTB domain-containing protein 8
K05812	0.000292162	0.000570432	9.83536e-06	Domesticated	kelch-like protein 10
K05814	0.00310727	0.0033645	0.0381005	Domesticated	kelch-like protein 12
K05817	0.00185465	0.00232415	0.00132452	Domesticated	kelch-like protein 16 (gigaxonin)
K05818	8.96784e-05	0.000154728	0.00136369	Domesticated	kelch-like protein 17 (actinfilin)
K05819	0.000276144	0.000421328	0.0184896	Domesticated	kelch-like protein 18
K05820	0.00173746	0.00209048	0.031676	Domesticated	kelch-like protein 19
K05807	0.00465834	0.00599609	0.00617151	Domesticated	kelch-like protein 2/3
K05823	0.00185272	0.00215458	0.0215734	Domesticated	kelch-like protein 22
K05825	0.00446065	0.00556984	0.0110528	Domesticated	kelch-like protein 24/35
K05826	2.82713e-06	0	0.0315876	Wild	kelch-like protein 25/37 (ectoderm-neural cortex protein)
K05827	2.82713e-06	0	0.0315876	Wild	kelch-like protein 26
K05829	2.9934e-05	1.63564e-05	0.0108714	Wild	kelch-like protein 29
K05831	2.82713e-06	0	0.0315876	Wild	kelch-like protein 31
K05833	0.000909525	0.00130467	0.00340212	Domesticated	kelch-like protein 34
K05809	6.48257e-05	0.000104614	0.00507495	Domesticated	kelch-like protein 7
K03229	0.000812427	0.00162841	7.62202e-07	Domesticated	Kell blood group glycoprotein [EC:3.4.24.-]
K00457	0.00378319	0.00481754	0.0161215	Domesticated	kexin [EC:3.4.21.61]
K03195	0.000190606	0.000398049	8.71084e-07	Domesticated	killer cell lectin-like receptor subfamily B
K05772	0.000201584	0.00028678	0.00130199	Domesticated	kinesin family member C1
K05773	0.000211235	0.000294545	0.00316377	Domesticated	kinesin family member C2/C3
K05774	0.000970939	0.00128009	0.00427443	Domesticated	kinesin light chain
K07346	0.000648864	0.00145819	2.69937e-06	Domesticated	kinetochore protein SLK19
K07080	0.000894806	0.00114031	0.00258183	Domesticated	Kip1 ubiquitination-promoting complex protein 1 [EC:2.3.2.27]
K07085	0.000494444	0.000731861	0.000457715	Domesticated	Kip1 ubiquitination-promoting complex protein 2
K18534	2.75581e-05	5.66868e-05	3.41112e-07	Domesticated	kynureninase [EC:3.7.1.3]
K22447	3.36834e-06	2.1396e-07	0.0107007	Wild	L,D-transpeptidase ErfK/SrfK
K21054	0.000696699	0.000896883	0.0137678	Domesticated	L,D-transpeptidase YnhG
K16401	3.52037e-06	0	0.0050816	Wild	L-2,4-diaminobutyrate transaminase [EC:2.6.1.76]
K07710	0.000601606	0.000897917	0.000706123	Domesticated	L-3-cyanoalanine synthase/ cysteine synthase [EC:2.5.1.47 4.4.1.9]
K21140	8.63324e-05	1.26346e-05	1.54125e-05	Wild	LacI family transcriptional regulator, kdg operon repressor
K15554	0.00339392	0.00444367	0.00516862	Domesticated	LacI family transcriptional regulator, sucrose operon repressor
K10538	0.000555982	0.00073077	0.00267656	Domesticated	lactadherin
K00385	2.14923e-06	1.07796e-05	0.0160573	Domesticated	lactase-phlorizin hydrolase [EC:3.2.1.108 3.2.1.62]
K18126	5.35747e-06	8.52894e-06	0.00245987	Domesticated	lactose/L-arabinose transport system ATP-binding protein
K18905	2.73103e-05	4.17202e-05	0.000485425	Domesticated	lantibiotic immunity protein
K19000	7.10938e-05	0.000113372	0.0123999	Domesticated	lantibiotic transport system ATP-binding protein
K15461	0.00142396	0.00205423	0.0100308	Domesticated	lantibiotic transport system permease protein
K20023	0.000533359	0.000701639	0.010144	Domesticated	L-arabinose transport system substrate-binding protein
K11609	7.53519e-05	1.99542e-05	0.000901546	Wild	la-related protein 6
K00912	0.00382542	0.00478436	0.0201118	Domesticated	large subunit ribosomal protein L11e
K10676	0.000793915	0.000832027	0.0176176	Domesticated	large subunit ribosomal protein L15
K00918	9.98354e-06	4.85171e-07	4.18588e-05	Wild	large subunit ribosomal protein L15e
K00929	8.75352e-06	1.25807e-06	0.0156921	Wild	large subunit ribosomal protein L27Ae
K18022	8.5554e-06	9.22558e-06	0.0190207	Domesticated	large subunit ribosomal protein L34
K10678	7.723e-05	9.73802e-05	0.0232165	Domesticated	large subunit ribosomal protein L35
K17222	0.000124394	0.000248688	4.95156e-06	Domesticated	large subunit ribosomal protein L9
K00956	0.00489249	0.00568701	0.0385509	Domesticated	large subunit ribosomal protein LP2
K00957	0.00512127	0.00584516	0.0376557	Domesticated	large subunit ribosomal protein LX
K13482	0.00182834	0.00252241	0.00115745	Domesticated	L-arginine oxidase [EC:1.4.3.25]
K18586	4.23718e-06	1.6245e-05	0.000224057	Domesticated	L-asparaginase [EC:3.5.1.1]
K18820	1.16145e-05	1.2474e-06	0.0362806	Wild	L-asparagine oxygenase [EC:1.14.11.39]
K03980	0.00662414	0.00779675	0.0390052	Domesticated	latent transforming growth factor beta binding protein 2/3/4
K05517	0.000207165	0.000298053	0.0055744	Domesticated	layilin
K16346	1.49456e-05	3.03153e-05	0.00202275	Domesticated	L-cystine transport system substrate-binding protein
K07461	0.00246695	0.00347731	0.00233118	Domesticated	L-demethylnoviosyl transferase [EC:2.4.1.302]
K22130	0.00125577	0.00159891	0.004205	Domesticated	leader peptidase (prepilin peptidase) / N-methyltransferase [EC:3.4.23.43 2.1.1.-]
K05523	0.000332821	0.000208797	0.0104017	Wild	lectin, mannose-binding 2-like
K00481	0.00188459	0.00240083	0.00703402	Domesticated	legumain [EC:3.4.22.34]
K02590	1.06277e-05	3.59473e-05	0.00038288	Domesticated	leptin
K15782	0.000441741	0.000633836	0.00304805	Domesticated	L-erythrulose 1-phosphate isomerase [EC:5.3.1.33]
K21689	8.69576e-06	6.62295e-07	0.00245967	Wild	leucine efflux protein
K01613	0.00566807	0.0067999	0.0282215	Domesticated	leucine-rich repeat-containing G protein-coupled receptor 5
K02300	0.00341268	0.0055186	2.26881e-05	Domesticated	leukemia inhibitory factor receptor
K17870	0.000132577	9.58105e-05	0.0491155	Wild	leukocidin/hemolysin toxin family protein
K02362	0.000274154	0.00063648	4.14465e-08	Domesticated	leukocyte tyrosine kinase [EC:2.7.10.1]
K22167	8.48063e-06	1.91617e-05	0.0115363	Domesticated	levanbiose-producing levanase [EC:3.2.1.64]
K18121	2.42963e-06	0	0.00507829	Wild	L-fuconolactonase [EC:3.1.1.-]
K00050	0.000931777	0.00133073	0.00185895	Domesticated	L-galactono-1,4-lactone dehydrogenase [EC:1.3.2.3]
K12542	0.000958648	0.00144745	0.00132312	Domesticated	L-histidine Nalpha-methyltransferase / hercynylcysteine S-oxide synthase [EC:2.1.1.44 1.14.99.51]
K02852	0.000209102	0.000249366	0.0168185	Domesticated	LIM domain kinase 2 [EC:2.7.11.1]
K12217	1.3665e-05	3.82384e-06	0.025894	Wild	LIM domain-binding protein 3
K03600	0.00108673	0.0020002	2.77681e-05	Domesticated	linker for activation of T cells
K11917	0.00132127	0.00186097	0.00133531	Domesticated	lipase-like abhydrolase domain-containing protein 3 [EC:3.1.1.-]
K07691	1.42617e-05	1.89097e-06	0.00735894	Wild	lipid A 1-phosphatase [EC:3.1.3.-]
K20882	4.31403e-06	1.45428e-05	0.00233274	Domesticated	lipid A 3-O-deacylase
K20998	6.36894e-05	8.6648e-05	0.00138502	Domesticated	lipopolysaccharide biosynthesis protein WzzE
K16260	9.60651e-05	0.000132453	0.00599218	Domesticated	lipopolysaccharide transport system ATP-binding protein
K02565	0.000102445	0.000172917	8.72125e-05	Domesticated	lipopolysaccharide-binding protein
K11891	0.00144913	0.00274071	5.22812e-08	Domesticated	lipopolysaccharide-induced tumor necrosis factor-alpha factor
K07334	0.000415928	0.000457105	0.0485224	Domesticated	low affinity immunoglobulin gamma Fc receptor II-b
K08688	5.78538e-06	2.41892e-05	0.000340251	Domesticated	low molecular weight phosphotyrosine protein phosphatase [EC:3.1.3.2 3.1.3.48]
K07287	0.000844349	0.00173502	2.28972e-07	Domesticated	low-density lipoprotein receptor
K07465	0.000135072	3.24445e-05	9.78301e-06	Wild	L-prolyl-[peptidyl-carrier protein] dehydrogenase [EC:1.3.8.14]
K22515	0.000322505	0.000371532	0.00239678	Domesticated	LPS-assembly lipoprotein
K21645	0.00213531	0.00290274	0.00663876	Domesticated	L-rhamnonate dehydratase [EC:4.2.1.90]
K16648	2.6096e-05	2.87135e-06	4.63973e-06	Wild	L-rhamnose-H+ transport protein
K09796	0.00261585	0.00358451	0.00412307	Domesticated	L-rhodinosyltransferase
K21478	1.66258e-05	2.11503e-06	0.00184778	Wild	L-sorbose 1-phosphate reductase [EC:1.1.1.-]
K18687	0.00114243	0.00116589	0.03946	Domesticated	L-threonine kinase [EC:2.7.1.177]
K17473	2.16251e-06	1.40811e-05	0.00737426	Domesticated	L-threonylcarbamoyladenylate synthase [EC:2.7.7.87]
K15827	9.05274e-06	4.30883e-05	0.000183791	Domesticated	lupanine 17-hydroxylase (cytochrome c) [EC:1.17.2.2]
K09941	0.000233062	0.000437149	0.00047515	Domesticated	lupeol synthase 5 [EC:5.4.99.-]
K03230	0.00206375	0.00317623	0.000311424	Domesticated	Lutheran blood group glycoprotein
K21006	0.000111665	0.000196366	0.000187953	Domesticated	LuxR family transcriptional regulator, capsular biosynthesis positive transcription factor
K13634	0.00130204	0.00218714	5.418e-05	Domesticated	LuxR family transcriptional regulator, dicarboxylate transport regulator
K13637	0.000501439	0.000707601	0.00548369	Domesticated	LuxR family transcriptional regulator, glutamate-dependent acid resistance regulator
K22105	0.000595914	0.000916877	0.00094355	Domesticated	LuxR family transcriptional regulator, quorum-sensing system regulator CciR
K14998	0.00163841	0.00241476	0.00174135	Domesticated	L-xylulokinase [EC:2.7.1.53]
K18911	0.00198122	0.00244625	0.0155972	Domesticated	lycopene beta-cyclase [EC:5.5.1.19]
K11739	4.41992e-06	2.01515e-05	0.000338929	Domesticated	lymphatic vessel endothelial hyaluronan receptor 1
K03222	4.60316e-05	6.99361e-05	0.00712656	Domesticated	lymphocyte antigen 9
K03599	0.00163064	0.00288729	3.34287e-06	Domesticated	lymphocyte cytosolic protein 2
K01115	0.000413291	0.000625854	0.00964873	Domesticated	lymphotoxin beta (TNF superfamily, member 3)
K11691	1.19276e-05	1.63945e-06	0.0465724	Wild	lysine N-acetyltransferase [EC:2.3.1.32]
K14630	1.78454e-06	0	0.0126003	Wild	lysine-specific demethylase 8 [EC:1.14.11.27]
K11924	0.000770018	0.00121611	1.03851e-06	Domesticated	lysine-specific demethylase PHF2 [EC:1.14.11.-]
K11925	8.55663e-05	0.000106198	0.0449815	Domesticated	lysine-specific demethylase PHF8 [EC:1.14.11.27]
K22135	4.43885e-05	3.90993e-06	0.000127589	Wild	lyso-ornithine lipid:acyl-ACP O-acyltransferase
K08689	9.87707e-06	2.08735e-05	0.0280582	Domesticated	lysophosphatidic acid phosphatase type 6 [EC:3.1.3.2]
K01575	0.000368268	0.000217439	0.0149101	Wild	lysophosphatidic acid receptor 4
K07172	0.000136884	0.000197334	0.00478282	Domesticated	lysosomal alpha-glucosidase [EC:3.2.1.20]
K00412	0.00250327	0.00375073	0.000253602	Domesticated	lysosomal Pro-X carboxypeptidase [EC:3.4.16.2]
K03179	0.0054743	0.00663862	0.0157015	Domesticated	lysosomal-associated membrane protein 1/2
K03214	0.000236466	0.000312461	0.00209032	Domesticated	lysosomal-associated membrane protein 3
K07234	0.000143983	0.000172072	0.00113149	Domesticated	lysosomal-associated transmembrane protein
K07231	3.70255e-05	7.31644e-05	0.000378348	Domesticated	lysosome membrane protein 2
K18701	0.000188196	8.42652e-05	0.0354004	Wild	lysozyme-related protein Hpa2
K22797	6.85189e-06	6.95802e-07	0.00312124	Wild	LysR family transcriptional regulator, D-serine deaminase activator
K20078	4.77434e-06	2.89304e-07	0.00997273	Wild	LysR family transcriptional regulator, nitrogen assimilation regulatory protein
K21089	8.09433e-05	0.000183231	9.51144e-05	Domesticated	LysR family transcriptional regulator, nod-box dependent transcriptional activator
K22110	4.63614e-06	2.15663e-05	0.0133418	Domesticated	LysR family transcriptional regulator, pca operon transcriptional activator
K21431	6.98608e-05	2.69692e-05	0.000286922	Wild	LysR family transcriptional regulator, regulator of abg operon
K19802	0.00220761	0.00228867	0.0471813	Domesticated	LysW-gamma-L-lysine/LysW-L-ornithine carboxypeptidase
K14953	5.63533e-06	6.62295e-07	0.0147735	Wild	lysyl-tRNA synthetase, class II [EC:6.1.1.6]
K00129	1.2181e-05	9.84512e-07	2.71526e-05	Wild	lytic starch monooxygenase [EC:1.14.99.55]
K07002	0.00333466	0.00409348	0.0144979	Domesticated	lytic transglycosylase AtlA
K16383	6.78261e-06	5.95083e-08	0.0139846	Wild	macrolide glycosyltransferase
K02334	4.8063e-06	9.86778e-07	0.0348515	Wild	macrophage colony-stimulating factor 1 receptor [EC:2.7.10.1]
K11529	0.000950041	0.00114317	0.0174408	Domesticated	macrophage erythroblast attacher
K02344	6.48257e-05	0.000104614	0.00507495	Domesticated	macrophage-stimulating 1 receptor [EC:2.7.10.1]
K01766	0.000596986	0.0012132	6.17036e-08	Domesticated	MADS-box transcription enhancer factor 2C
K18786	4.24261e-05	4.40358e-05	0.000187517	Domesticated	magnesium chelatase subunit H [EC:6.6.1.1]
K16026	1.06181e-06	0	0.031591	Wild	magnesium chelatase subunit I [EC:6.6.1.1]
K15833	4.63614e-06	2.01304e-05	0.0190895	Domesticated	magnesium transporter
K11940	0.000959749	0.00148755	8.54651e-05	Domesticated	magnesium transporter 1
K11892	0.00165147	0.00300075	9.55727e-06	Domesticated	magnesium transporter NIPA1
K18138	0.00456148	0.00603317	0.00644817	Domesticated	major curlin subunit
K19431	0.000110793	0.000175329	0.0361409	Domesticated	malate synthase [EC:2.3.3.9]
K19713	0.00182878	0.00264795	0.000903396	Domesticated	maleamate amidohydrolase [EC:3.5.1.107]
K11385	1.40758e-05	1.93494e-06	2.20732e-05	Wild	male-specific lethal 3
K12950	0.000155379	3.90166e-05	0.00508743	Wild	maleylpyruvate hydrolase [EC:3.7.1.23]
K18071	3.0529e-06	0	0.000328289	Wild	malonate-semialdehyde dehydrogenase (acetylating) / methylmalonate-semialdehyde dehydrogenase [EC:1.2.1.18 1.2.1.27]
K15722	4.63614e-06	2.01304e-05	0.0190895	Domesticated	malonyl-ACP decarboxylase
K22213	2.09228e-05	8.47194e-06	0.00648907	Wild	malonyl-CoA decarboxylase [EC:4.1.1.9]
K06995	0.00177803	0.00266095	0.000106453	Domesticated	maltase-glucoamylase [EC:3.2.1.20 3.2.1.3]
K18778	0.000353562	0.000602633	0.0010242	Domesticated	maltooligosyltrehalose trehalohydrolase [EC:3.2.1.141]
K22319	0.000385851	0.000573759	0.00228263	Domesticated	maltoporin
K15658	0.000304407	0.000532602	0.000121231	Domesticated	manganese transport system substrate-binding protein
K18933	4.81386e-06	1.09824e-06	0.00779158	Wild	manganese/iron transport system ATP-binding protein
K16647	1.50514e-05	1.93494e-06	3.25038e-06	Wild	manganese/iron transport system permease protein
K16094	0.000163539	0.000283365	0.000357663	Domesticated	manganese/zinc transport system ATP-binding protein [EC:3.6.3.35]
K20486	2.01418e-05	2.44007e-06	0.000395937	Wild	manganese/zinc transport system ATP-binding protein [EC:3.6.3.35]
K18903	0.00144452	0.00255812	5.55701e-06	Domesticated	manganese/zinc transport system permease protein
K20967	4.54443e-05	1.67933e-05	0.00592179	Wild	manganese/zinc-transporting P-type ATPase C [EC:3.6.3.-]
K02687	0.00579936	0.00682609	0.0330421	Domesticated	mannan polymerase II complex ANP1 subunit [EC:2.4.1.-]
K02688	0.00412215	0.00491207	0.0146926	Domesticated	mannan polymerase II complex HOC1 subunit [EC:2.4.1.-]
K02686	0.000361676	0.000590383	0.00128542	Domesticated	mannan polymerase II complex MNN11 subunit [EC:2.4.1.-]
K14727	0.00179449	0.00263291	0.000437236	Domesticated	mannopine transport system substrate-binding protein
K01284	0.00574582	0.00763853	0.0115181	Domesticated	mannosyltransferase [EC:2.4.1.-]
K21474	1.88562e-05	9.49276e-06	0.0411368	Wild	MarR family transcriptional regulator, lower aerobic nicotinate degradation pathway regulator
K22719	0.000860799	0.00148722	0.000144478	Domesticated	MarR family transcriptional regulator, multiple antibiotic resistance protein MarR
K17893	8.27425e-07	2.3183e-06	0.0153101	Domesticated	MarR family transcriptional regulator, repressor for mepA
K01608	0.000169671	0.000292945	0.00116516	Domesticated	MAS1 oncogene
K01630	0.000707798	0.00110366	0.000158581	Domesticated	MAS1 oncogene-like
K11895	0.00106151	0.00192757	2.23857e-06	Domesticated	maspardin
K15511	4.5439e-05	6.95736e-05	0.0154469	Domesticated	Mat/Ecp fimbriae periplasmic chaperone
K11620	7.77711e-06	4.4894e-07	0.00180398	Wild	maternal effect protein oskar
K06429	2.85099e-06	0	0.0315876	Wild	mating pheromone-induced death protein 2
K11929	6.48257e-05	0.000104614	0.00507495	Domesticated	matrilin-3
K00500	0.000542707	0.0011338	1.56941e-05	Domesticated	matrix metalloproteinase-1 (interstitial collagenase) [EC:3.4.24.7]
K00505	2.41441e-05	3.59924e-05	0.00153537	Domesticated	matrix metalloproteinase-10 (stromelysin 2) [EC:3.4.24.22]
K03775	0.00181093	0.00235585	0.0346575	Domesticated	matrix metalloproteinase-14 (membrane-inserted) [EC:3.4.24.80]
K12533	1.65409e-06	1.09032e-05	0.000148853	Domesticated	Mats homologue
K04844	0.000101365	0.000120993	0.0209563	Domesticated	MAX-binding protein
K07498	0.000384368	0.000527905	0.0116813	Domesticated	meiosis-inducing protein 1
K06190	0.00299298	0.00446674	0.000410329	Domesticated	meiotic recombination protein SPO11
K01626	0.00640665	0.00772134	0.033843	Domesticated	melanin-concentrating hormone receptor 1
K01484	0.000829704	0.00133351	0.00054493	Domesticated	melanocortin 1 receptor
K03186	0.0020481	0.00272784	0.00260641	Domesticated	melanoma cell adhesion molecule
K03221	2.11648e-06	1.68979e-05	0.00479973	Domesticated	melanoma-associated antigen p97
K22694	5.42061e-05	7.88251e-05	0.00793032	Domesticated	membrane fusion protein, multidrug efflux system
K22705	0.000152651	0.00020099	0.0126285	Domesticated	membrane fusion protein, multidrug efflux system
K17218	0.00176633	0.00193822	0.0176695	Domesticated	membrane fusion protein, multidrug efflux system
K19507	6.38464e-06	2.01304e-05	0.0408909	Domesticated	membrane fusion protein, multidrug efflux system
K22747	8.31713e-05	0.000150122	7.4877e-06	Domesticated	membrane glycosyltransferase [EC:2.4.1.-]
K19814	5.17073e-06	0	0.0050838	Wild	membrane protein EpsK
K22084	0.00060003	0.00105894	3.97598e-06	Domesticated	membrane protein GlpM
K21747	0.000115778	6.79655e-05	0.000186181	Wild	mercuric ion transport protein
K08296	0.00522756	0.00615439	0.0346605	Domesticated	merozoite surface protein 2
K08297	1.1776e-06	1.07796e-05	0.00587756	Domesticated	merozoite surface protein 3
K08298	2.14462e-06	1.09329e-05	0.0256327	Domesticated	merozoite surface protein 4
K18374	7.8449e-06	1.80265e-05	0.000546084	Domesticated	meso-butanediol dehydrogenase / (S,S)-butanediol dehydrogenase / diacetyl reductase [EC:1.1.1.- 1.1.1.76 1.1.1.304]
K04801	7.08132e-06	9.28741e-07	0.037254	Wild	mesoderm posterior
K01909	1.69645e-05	6.62295e-07	0.000420052	Wild	metabotropic glutamate receptor 1
K01912	0.00156898	0.00176468	0.0392333	Domesticated	metabotropic glutamate receptor 4
K01910	3.14252e-06	1.5283e-05	0.0113013	Domesticated	metabotropic glutamate receptor 5
K03773	0.00207816	0.00265515	0.0130173	Domesticated	metalloendoproteinase 5-MMP [EC:3.4.24.-]
K08226	9.87051e-05	0.000136375	0.00789062	Domesticated	metallopeptidase MepB [EC:3.4.24.-]
K16394	1.22791e-05	3.12648e-06	0.0101474	Wild	metallothiol transferase [EC:2.5.1.-]
K08967	0.000779283	0.00101336	0.00527816	Domesticated	metallothionein 1/2
K08969	0.000867674	0.00135509	0.000785474	Domesticated	metallothionein 4
K15644	8.4305e-05	0.000103019	0.0203377	Domesticated	methanogen homocitrate synthase [EC:2.3.3.14 2.3.3.-]
K01785	0.00676517	0.00784396	0.0423147	Domesticated	methanol---5-hydroxybenzimidazolylcobamide Co-methyltransferase [EC:2.1.1.90]
K20532	0.000207492	0.000318738	0.0076271	Domesticated	methenyltetrahydromethanopterin cyclohydrolase [EC:3.5.4.27]
K00163	0.00438071	0.00542628	0.0193504	Domesticated	methionine synthase reductase [EC:1.16.1.8]
K09858	0.00412576	0.00527305	0.0240194	Domesticated	methoxymalonate biosynthesis acyl carrier protein
K19793	0.000353446	0.000626668	4.91053e-06	Domesticated	methoxymalonate biosynthesis protein
K22504	1.1776e-06	1.27615e-05	0.00164392	Domesticated	methyl-accepting chemotaxis protein PixJ
K09919	0.00302188	0.00463127	3.32562e-05	Domesticated	methylamine---corrinoid protein Co-methyltransferase [EC:2.1.1.248]
K21703	0.00447748	0.00511222	0.0318712	Domesticated	methylamine---glutamate N-methyltransferase subunit A [EC:2.1.1.21]
K01216	3.82353e-05	1.04216e-05	0.0105235	Wild	methyl-coenzyme M reductase subunit D
K06714	0.00334278	0.00370974	0.0334405	Domesticated	methyl-CpG-binding domain protein 2
K06145	0.00286552	0.00388803	0.00540442	Domesticated	methyl-CpG-binding domain protein 4 [EC:3.2.2.-]
K14254	7.56373e-05	2.5992e-05	0.0264276	Wild	methyl-CpG-binding domain-containing protein 9 [EC:2.3.1.48]
K12064	1.70731e-05	4.19235e-05	0.00211054	Domesticated	methylecgonone reductase [EC:1.1.1.334]
K16259	0.00014501	0.000192004	0.00840263	Domesticated	methylenetetrahydrofolate dehydrogenase (NADP+) / methenyltetrahydrofolate cyclohydrolase [EC:1.5.1.5 3.5.4.9]
K21135	1.37354e-05	3.88067e-05	0.000661091	Domesticated	methylglyoxal reductase [EC:1.1.1.-]
K09688	0.000326613	0.000465382	0.00355889	Domesticated	methylthioalkylmalate synthase 1 [EC:2.3.3.17]
K11004	0.00390502	0.0045778	0.0225541	Domesticated	methyltransferase OMS1, mitochondrial [EC:2.1.1.-]
K04107	1.19868e-05	1.13842e-05	0.0322668	Wild	MFS transporter, ACS family, allantoate permease
K07157	0.00353117	0.00397858	0.0443103	Domesticated	MFS transporter, ACS family, solute carrier family 17 (sodium-dependent inorganic phosphate cotransporter), member 5
K04108	3.43123e-05	4.70561e-05	0.0169982	Domesticated	MFS transporter, ACS family, solute carrier family 17 (sodium-dependent inorganic phosphate cotransporter), other
K16131	5.025e-05	9.14578e-05	0.0117632	Domesticated	MFS transporter, DHA1 family, arabinose polymer utilization protein
K15550	0.000135193	0.000292413	6.66067e-07	Domesticated	MFS transporter, DHA1 family, multidrug resistance protein
K04087	0.00325275	0.005236	2.31796e-05	Domesticated	MFS transporter, DHA1 family, multidrug resistance protein
K04088	0.00337333	0.00531719	7.28166e-05	Domesticated	MFS transporter, DHA1 family, multidrug resistance protein
K12060	1.3049e-05	2.88771e-05	0.00375708	Domesticated	MFS transporter, DHA2 family, florfenicol/chloramphenicol resistance protein
K19066	0.000105573	1.83792e-05	1.26268e-05	Wild	MFS transporter, DHA2 family, multidrug resistance protein
K15672	4.30227e-06	0	0.00205187	Wild	MFS transporter, DHA2 family, multidrug resistance protein
K20482	5.56973e-06	0	0.0050827	Wild	MFS transporter, DHA2 family, multidrug resistance protein
K15660	0.00122708	0.00177302	0.000509771	Domesticated	MFS transporter, DHA3 family, multidrug efflux protein
K15673	8.40351e-06	6.68508e-07	0.00241921	Wild	MFS transporter, FHS family, glucose/mannose:H+ symporter
K04093	0.000722951	0.00100292	0.000987314	Domesticated	MFS transporter, MCP family, solute carrier family 16 (monocarboxylic acid transporters), member 1
K04103	0.000255475	0.000191139	0.0335228	Wild	MFS transporter, MCP family, solute carrier family 16 (monocarboxylic acid transporters), member 13
K04095	0.000600447	0.000856038	0.00132451	Domesticated	MFS transporter, MCP family, solute carrier family 16 (monocarboxylic acid transporters), member 4
K04099	0.000160624	0.000240633	0.00957076	Domesticated	MFS transporter, MCP family, solute carrier family 16 (monocarboxylic acid transporters), member 8
K18295	0.000299393	0.000524795	5.11015e-07	Domesticated	MFS transporter, NHS family, xanthosine permease
K18588	0.00247483	0.00380643	6.5799e-05	Domesticated	MFS transporter, NNP family, nitrate/nitrite transporter
K16254	0.000142287	0.000166982	0.034515	Domesticated	MFS transporter, NNP family, putative nitrate transporter
K04127	0.00011421	0.000140502	0.00293877	Domesticated	MFS transporter, OCT family, solute carrier family 22 (organic anion transporter), member 23
K04115	7.90473e-06	9.22561e-06	0.0187363	Domesticated	MFS transporter, OCT family, solute carrier family 22 (organic anion transporter), member 6
K04118	0.000803432	0.000890684	0.0124088	Domesticated	MFS transporter, OCT family, solute carrier family 22 (organic anion/cation transporter), member 9/10/19/24/25
K04112	7.90473e-06	9.22561e-06	0.0187363	Domesticated	MFS transporter, OCT family, solute carrier family 22 (organic cation transporter), member 2
K04113	7.90473e-06	9.22561e-06	0.0187363	Domesticated	MFS transporter, OCT family, solute carrier family 22 (organic cation transporter), member 3
K04114	1.80188e-05	1.82229e-05	0.0323013	Domesticated	MFS transporter, OCT family, solute carrier family 22 (organic cation transporter), member 4/5
K16119	0.000535267	0.000742242	0.00520334	Domesticated	MFS transporter, OPA family, hexose phosphate transport protein UhpT
K04109	9.2573e-06	9.22561e-06	0.0188784	Wild	MFS transporter, SIT family, siderophore-iron:H+ symporter
K04082	0.000602657	0.00106669	0.00516712	Domesticated	MFS transporter, SP family, solute carrier family 2 (facilitated glucose transporter), member 10
K04083	0.00441692	0.00623593	0.00200038	Domesticated	MFS transporter, SP family, solute carrier family 2 (facilitated glucose transporter), member 11
K04084	0.00365036	0.00508885	0.00291105	Domesticated	MFS transporter, SP family, solute carrier family 2 (facilitated glucose transporter), member 12
K03715	0	2.44158e-06	0.0440503	Domesticated	MFS transporter, SP family, solute carrier family 2 (facilitated glucose transporter), member 2
K04080	0.00186499	0.00276668	0.000241907	Domesticated	MFS transporter, SP family, solute carrier family 2 (facilitated glucose transporter), member 8
K04081	7.06935e-06	2.60777e-05	0.0244399	Domesticated	MFS transporter, SP family, solute carrier family 2 (facilitated glucose transporter), member 9
K07112	0.00319203	0.00389701	0.0255667	Domesticated	MFS transporter, SP family, solute carrier family 2 (facilitated glucose/fructose transporter), member 7
K04085	0.00303709	0.003806	0.00693415	Domesticated	MFS transporter, SP family, solute carrier family 2 (myo-inositol transporter), member 13
K21002	0.000196421	0.00025912	0.038999	Domesticated	MFS transporter, TsgA protein
K20541	0.00105053	0.00173459	3.72714e-05	Domesticated	MFS transporter, UMF2 family, putative MFS family transporter protein
K14469	1.78454e-06	0	0.0126003	Wild	MFS transporter, YQGE family, putative transporter
K11915	9.90611e-05	0.000148815	0.00407889	Domesticated	microcephalin
K20966	0.00108416	0.00150219	0.00119625	Domesticated	microcin C transport system permease protein
K21201	1.19606e-05	1.4921e-06	0.0277406	Wild	microcin C transport system substrate-binding protein
K09907	6.60204e-05	0.000104614	0.0105843	Domesticated	microcystin synthetase protein McyC
K09908	0.000208083	0.000455564	5.30212e-08	Domesticated	microcystin synthetase protein McyI
K18141	0.00015728	0.00024019	0.00122883	Domesticated	microsomal epoxide hydrolase [EC:3.3.2.9]
K05802	0.00262105	0.00449788	2.67556e-06	Domesticated	microtubule-associated protein 1 light chain
K05798	0.000359137	0.000697217	9.62204e-05	Domesticated	microtubule-associated protein 4
K05800	0.00349186	0.00409223	0.0394638	Domesticated	microtubule-associated protein 7
K05801	0.00180596	0.00267559	0.000329133	Domesticated	microtubule-associated protein 9
K01682	0.00125286	0.00217805	0.000144232	Domesticated	microtubule-associated protein tau
K05803	6.74742e-05	0.000106346	0.00771125	Domesticated	microtubule-associated protein, RP/EB family
K19170	8.96273e-05	0.000104495	0.00297204	Domesticated	miniconductance mechanosensitive channel
K22131	0.00171721	0.00230264	0.000779465	Domesticated	minor extracellular protease Epr [EC:3.4.21.-]
K22086	0.000142901	0.000183147	0.032464	Domesticated	minor fimbrial subunit
K07323	0.00203906	0.003281	5.04346e-05	Domesticated	minor pilin subunit PapE
K07326	0.000436982	0.000786124	3.01988e-07	Domesticated	minor pilin subunit PapK
K13875	0.00173729	0.00201478	0.0150859	Domesticated	mitochondria-eating protein
K02769	0.00284719	0.00377474	0.0118371	Domesticated	mitochondrial ABC transporter ATM
K10974	0.000435777	0.000738855	4.02826e-06	Domesticated	mitochondrial distribution and morphology protein 10
K10965	1.1776e-06	1.09022e-05	0.00387344	Domesticated	mitochondrial distribution and morphology protein 12
K10978	0.000361128	0.000565882	0.000236205	Domesticated	mitochondrial import inner membrane translocase subunit TIM10
K11005	1.46009e-05	5.07874e-05	1.41924e-05	Domesticated	mitochondrial import inner membrane translocase subunit TIM44
K10972	0.000173564	0.000262743	0.0221179	Domesticated	mitochondrial import receptor subunit TOM6
K10984	4.8063e-06	6.4399e-07	0.0140642	Wild	mitochondrial inner membrane organizing system protein 1
K11003	0.000270942	0.000447397	6.59298e-06	Domesticated	mitochondrial inner membrane protease subunit SOM1
K10986	4.8063e-06	4.4894e-07	0.00439751	Wild	mitochondrial organizing structure protein 2
K13794	0.000141821	0.000236454	0.00321044	Domesticated	mitochondrial pyruvate carrier 1
K13795	5.98969e-05	0.00011201	0.0025434	Domesticated	mitochondrial pyruvate carrier 2
K03837	0.000135474	0.000256954	0.000378227	Domesticated	mitochondrial Rho GTPase 2 [EC:3.6.5.-]
K03670	0.00191965	0.00357335	1.09071e-07	Domesticated	mitochondrial trans-2-enoyl-CoA reductase [EC:1.3.1.38]
K06392	1.46358e-05	1.05771e-06	0.000533001	Wild	mitochondrial tryparedoxin peroxidase, trypanosomatid typical 2-Cys peroxiredoxin [EC:1.11.1.15]
K01671	5.37159e-05	8.46111e-05	0.000921059	Domesticated	mitogen-activated protein kinase 1/3 [EC:2.7.11.24]
K01745	0.00457543	0.00560384	0.0359183	Domesticated	mitogen-activated protein kinase 8 interacting protein 2
K01746	2.40098e-05	2.89714e-05	2.31757e-05	Domesticated	mitogen-activated protein kinase 8 interacting protein 3
K01777	0.000373049	0.000502725	0.00414055	Domesticated	mitogen-activated protein kinase kinase 5 [EC:2.7.12.2]
K01724	0.00321668	0.00407537	0.00399922	Domesticated	mitogen-activated protein kinase kinase kinase 1 [EC:2.7.11.25]
K01726	0.000553604	0.000832445	0.000329534	Domesticated	mitogen-activated protein kinase kinase kinase 10 [EC:2.7.11.25]
K01727	3.40232e-05	9.0287e-06	0.00256085	Wild	mitogen-activated protein kinase kinase kinase 11 [EC:2.7.11.25]
K01729	5.4574e-05	8.36283e-05	0.00344981	Domesticated	mitogen-activated protein kinase kinase kinase 3 [EC:2.7.11.25]
K01713	0.000825912	0.00128649	2.73868e-05	Domesticated	mitogen-activated protein kinase kinase kinase kinase 1 [EC:2.7.11.1]
K01721	0.000600197	0.000637654	0.0176056	Domesticated	mitogen-activated protein kinase kinase kinase kinase 2 [EC:2.7.11.1]
K01082	0.00377577	0.00457051	0.0243223	Domesticated	mitosis inhibitor protein kinase SWE1 [EC:2.7.11.1]
K03276	1.1776e-06	1.07796e-05	0.00587756	Domesticated	mitotic checkpoint serine/threonine-protein kinase BUB1 beta [EC:2.7.11.1]
K08227	0.000357446	0.000594988	0.00119164	Domesticated	mitotic spindle assembly checkpoint protein MAD2B
K14029	9.35093e-05	0.000132453	0.00567182	Domesticated	MKL/myocardin-like protein
K15662	0.00139666	0.00191162	0.0107509	Domesticated	MoaE-MoaD fusion protein [EC:2.8.1.12]
K15661	0.000361406	0.00049569	0.0102973	Domesticated	modulator of drug activity B
K22488	1.1776e-06	1.07796e-05	0.00587756	Domesticated	modulator of FtsH protease
K20962	0.00310679	0.00441354	0.000943191	Domesticated	molecular chaperone HscB
K21428	2.46296e-06	9.43234e-06	8.92189e-06	Domesticated	molecular chaperone Hsp33
K22042	0.000629901	0.000840483	0.00907857	Domesticated	molecular chaperone IbpA
K19333	0.000237579	0.000292397	0.0345231	Domesticated	molybdate transport system permease protein
K07726	0.000777439	0.00148899	4.2119e-06	Domesticated	momilactone-A synthase [EC:1.1.1.295]
K21610	1.35074e-05	5.21366e-06	0.0120137	Wild	monofunctional glycosyltransferase [EC:2.4.1.129]
K09920	0.000370414	0.000814086	2.22091e-10	Domesticated	monomethylamine corrinoid protein
K09823	0.00277942	0.0040484	0.000273347	Domesticated	monooxygenase [EC:1.14.13.-]
K01989	0.000404373	0.00051107	0.0376461	Domesticated	mothers against decapentaplegic homolog 1
K00803	0.000742778	0.000647891	0.0162997	Wild	M-phase inducer tyrosine phosphatase [EC:3.1.3.48]
K13611	0.00189869	0.00258656	0.00890453	Domesticated	M-phase phosphoprotein 8
K18223	1.81274e-05	1.62756e-06	0.00921825	Wild	mRNA interferase YafQ [EC:3.1.-.-]
K08363	5.38792e-05	7.13624e-05	0.000773202	Domesticated	mRNA-capping enzyme [EC:2.7.7.50 3.6.1.-]
K18472	0.000122337	3.09974e-05	0.00282646	Wild	MscS family membrane protein
K18324	0.00318207	0.00479471	0.00012221	Domesticated	MSHA biogenesis protein MshI
K18242	6.46361e-05	0.00011989	0.00318497	Domesticated	MSHA biogenesis protein MshJ
K18992	3.84913e-06	0	0.000331198	Wild	MSHA biogenesis protein MshN
K21136	0.00181009	0.00213382	0.028046	Domesticated	MSHA pilin protein MshA
K19051	7.00651e-06	1.2366e-06	0.00721026	Wild	MSHA pilin protein MshD
K03220	2.00607e-05	3.12467e-05	0.00109034	Domesticated	mucin-1
K09913	0.000900591	0.00165454	0.000224259	Domesticated	mucin-16
K13714	6.50547e-06	1.43542e-06	0.0171322	Wild	mucin-19
K06236	2.86295e-06	0	0.0315771	Wild	mucin-2
K08353	1.1776e-06	1.07796e-05	0.00587756	Domesticated	mucin-5B
K08354	1.1776e-06	1.07796e-05	0.00587756	Domesticated	mucin-7
K00499	0.00016201	0.000305078	0.00218758	Domesticated	mucorpepsin [EC:3.4.23.23]
K03607	0.000487183	0.000718846	0.000413258	Domesticated	mucosa-associated lymphoid tissue lymphoma translocation protein 1 [EC:3.4.22.-]
K03416	6.62142e-05	0.000156679	1.58863e-05	Domesticated	mucosal vascular addressin cell adhesion molecule 1
K19335	0.000445742	0.000683462	0.000747624	Domesticated	multidomain signaling protein FimX
K22168	7.75298e-06	1.2366e-06	0.0067742	Wild	multidrug efflux pump
K21691	0.000133895	5.7408e-05	0.00943722	Wild	multidrug efflux pump
K22463	5.00143e-05	5.34571e-05	0.0119054	Domesticated	multidrug efflux pump
K20972	0.000864921	0.00127107	0.000205811	Domesticated	multidrug resistance protein EbrA
K03782	0.00294808	0.0033943	0.0184941	Domesticated	multidrug resistance protein K
K09773	0.00380779	0.00543973	0.00139273	Domesticated	multifunctional cyclase / dehydratase / O-methyltransferase [EC:2.3.1.235]
K09007	0.000468725	0.000989231	3.09337e-06	Domesticated	multiple RNA-binding domain-containing protein 1
K01421	0.000690098	0.000352775	0.0253474	Wild	muscarinic acetylcholine receptor
K01417	9.07691e-06	2.03797e-06	0.00817936	Wild	muscarinic acetylcholine receptor M3
K01419	0.00394966	0.00578425	0.000218049	Domesticated	muscarinic acetylcholine receptor M4
K01420	0.00442385	0.00597444	0.00115754	Domesticated	muscarinic acetylcholine receptor M5
K07061	3.43307e-06	4.4894e-07	0.0256262	Wild	MYB-related transcription factor LHY
K03408	0.00402353	0.00559479	0.000689668	Domesticated	myelin associated glycoprotein
K00795	0.00440214	0.00613463	0.00139273	Domesticated	myeloid leukemia cell differntiation protein MCL-1
K06139	0.00129415	0.0018786	5.35389e-05	Domesticated	myeloperoxidase [EC:1.11.2.2]
K11444	0.0038727	0.0047582	0.0157015	Domesticated	myogenic factor 6
K18381	7.8449e-06	1.80265e-05	0.000546084	Domesticated	myo-inositol-1(or 4)-monophosphatase [EC:3.1.3.25]
K02847	0.000733767	0.00108454	0.00316538	Domesticated	myosin light chain 1
K07486	0.00175354	0.00221573	0.00129152	Domesticated	myosin light chain 4
K07487	0.000716051	0.000861928	0.021144	Domesticated	myosin light chain 6
K07491	0.000986346	0.00153825	0.000926962	Domesticated	myosin regulatory light chain 10
K07490	4.63614e-06	2.03254e-05	0.013458	Domesticated	myosin regulatory light chain 9
K10710	6.92574e-05	0.000106516	0.0260297	Domesticated	myosin XVI
K07341	0.00052869	0.000502968	0.0395015	Wild	myosin-binding protein C, cardiac-type
K07283	0.000335758	0.000629084	6.02822e-07	Domesticated	myrcene/ocimene synthase [EC:4.2.3.15]
K20266	0.000263202	0.000393405	0.0092326	Domesticated	myxalamid-type polyketide synthase MxaD
K18070	0.00054942	0.000989051	2.36118e-05	Domesticated	N,N-diacetylbacillosaminyl-diphospho-undecaprenol alpha-1,3-N-acetylgalactosaminyltransferase [EC:2.4.1.290]
K22085	5.36166e-05	7.92122e-05	0.00997085	Domesticated	Na+:H+ antiporter, NhaB family
K15539	0.00123832	0.00225206	1.89553e-06	Domesticated	Na+-transporting NADH:ubiquinone oxidoreductase subunit C [EC:1.6.5.8]
K15540	0.00029207	0.000582556	0.00343481	Domesticated	Na+-transporting NADH:ubiquinone oxidoreductase subunit D [EC:1.6.5.8]
K22505	1.1776e-06	1.07796e-05	0.00587756	Domesticated	N-acetyl-anhydromuramoyl-L-alanine amidase [EC:3.5.1.28]
K01205	4.86284e-05	6.34081e-05	0.0317955	Domesticated	N-acetylgalactosaminide alpha-2,6-sialyltransferase (sialyltransferase 7D) [EC:2.4.99.7]
K19292	6.76128e-06	3.13209e-05	1.24125e-05	Domesticated	N-acetylglucosamine malate deacetylase 1 [EC:3.5.1.-]
K05526	0.000531106	0.000787569	0.018925	Domesticated	N-acetylglucosamine-1-phosphate transferase, gamma subunit
K00355	0.00292547	0.00357555	0.0172161	Domesticated	N-acetylglucosamine-1-phosphodiester alpha-N-acetylglucosaminidase [EC:3.1.4.45]
K16130	0.000995278	0.00158682	0.000224309	Domesticated	N-acetylglutamate synthase [EC:2.3.1.1]
K15731	8.93268e-06	2.44824e-06	0.00939757	Wild	N-acetylmannosamine-6-phosphate 2-epimerase / N-acetylmannosamine kinase [EC:5.1.3.9 2.7.1.60]
K17830	4.8528e-05	1.51923e-05	0.000110427	Wild	N-acetylmuramoyl-L-alanine amidase [EC:3.5.1.28]
K19048	0.000172449	0.00028019	0.00014488	Domesticated	N-acetylmuramoyl-L-alanine amidase [EC:3.5.1.28]
K07403	0.000273531	0.000318286	0.0345295	Domesticated	N-acetylpuromycin N-acetylhydrolase
K06445	0.00148677	0.00225077	0.00262694	Domesticated	N-acetyltransferase [EC:2.3.1.-]
K13040	0.00127778	0.00196307	0.000302829	Domesticated	NACHT, LRR and PYD domains-containing protein 12
K11920	1.1776e-06	1.07796e-05	0.00587756	Domesticated	NACHT, LRR and PYD domains-containing protein 2
K13039	1.49713e-05	8.59314e-06	0.0427055	Wild	NACHT, LRR and PYD domains-containing protein 7
K18672	0.000180368	7.03933e-05	0.0206164	Wild	N-acyl-D-amino-acid deacylase [EC:3.5.1.81]
K21297	6.42901e-06	8.3139e-07	0.00657484	Wild	NAD(P)H dehydrogenase (quinone) [EC:1.6.5.2]
K11250	0.00162413	0.00249183	0.00100144	Domesticated	NAD+ glycohydrolase [EC:3.2.2.5]
K18299	0.00389156	0.00493626	0.00962002	Domesticated	NAD+ synthase [EC:6.3.1.5]
K09768	0.0029279	0.00369471	0.0163355	Domesticated	NAD+-dependent 7beta-hydroxy-3-oxo bile acid-CoA-ester 4-dehydrogenase
K01354	0.00444644	0.00531918	0.0179034	Domesticated	NADH dehydrogenase (ubiquinone) 1 beta subcomplex subunit 2
K01355	7.16134e-06	5.20268e-07	0.000724945	Wild	NADH dehydrogenase (ubiquinone) 1 beta subcomplex subunit 3
K01356	0.00721579	0.0084358	0.0399276	Domesticated	NADH dehydrogenase (ubiquinone) 1 beta subcomplex subunit 4
K01361	8.63636e-05	2.36183e-05	0.00872704	Wild	NADH dehydrogenase (ubiquinone) 1 beta subcomplex subunit 9
K01338	0.00610566	0.00679023	0.0222707	Domesticated	NADH dehydrogenase (ubiquinone) flavoprotein 1 [EC:1.6.5.3 1.6.99.3]
K11258	0.000164828	0.000286457	5.01093e-05	Domesticated	NADH dehydrogenase [ubiquinone] 1 alpha subcomplex assembly factor 4
K18897	3.1392e-05	7.97674e-06	0.00647043	Wild	NADH-dependent fumarate reductase subunit A [EC:1.3.1.6]
K11477	0.000532629	0.000828958	0.00132336	Domesticated	NADH-dependent fumarate reductase subunit B [EC:1.3.1.6]
K19141	4.2332e-06	9.72099e-07	0.0374764	Wild	NADH-quinone oxidoreductase subunit A [EC:1.6.5.3]
K18699	3.24561e-06	6.17679e-06	0.00105963	Domesticated	NADH-quinone oxidoreductase subunit C/D [EC:1.6.5.3]
K19189	1.00597e-05	1.74956e-05	0.0152418	Domesticated	NADH-quinone oxidoreductase subunit I [EC:1.6.5.3]
K19190	0.000393195	0.000146381	0.0011114	Wild	NADH-quinone oxidoreductase subunit J [EC:1.6.5.3]
K19142	4.2332e-06	9.72099e-07	0.0374764	Wild	NADH-quinone oxidoreductase subunit L [EC:1.6.5.3]
K12979	0.000743684	0.00121152	0.00470842	Domesticated	N-alpha-acetyltransferase 15/16, NatA auxiliary subunit
K13005	3.38204e-06	1.51266e-05	0.000192607	Domesticated	N-alpha-acetyltransferase 38, NatC auxiliary subunit
K12981	5.68636e-05	0.000142827	0.000108974	Domesticated	N-alpha-acetyltransferase 40 [EC:2.3.1.257]
K14730	2.09584e-05	3.07943e-06	0.000501132	Wild	naphthoate synthase [EC:4.1.3.36]
K09846	0.000107447	0.000140579	0.012402	Domesticated	narbonolide synthase [EC:2.3.1.240]
K09844	0.000106078	0.000136375	0.0121325	Domesticated	narbonolide/10-deoxymethynolide synthase [EC:2.3.1.240 2.3.1.239]
K10022	0.000309937	0.000411742	0.0291318	Domesticated	natural cytotoxicity triggering receptor 3 ligand 1
K03603	7.35665e-05	0.000109218	0.0248885	Domesticated	NCK adaptor protein 1
K11326	0.000169236	0.000273032	0.00151761	Domesticated	nebulin
K20990	3.15877e-06	1.23921e-05	0.000367989	Domesticated	negative modulator of initiation of replication
K00244	0.0017377	0.00223945	0.0121654	Domesticated	neolactotetraosylceramide alpha-2,3-sialyltransferase (sialyltransferase 6) [EC:2.4.99.6]
K03676	0.0037429	0.00543793	0.000323182	Domesticated	netrin receptor unc-5
K10024	0.000485729	0.000905148	6.37621e-05	Domesticated	netrin-G2 ligand
K02623	0.00239842	0.00355404	0.00017675	Domesticated	neuregulin 3
K02624	0.00262453	0.00324778	0.0130197	Domesticated	neuregulin 4
K03615	9.63962e-05	0.000132763	0.0309403	Domesticated	neurexin
K12701	0.000657018	0.000770569	0.00697384	Domesticated	neuroblastoma-amplified sequence
K03432	0.00011513	3.47546e-05	0.0154757	Wild	neurocan core protein
K03616	0.00113004	0.00169893	0.00270984	Domesticated	neuroligin
K02458	0.000827854	0.00147577	4.31765e-05	Domesticated	neuromedin B
[truncated: 1,238 more rows]
