# Supplementary material for: Domestication of Oryza species eco-evolutionarily shapes bacterial and fungal communities in rice seed
Source: Microbiome. 2020 Feb 14;8:20. doi: 10.1186/s40168-020-00805-0 (PMC7023700; doi:10.1186/s40168-020-00805-0)
Supplement: Supplementary file 17 — Additional file 16. Relative abundance and ecological guilds of fungal OTUs associated with 43 rice accessions [file 40168_2020_805_MOESM16_ESM.xlsx]

## Sheet: Sheet1
Additional file 16. Relative abundance and ecological guilds of fungal OTUs associated with 43 rice accessions
OTU	OTU_id	O.alt	O.aus	O.bar	O.bra	O.gla	O.glu	O.gnu	O.grd	O.lat	O.lgl	O.lst	O.mer	O.niv	O.off	O.pun	O.rhi	O.rid	O.ruf	O.sativa_AK	O.sativa_BS	O.sativa_CH	O.sativa_DA	O.sativa_DC	O.sativa_DJ	O.sativa_DO	O.sativa_GY	O.sativa_HY	O.sativa_IJ	O.sativa_IP	O.sativa_JD	O.sativa_JS	O.sativa_KN	O.sativa_KO	O.sativa_MY	O.sativa_NA	O.sativa_NP	O.sativa_PG	O.sativa_PO	O.sativa_SA	O.sativa_SO	O.sativa_SS	O.sativa_TI	O.sativa_TJ	taxonomy	Taxon	Taxon.Level	Trophic.Mode	Guild
0033838911e716f20efed009b4d79339	F225_unidentified	0	0	0	0	0	0	0	0	0	0	0	0	0	0	0	0	0	0	0	0	0	0	0.000252034	0	0	0	0	0	0	0.000723524	0	0	0	0	0	0	0	0	0	0	0	0	0	k__Fungi; p__Ascomycota; c__Dothideomycetes; o__Pleosporales; f__unidentified; g__unidentified; s__unidentified	-	-	-	-
00b8c50b5954c7c34dfda7c1f4c8293a	F199_Alternaria	0	0	0	0	0	0	0	0	0	0	0	0	0	0	0	0	0	0	0	0.00111933	0	0	0	0	0	0	0	0	0	0	0	0	0	0	0	0	0	0.000101218	0	0	0	0	0	k__Fungi; p__Ascomycota; c__Dothideomycetes; o__Pleosporales; f__Pleosporaceae; g__Alternaria; s__unidentified	Alternaria	13	Pathotroph-Saprotroph-Symbiotroph	Animal Pathogen-Endophyte-Plant Pathogen-Wood Saprotroph
01090e1caafda9faa0e85943efa6b1fe	F255_Curvularia	0	0	0	0	0	0	0	0	0	0	0	0	0	0	0.000342477	0	0	0	0	0	0	0	0	0	0	0	0	0	0	0	0	0	0	0	0	0	0	0	0	0	0	0	0	k__Fungi; p__Ascomycota; c__Dothideomycetes; o__Pleosporales; f__Pleosporaceae; g__Curvularia; s__Curvularia_verruculosa	Curvularia	13	Pathotroph	Plant Pathogen
01f93f5d1f0f85156c803fadce0f7aac	F173_Ramichloridium	0	0	0	0.000809202	0	0	0	0	0	0	0	0	0	0	0	0	0	0	0	0	0	0	0	0	0	0	0	0	0	0	0	0	0	0	0	0	0	0	0	0	0	0	0	k__Fungi; p__Ascomycota; c__Dothideomycetes; o__Capnodiales; f__Dissoconiaceae; g__Ramichloridium	Ramichloridium	13	Pathotroph	Plant Pathogen
03ece0fcd976122195a7daf568e6bb9e	F291_o_Pleosporales	0	0	0	0	0	0	0	0	0	0	0	0	0	0	0	0	0	0	0	0	0	0	0.000252034	0	0	0	0	0	0	0	0	0	0	0	0	0	0	0	0	0	0	0	0	k__Fungi; p__Ascomycota; c__Dothideomycetes; o__Pleosporales	-	-	-	-
04cf5ffa344bc297b3a31cd0d3291b47	F226_f_Pleosporaceae	0	0	0	0.000154134	0	0	0	0	0	0	9.25167e-05	0	0	0	0	0	0	0	0	0	0	0	0	0	0	0	0	0	0	0	0	0	0	0	0	0	0	0	0	0	0	0	0	k__Fungi; p__Ascomycota; c__Dothideomycetes; o__Pleosporales; f__Pleosporaceae	Pleosporaceae	9	Pathotroph-Saprotroph	Endophyte-Lichen Parasite-Plant Pathogen-Undefined Saprotroph
04f9466ac0ee912e858bf2ba66e80607	F49_unidentified	0	0	0	0	0	0	0	0	0	0	0	0	0	0	0	0	0	0	0.000733326	0.0216404	0	0	0	0	0	0	0.00128923	0	0	0	0	0.00170233	0.0164714	0	0.00500818	0	0	0	0	0.0315229	0	0.00409277	0.0104436	k__Fungi; p__Ascomycota; c__Dothideomycetes; o__Pleosporales; f__Phaeosphaeriaceae; g__unidentified; s__unidentified	Phaeosphaeriaceae	9	Pathotroph-Saprotroph	Fungal Parasite-Plant Pathogen-Plant Saprotroph
095527ae915287e15d3a184264e39b6c	F123_Papiliotrema	0	0	0	0	0	0	0	0	0	0	0	0	0	0	0	0	0	0	0	0	0	0	0.00266436	0	0	0	0	0	0	0	0	0	0	0	0	0	0	0.000520547	0	0	0	0	0	k__Fungi; p__Basidiomycota; c__Tremellomycetes; o__Tremellales; f__Rhynchogastremataceae; g__Papiliotrema; s__Papiliotrema_fuscus	Tremellales	7	Pathotroph-Saprotroph-Symbiotroph	Fungal Parasite-Undefined Saprotroph
0accb2fd0a52f36ea718064aed3135ea	F292_Bipolaris	0	0	0	0	0	0	0	0	0	0	0	0	0	0	0	0	0	0	0	0	0	0	0.000252034	0	0	0	0	0	0	0	0	0	0	0	0	0	0	0	0	0	0	0	0	k__Fungi; p__Ascomycota; c__Dothideomycetes; o__Pleosporales; f__Pleosporaceae; g__Bipolaris	Bipolaris	13	Pathotroph	Plant Pathogen
0c517975f5d45a50d8a360c22f260693	F217_Phaeosphaeria	0	0	0	0	0	0	0	0	0	0	0	0	0	0	0	0	0	0	0	0.00105715	0	0	0	0	0	0	0	0	0	0	0	0	0	0	0	0	0	0	0	0	0	0	0	k__Fungi; p__Ascomycota; c__Dothideomycetes; o__Pleosporales; f__Phaeosphaeriaceae; g__Phaeosphaeria; s__Phaeosphaeria_podocarpi	Phaeosphaeria	13	Saprotroph	Undefined Saprotroph
0d0ee2c0073701d23fcd2604f597500d	F293_unidentified	0	0	0	0	0	0	0	0	0	0	0	0	0	0.000175716	0	0	0	0	0	0	0	0	0	0	0	0	0	0.000224215	0	0	0	0	0	0	0	0	0	0	6.162e-05	0	0	0	0	k__Fungi; p__unidentified; c__unidentified; o__unidentified; f__unidentified; g__unidentified; s__unidentified	-	-	-	-
0d123eb97bf1415c89be8842f5bd31ea	F214_unidentified	0	0.000827586	0	0	0	0	0	0	0	0	0	0	0	0	0	0	0	0	0	0	0	0	0	0	0	0	0	0	0	0	0	0	0	0	0	0	0	0	0	0	0	0	0	k__Fungi; p__unidentified; c__unidentified; o__unidentified; f__unidentified; g__unidentified; s__unidentified	-	-	-	-
12cbd7ae3dfc639347f608bf3b92bbdd	F281_Curvularia	0	0	0	0	0	0	0	0	0	0	0	0	0	0	0	0	0.000178317	0	0	0	0	0	0	0	0	0	0	0	0	0	0	0	0	0	0	0	0	0	0	0	0	0	0	k__Fungi; p__Ascomycota; c__Dothideomycetes; o__Pleosporales; f__Pleosporaceae; g__Curvularia	Curvularia	13	Pathotroph	Plant Pathogen
12d3a6b5c78fc626905dc6117fd6e99f	F119_o_Pleosporales	0	0	0	0	0	0	0	0.00113737	0	0	0	0	0	0	0	0	0	0	0	0	0	0	0	0	0	0	0	0	0	0	0	0	0	0	0	0	0	0	0	0	0	0	0	k__Fungi; p__Ascomycota; c__Dothideomycetes; o__Pleosporales	-	-	-	-
13480f5a46d17a46e2b71ed04d544707	F331_Alternaria	0	0	0	0	0	0	0	0	0	0	0	0	0	0	0	0	0.000111448	0	0	0	0	0	0	0	0	0	0	0	0	0	0	0	0	0	0	0	0	0	0	0	0	0	0	k__Fungi; p__Ascomycota; c__Dothideomycetes; o__Pleosporales; f__Pleosporaceae; g__Alternaria; s__Alternaria_longissima	Alternaria	13	Pathotroph-Saprotroph-Symbiotroph	Animal Pathogen-Endophyte-Plant Pathogen-Wood Saprotroph
139e95df673aa0463ccc89676b23eea5	F134_unidentified	0	0	0	0	0	0	0	0	0	0	0	0	0	0	0	0	0	0	0	0	0	0	0	0	0	0	0	0	0	0	0	0	0	0	0	0	0	0	0	0.00520562	0	0	0	k__Fungi; p__Ascomycota; c__Sordariomycetes; o__Hypocreales; f__unidentified; g__unidentified; s__unidentified	Hypocreales	7	Saprotroph	Undefined Saprotroph
13a27038f89361405394cf37408e0535	F245_Pseudozyma	0	0	0	0	0	0	0	0	0	0	0	0	0	0	0	0	0.000245185	0	0	0	0	0	0	0	0	0	0	0	0	0	0	0	0	0	0	0	0	0	0	0	0	0	0	k__Fungi; p__Basidiomycota; c__Ustilaginomycetes; o__Ustilaginales; f__Ustilaginaceae; g__Pseudozyma; s__Pseudozyma_hubeiensis	Pseudozyma hubeiensis	20	Pathotroph	Animal Pathogen
17b2baa0d25a7e89ffcc67cf39bcd383	F205_unidentified	0	0	0	0	0	0	0	0	0	0	0	0	0	0	0.000684955	0	0	0	0	0	0	0	0	0	0	0	0	0	0	0	0	0	0	0	0	0	0	0	0	0	0	0	0	k__Fungi; p__Basidiomycota; c__Ustilaginomycetes; o__Ustilaginales; f__Ustilaginaceae; g__unidentified; s__unidentified	Ustilaginaceae	9	Pathotroph	Plant Pathogen
1ad66c44fb4cbc5ee488f7667dd2ca24	F332_o_NA	0	0	0	0	0	0	0	0	0	0	0	0	0	0	0	0	0	0	0	0	0	0	0	0	0	0	0	0	0	0	0	0	0	0	0	0	0	7.22982e-05	0	0	0	0	0	k__Fungi; p__Ascomycota	-	-	-	-
1c839d812d93485196badbc8ca8f9131	F333_o_NA	0	0	0	0	0	0	0	4.62347e-05	0	0	0	0	0	0	0	0	0	0	0	0	0	0	0	0	0	0	0	0	0	0	0	0	0	0	0	0	0	0	0	0	0	0	0	k__Fungi; p__Ascomycota	-	-	-	-
1d991d6df5d4e6718c6e31cb5f498718	F308_unidentified	0	0	8.59254e-05	0	0	0	0	0	0	0	5.28667e-05	0	0	0	0	0	0	0	0	0	0	0	0	0	0	0	0	0	0	0	0	0	0	0	0	0	0	0	0	0	0	0	0	k__Fungi; p__unidentified; c__unidentified; o__unidentified; f__unidentified; g__unidentified; s__unidentified	-	-	-	-
20dd5fe2a2a31b7d5a1a43a84c16cbf2	F29_o_Pleosporales	0	0	0	0	0.0185455	0	0	0	0	0	0	2.97841e-05	0	0.000263574	0	0	0	0	0.0103766	0	0.00190658	0.396825	0.0228631	0.0138136	0.000217881	0	0.000884043	0.153438	0	0	0	0.0257782	0.000441501	0	0	0.0403273	0.00505158	5.78386e-05	0.0498506	0.0399676	0.000475851	0	0.000152239	k__Fungi; p__Ascomycota; c__Dothideomycetes; o__Pleosporales	-	-	-	-
21fa6935bf512a1824d64025f724699e	F174_o_Pleosporales	0	0	0	0	0	0	0	0	0	0	0	0	0	0	0	0	0	0	0	0	0	0	0	0	0	0.000516299	0	0	0	0	0	0	0	0	0	0	0	0	0	0	0	0.0129604	0	k__Fungi; p__Ascomycota; c__Dothideomycetes; o__Pleosporales	-	-	-	-
22da8ce6fe6ca5cae9ce042189b1ef5a	F218_unidentified	0	0	0	0	0	0	0	0	0	0	0	0	0	0	0	0	0	0	0	0	0	0	0	0	0	0	0	0	0	0	0	0	0	0	0	0	0	0	0	0	0.000224707	0	0	k__Fungi; p__Ascomycota; c__Dothideomycetes; o__Pleosporales; f__unidentified; g__unidentified; s__unidentified	-	-	-	-
23e063d34f606602a6200a841267f8e5	F294_unidentified	0	0	0	0	0	0	0	0	0	0	9.25167e-05	0	0	0	0	0	0	0	0	0	0	0	0	0	0	0	0	0	0	0	0	0	0	0	0	0	0	0	0	0	0	0	0	k__Fungi; p__Ascomycota; c__Dothideomycetes; o__Pleosporales; f__unidentified; g__unidentified; s__unidentified	-	-	-	-
252da1f43a567ec569ae848417ccbad0	F154_Tilletia	0	0	0	0	0	0	0	0.000517828	0	0	0	0	0	0	0	0	0	0	0	0	0	0	0	0	0	0	0	0	0	0	0	0	0	0	0	0	0	0	0	0	0	0	0	k__Fungi; p__Basidiomycota; c__Exobasidiomycetes; o__Tilletiales; f__Tilletiaceae; g__Tilletia; s__unidentified	Tilletia	13	Pathotroph	Plant Pathogen
26229cecc02a7f1916a999612aab3c58	F135_Pseudopyricularia	0	0	0	0	0	0	0	0	0	0	0	0	0	0	0	0	0.00198377	0	0	0	0	0	0	0	0	0	0	0	0	0	0	0	0	0	0	0	0	0	0	0	0	0	0	k__Fungi; p__Ascomycota; c__Sordariomycetes; o__Magnaporthales; f__Magnaporthaceae; g__Pseudopyricularia; s__Pseudopyricularia_higginsii	Magnaporthaceae	9	Pathotroph	Plant Pathogen
29990144c6b1b5827e220962500e5c68	F39_o_Chaetothyriales	0.0013737	0	0	0	0	0.000124813	0	0.00567762	0.0230501	0	0.0119347	0	0	0.000790722	0.00869893	0.0209798	0	0.0021344	0	0	0	0	0	0.00297255	0	0	0	0	0	0	0	0	0	0	0	0	0	0	0	0	0	0	0	k__Fungi; p__Ascomycota; c__Eurotiomycetes; o__Chaetothyriales	-	-	-	-
2a4835995f6650aae2bd97858fd9f6aa	F124_Sakaguchia	0	0	0	0	0.000727273	0	0	0	0	0	0	0	0	0	0	0	0	0	0	0	0	0	0	0	0.000145254	0	0	0	0.000154214	0	0	0	0	0	0.000613246	0	0	0	0	0	0.00121606	0	0	k__Fungi; p__Basidiomycota; c__Cystobasidiomycetes; o__Erythrobasidiales; f__Erythrobasidiales_fam_Incertae_sedis; g__Sakaguchia; s__Sakaguchia_dacryoidea	-	-	-	-
2cc3667a3aeb969d9815a35672b35e3b	F256_Setophoma	0	0	0	0	0	0	0	0	0	0	0	0	0	0	0	0	0	0	0	0	0	0	0	0	0	0	0	0	0	0	0	0	0	0	0	0	0	0	0	0	0.000132181	0	0	k__Fungi; p__Ascomycota; c__Dothideomycetes; o__Pleosporales; f__Phaeosphaeriaceae; g__Setophoma	Phaeosphaeriaceae	9	Pathotroph-Saprotroph	Fungal Parasite-Plant Pathogen-Plant Saprotroph
30ddbc599db1c6012ba1e8f50e71a0d3	F219_f_Stereaceae	0	0	0	0	0.00290909	0	0	0	0	0	0	0	0	0.000527148	0	0	0	0	0	0	0	0	0	0	0	0	0	0	0	0	0	0	0	0	0	0	0	0	9.243e-05	0	0	0	0	k__Fungi; p__Basidiomycota; c__Agaricomycetes; o__Russulales; f__Stereaceae	Stereaceae	9	Saprotroph	Wood Saprotroph-Undefined Saprotroph
32266d05c931b68328eb2e986ea860bc	F295_Alternaria	0	0	0	0	0	0	0	0	0	0	0	0	0	0	0	0	0.000156027	0	0	0	0	0	0	0	0	0	0	0	0	0	0	0	0	0	0	0	0	0	0	0	0	0	0	k__Fungi; p__Ascomycota; c__Dothideomycetes; o__Pleosporales; f__Pleosporaceae; g__Alternaria; s__Alternaria_longissima	Alternaria	13	Pathotroph-Saprotroph-Symbiotroph	Animal Pathogen-Endophyte-Plant Pathogen-Wood Saprotroph
33b92b39cc32ed03087c7852dbf54936	F228_o_NA	0	0	0	0	0.00509091	0	0	0	0	0	0	0	0	0	0	0	0	0	0	0	0	0	0	0	0	0	0	0	0	0	0	0	0	0	0	0	0	0	0	0	0	0	0	k__Fungi	-	-	-	-
34c23512870a20a41564d7bb3b4dfa6b	F193_unidentified	0	0	0	0	0	0	0	0	0	0	0	0	0	0	0	0	0	0	0	0	0	0	0	0	0	0	0	0	0	0	0	0	0	0	0	0	0	0	0	0	0	0	0.000822093	k__Fungi; p__Ascomycota; c__Sordariomycetes; o__Magnaporthales; f__Magnaporthaceae; g__unidentified; s__unidentified	Magnaporthaceae	9	Pathotroph	Plant Pathogen
34fb0067b5a4ede0e8c4d132925fbd25	F184_Ramichloridium	0	0	0	0.000616535	0	0	0	0	0	0	0	0	0	0	0	0	0	0	0	0	0	0	0	0	0	0	0	0	0	0	0	0	0	0	0	0	0	0	0	0	0	0	0	k__Fungi; p__Ascomycota; c__Dothideomycetes; o__Capnodiales; f__Dissoconiaceae; g__Ramichloridium	Ramichloridium	13	Pathotroph	Plant Pathogen
3ab240652f673bcdf1b3a44fe6a4dd2a	F229_Fusarium	0	0	0	0	0	0	0	0	0	0	0	0	0	0	0	0	0	0	0	0	0	0	0	0	0	0	0.000257846	0	0	0	0	0	0	0	0	0	0	0	0.00021567	0	0	0	0	k__Fungi; p__Ascomycota; c__Sordariomycetes; o__Hypocreales; f__Nectriaceae; g__Fusarium	Fusarium	13	Pathotroph-Saprotroph-Symbiotroph	Animal Pathogen-Endophyte-Lichen Parasite-Plant Pathogen-Soil Saprotroph-Wood Saprotroph
3b7a8156ef41fc423b5d89e128460f0f	F334_o_Pleosporales	0	0	0	0	0	0	0	0	0	0.00109123	0	0	0	0	0	0	0	0	0	0	0	0	0	0	0	0	0	0	0	0	0	0	0	0	0	0	0	0	0	0	0	0	0	k__Fungi; p__Ascomycota; c__Dothideomycetes; o__Pleosporales	-	-	-	-
3c629f0b541a37b9af9b04ce9238eb65	F309_Fusarium	0	0	0	0	0	0	0	0	0	0	7.93e-05	0	0	0	0	0	0	0	0	0	0	0	0	0	0	0	0	0	0	0	0	0	0	0	0	0	0	0	0	0	0	0	0	k__Fungi; p__Ascomycota; c__Sordariomycetes; o__Hypocreales; f__Nectriaceae; g__Fusarium; s__unidentified	Fusarium	13	Pathotroph-Saprotroph-Symbiotroph	Animal Pathogen-Endophyte-Lichen Parasite-Plant Pathogen-Soil Saprotroph-Wood Saprotroph
3eca2d7bfab7de1e581653fdac663a43	F246_o_NA	0.00013737	0	0	0	0	0	0	0	0	0	0	0	0	0.000527148	0	0	0	0	0	0	0	0	0	0	0	0	0	0	0	0	0	0	0	0	0	0	0	0	0	0	0	0	0	k__Fungi	-	-	-	-
3f4b6f41ae190694e21dfc832490beea	F166_o_NA	0	0	0	0	0	0	0	0	0	0	0	0	0	0	0	0	0	0	0	0	0	0	0	0	0	0	0	0	0	0	0	0	0.00156223	0	0	0	0	0	0	0	0	0	0	k__Fungi	-	-	-	-
4ba9bcdf38105a9d1bdbeba933a38d7c	F335_Alternaria	0	0	0	0	0	0	0	0	0	0	0	0	0	0	0	0	0	0	0	0.000186556	0	0	0	0	0	0	0	0	0	0	0	0	0	0	0	0	0	0	0	0	0	0.00136426	0	k__Fungi; p__Ascomycota; c__Dothideomycetes; o__Pleosporales; f__Pleosporaceae; g__Alternaria; s__unidentified	Alternaria	13	Pathotroph-Saprotroph-Symbiotroph	Animal Pathogen-Endophyte-Plant Pathogen-Wood Saprotroph
4fb3905d2edcfacb02931b3d954dffd1	F151_o_NA	0.00173086	0	0	0	0	0	0	0	0	0	0	0	0	0	0	0	0	0	0	0	0	0	0	0	0	0	0	0	0	0	0	0	0	0	0	0	0	0	0	0	0	0	0	k__Fungi; p__Ascomycota	-	-	-	-
5136c0ccb63c018dd5b8ac965e1095c6	F310_Setophoma	0	0	0	0	0	0	0	0	0	0	0	0	0	0	0	0	0	0	0	0	0	0	0.000216029	0	0	0	0	0	0	0	0	0	0	0	0	0	0	0	0	0	0	0	0	k__Fungi; p__Ascomycota; c__Dothideomycetes; o__Pleosporales; f__Phaeosphaeriaceae; g__Setophoma; s__unidentified	Phaeosphaeriaceae	9	Pathotroph-Saprotroph	Fungal Parasite-Plant Pathogen-Plant Saprotroph
532b67f63699a2dbc2a73b2ed0920bdc	F336_f_Pleosporaceae	0	0	0	0	0	0	0	0	0	0	0	0	0	0	0	0	0	0	0	0	0	0	0	0	0	0	0	0	0	0.000452202	0	0	0	0	0	0	0	0	0	0	0	0	0	k__Fungi; p__Ascomycota; c__Dothideomycetes; o__Pleosporales; f__Pleosporaceae	Pleosporaceae	9	Pathotroph-Saprotroph	Endophyte-Lichen Parasite-Plant Pathogen-Undefined Saprotroph
56acf76a36b9851daabbd0780726a89d	F257_Pyricularia	0	0	0	0	0	0	0	0	0	0	0	0	0	0	0	0	0	0.000229505	0	0	0	0	0	0	0	0	0	0	0	0	0	0	0	0	0	0	0	0	0	0	0	0	0	k__Fungi; p__Ascomycota; c__Sordariomycetes; o__Magnaporthales; f__Magnaporthaceae; g__Pyricularia; s__Pyricularia_angulata	Pyricularia	13	Pathotroph	Plant Pathogen
576bc630f76041e5b9e582b6ca4050bf	F247_Curvularia	0	0	0	0	0	0	0	0	0	0	0	0	0	0	0	0	0.000245185	0	0	0	0	0	0	0	0	0	0	0	0	0	0	0	0	0	0	0	0	0	0	0	0	0	0	k__Fungi; p__Ascomycota; c__Dothideomycetes; o__Pleosporales; f__Pleosporaceae; g__Curvularia	Curvularia	13	Pathotroph	Plant Pathogen
5884574a2eb200430a8a297681012de4	F258_Cladosporium	0	0	0	0	0	0	0	0	0	0	0	0	0	0	0	0	0	0	0	0	0	0	0	0	0	0	0	0	0	0	0	0	0	0	0	0	0	4.33789e-05	0.00021567	0	0	0	0	k__Fungi; p__Ascomycota; c__Dothideomycetes; o__Capnodiales; f__Cladosporiaceae; g__Cladosporium	Cladosporium	13	Pathotroph-Saprotroph-Symbiotroph	Animal Pathogen-Endophyte-Lichen Parasite-Plant Pathogen-Wood Saprotroph
5977f402e94d4027900932e0efc9b3fd	F240_unidentified	0	0	0	0	0	0	0	0	0	0	0	0	0	0	0	0	0	0	0	0	0.000817105	0	0	0	0	0	0	0	0	0	0	0	0	0	0	0	0	0	0	0	0	0	0	k__Fungi; p__Ascomycota; c__Dothideomycetes; o__Pleosporales; f__unidentified; g__unidentified; s__unidentified	-	-	-	-
5aba0d8c9d4d1addc9dfc4cf98fc8435	F259_unidentified	0	0	0	0	0	0	0	0	0	0	0	0	0	0	0	0	0	0	0	0	0	0	0	0	0	0	0	0	0	0	0	0	0	0.00063861	0	0	0	0	0	0	0	0	0	k__Fungi; p__Ascomycota; c__Dothideomycetes; o__Pleosporales; f__unidentified; g__unidentified; s__unidentified	-	-	-	-
5aef3c42ec89dd74249b2576c675706c	F248_Alternaria	0	0	0	0	0	0	0	0	0	0	0	0	0	0	0	0.00039858	0	0	0	0	0	0	0	0	0	0	0	0	0	0	0	0	0	0	0	0	0	0	0	0	0	0	0	k__Fungi; p__Ascomycota; c__Dothideomycetes; o__Pleosporales; f__Pleosporaceae; g__Alternaria; s__Alternaria_longissima	Alternaria	13	Pathotroph-Saprotroph-Symbiotroph	Animal Pathogen-Endophyte-Plant Pathogen-Wood Saprotroph
5c8810d19ccdc41ac68f8fa969da4bdf	F311_o_Pleosporales	0	0	0	0	0	0	0	0	0	0	0	0	0	0	0	0	0	0	0	0	0	0	0	0	0	0	0.000221011	0	0	0	0	0	0	0	0	0	0	0	0	0	0	0	0	k__Fungi; p__Ascomycota; c__Dothideomycetes; o__Pleosporales	-	-	-	-
5ce0e38671221d8b31d53375d4f60d5f	F296_Coniothyrium	0	0	0	0	0	0	0	0	0	0.000436491	6.60834e-05	0	0	0	0	0	0	0	0	0	0	0	0	0	0	0	0	0	0	0	0	0	0	0	0	0	0	0	0	0	0	0	0	k__Fungi; p__Ascomycota; c__Dothideomycetes; o__Pleosporales; f__Coniothyriaceae; g__Coniothyrium; s__Coniothyrium_dolichi	Coniothyrium	13	Pathotroph-Saprotroph	Plant Pathogen-Wood Saprotroph
5e25727e41d2eb4d186c81fb4b5383c8	F312_Fusarium	0	0	0	0	0	0	0	0	0	0	0	0	0	0	0	0	0	0	0	0	0	0	0	0	0	0	0	0	0	0	0	0	0	0	0	0	0	8.67579e-05	0	0	0	0	0	k__Fungi; p__Ascomycota; c__Sordariomycetes; o__Hypocreales; f__Nectriaceae; g__Fusarium; s__Fusarium_acutatum	Fusarium	13	Pathotroph-Saprotroph-Symbiotroph	Animal Pathogen-Endophyte-Lichen Parasite-Plant Pathogen-Soil Saprotroph-Wood Saprotroph
6038865f8de166c772e534a8f45c7074	F107_Microbotryum	0.000164844	0	0	0	0	0	0	0	0	0	0	0	0	0.018538	0	0	0	0	0	0	0	0	0	0	0	0	0	0	0	0	0	0	0	0	0	0	0	0	0	0	0	0	0	k__Fungi; p__Basidiomycota; c__Microbotryomycetes; o__Microbotryales; f__Microbotryaceae; g__Microbotryum	Microbotryum	13	Pathotroph	Plant Pathogen
62c281e4744db36fed52b583f8ce5676	F313_unidentified	0.000164844	0	0	0	0	0	0	0	0	0	0	0	0	0	0	0	0	0	0	0	0	0	0	0	0	0	0	0	0	0	0	0	0	0	0	0	0	0	0	0	0	0	0	k__Fungi; p__unidentified; c__unidentified; o__unidentified; f__unidentified; g__unidentified; s__unidentified	-	-	-	-
641a27419b0be61bd6780c3d8cacba23	F314_o_Pleosporales	0	0	0	0	0	0	0	0	0	0	0	0	0	0	0	0	0.000133738	0	0	0	0	0	0	0	0	0	0	0	0	0	0	0	0	0	0	0	0	0	0	0	0	0	0	k__Fungi; p__Ascomycota; c__Dothideomycetes; o__Pleosporales	-	-	-	-
6a8ba3e80b2b4adb7a10d90e1dc94404	F272_Alternaria	0	0	0	0	0	0	0	0	0	0	0	0	0	0	0.00030823	0	0	0	0	0	0	0	0	0	0	0	0	0	0	0	0	0	0	0	0	0	0	0	0	0	0	0	0	k__Fungi; p__Ascomycota; c__Dothideomycetes; o__Pleosporales; f__Pleosporaceae; g__Alternaria; s__unidentified	Alternaria	13	Pathotroph-Saprotroph-Symbiotroph	Animal Pathogen-Endophyte-Plant Pathogen-Wood Saprotroph
6b3b042ed8a4269e66d183ad8b8275c6	F241_Microdochium	0	0	0	0	0	0.000124813	0	8.32224e-05	0	0	0	0	0	0	0	0	0	0	0	0	0	0	0	0	0	0	0	0	0	0	0	0	0	0	0	0	0	0	0	0	0	0	0	k__Fungi; p__Ascomycota; c__Sordariomycetes; o__Xylariales; f__Microdochiaceae; g__Microdochium	Microdochium	13	Pathotroph-Symbiotroph	Endophyte-Plant Pathogen
6d504bfee92d9c17a323b65422758364	F206_Microbotryum	0	0	0	0	0	0	0	0	0	0	0	0	0	0	0.000684955	0	0	0	0	0	0	0	0	0	0	0	0	0	0	0	0	0	0	0	0	0	0	0	0	0	0	0	0	k__Fungi; p__Basidiomycota; c__Microbotryomycetes; o__Microbotryales; f__Microbotryaceae; g__Microbotryum	Microbotryum	13	Pathotroph	Plant Pathogen
6dc49b096feba72e44770f543519ca0e	F315_o_NA	0	0	0	0	0	0	0	0	0	0	0	0	0	0	0	0	0	0	0	0	0	0	0	0	0	0	0	0	0	0	0	0	0	0	0	0	0	0	0	0	7.93084e-05	0	0	k__Fungi	-	-	-	-
6f2971bcd52c53a325a7cdca0089ba3f	F260_unidentified	0	0	0	0	0	0	0	0	0	0	0	0	0	0.00087858	0	0	0	0	0	0	0	0	0	0	0	0	0	0	0	0	0	0	0	0	0	0	0	0	0	0	0	0	0	k__Fungi; p__unidentified; c__unidentified; o__unidentified; f__unidentified; g__unidentified; s__unidentified	-	-	-	-
6f86945dc5faa1427240c3ab1a97dbd1	F63_Pseudoveronaea	0	0	0	0	0	0	0	0	0	0	0	0	0	0	0.0332888	0	0	0	0	0	0	0	0	0	0	0	0	0	0	0	0	0	0	0	0	0	0	0	0	0	0	0	0	k__Fungi; p__Ascomycota; c__Dothideomycetes; o__Capnodiales; f__Dissoconiaceae; g__Pseudoveronaea; s__Pseudoveronaea_ellipsoidea	-	-	-	-
70fe693f4330c2360d0af7b864c0daf9	F220_Coniothyrium	0	0	0	0	0	0	0	0	0	0	0.000224683	0	0	0	0	0	0	0	0	0	0	0	0	0	0	0	0	0	0	0	0	0	0	0	0	0	0	0	0	0	0	0	0	k__Fungi; p__Ascomycota; c__Dothideomycetes; o__Pleosporales; f__Coniothyriaceae; g__Coniothyrium; s__Coniothyrium_dolichi	Coniothyrium	13	Pathotroph-Saprotroph	Plant Pathogen-Wood Saprotroph
75c2b2d6a488bca05ef01863daf59576	F161_o_NA	0	0	0	0	0.0178182	0	0	0	0	0	0	0	0	0	0	0	0	0	0	0	0	0	0	0	0	0	0	0	0	0	0	0	0	0	0	0	0	0	0	0	0	0	0	k__Fungi	-	-	-	-
7c8a76565fa571e732045925fd1132ce	F337_f_Pleosporaceae	0	0	0	0	0	0	0	0	0	0	0	0	0	0	0	0	0	0	0	0	0	0	0	0	0	0	0.000184176	0	0	0	0	0	0	0	0	0	0	0	0	0	0	0	0	k__Fungi; p__Ascomycota; c__Dothideomycetes; o__Pleosporales; f__Pleosporaceae	Pleosporaceae	9	Pathotroph-Saprotroph	Endophyte-Lichen Parasite-Plant Pathogen-Undefined Saprotroph
7ca0738b56eed0c06bba293bfd80d6f0	F227_o_NA	0	0	0	0	0	0	0	0	0	0	0	0	0	0	0	0	0	0	0	0	0	0	0	0	0	0	0	0	0	0	0	0	0	0	0	0	0	0	0.00046215	0	0	0	0	k__Fungi; p__Basidiomycota; c__Ustilaginomycetes	-	-	-	-
8227de12305c6fafbcf0aeb2c7ac0a35	F316_unidentified	0	0	0	0	0.00218182	0	0	0	0	0	0	0	0	0	0	0	0	0	0	0	0	0	0	0	0	0	0	0	0	0	0	0	0	0	0	0	0	0	0	0	0	0	0	k__Fungi; p__unidentified; c__unidentified; o__unidentified; f__unidentified; g__unidentified; s__unidentified	-	-	-	-
83f04ba75bf1b4cd04a3495efccaa9ad	F120_Acremonium	0	0	0	0	0	0	0	0	0	0	0	0	0	0	0	0	0	0	0	0	0	0	0	0	0	0	0	0	0	0	0	0	0	0	0	0	0	0	0.00357396	0	0	0	0	k__Fungi; p__Ascomycota; c__Sordariomycetes; o__Hypocreales; f__Hypocreales_fam_Incertae_sedis; g__Acremonium; s__Acremonium_hyalinulum	Acremonium	13	Pathogen-Saprotroph-Symbiotroph	Animal Pathogen-Endophyte-Fungal Parasite-Plant Pathogen-Wood Saprotroph
84caa53417f6df8b260c49dd06d8652c	F140_Ramichloridium	0	0	0	0	0	0	0	0.000628791	0	0	0	0	0.000119056	0	0	0	0	0	0	0	0	0	0	0	0	0	0	0	0	0	0	0	0	0	0	0	0	0	0	0	0	0	0	k__Fungi; p__Ascomycota; c__Dothideomycetes; o__Capnodiales; f__Dissoconiaceae; g__Ramichloridium	Ramichloridium	13	Pathotroph	Plant Pathogen
854528b0996ffd2e614819a8cbdd7225	F153_Occultifur	0	0	0	0	0	0	0	0	0	0	0	0	0	0	0	0	0	0	0	0	0	0	0	0	0	0	0	0	0	0	0	0	0	0	0	0	0	0	0	0	0.000779866	0	0	k__Fungi; p__Basidiomycota; c__Cystobasidiomycetes; o__Cystobasidiales; f__Cystobasidiaceae; g__Occultifur; s__Occultifur_externus	-	-	-	-
856e58853d7c313471ca81ae51e31758	F177_Coniothyrium	0	0	0	0	0	0	0	0	0	0	0	0	0.000646302	0	0	0	0	0	0	0	0	0	0	0	0	0	0	0	0	0	0	0	0	0	0	0	0	0	0	0	0	0	0	k__Fungi; p__Ascomycota; c__Dothideomycetes; o__Pleosporales; f__Coniothyriaceae; g__Coniothyrium; s__Coniothyrium_dolichi	Coniothyrium	13	Pathotroph-Saprotroph	Plant Pathogen-Wood Saprotroph
858d08fe4cbbf86e1f6c08367094d7b6	F104_unidentified	0	0	0	0	0	0	0.00383227	0	0	0	0	0	0	0	0	0	0	0	0	0	0	0	0	0	0	0	0	0	0	0	0	0	0	0	0	0	0	0	0	0	0	0	0	k__Fungi; p__unidentified; c__unidentified; o__unidentified; f__unidentified; g__unidentified; s__unidentified	-	-	-	-
861e9a08c0a17f15c491e93c2e266f9c	F297_Curvularia	0	0	0.000300739	0	0	0	0	0	0	0	0	0	0	0	0	0	0	0	0	0	0	0	0	0	0	0	0	0	0	0	0	0	0	0	0	0	0	0	0	0	0	0	0	k__Fungi; p__Ascomycota; c__Dothideomycetes; o__Pleosporales; f__Pleosporaceae; g__Curvularia	Curvularia	13	Pathotroph	Plant Pathogen
86bd05ba8c9273e73e0ea94760908365	F249_Aureobasidium	0	0	0	0	0	0	0	0	0	0.0024007	0	0	0	0	0	0	0	0	0	0	0	0	0	0	0	0	0	0	0	0	0	0	0	0	0	0	0	0	0	0	0	0	0	k__Fungi; p__Ascomycota; c__Dothideomycetes; o__Dothideales; f__Aureobasidiaceae; g__Aureobasidium	Aureobasidium	13	Pathotroph-Saprotroph-Symbiotroph	Animal Pathogen-Endophyte-Epiphyte-Plant Pathogen-Undefined Saprotroph
8e6a9b3b81ad91200451423f1a51328b	F53_Sarocladium	0	0	0	0	0	0	0	0.012058	0	0	0	0	0	0	0	0	0	0	0	0	0	0	0	0	0	0	0	0	0	0	0	0	0	0	0	0	0	0	0	0	0	0	0	k__Fungi; p__Ascomycota; c__Sordariomycetes; o__Hypocreales; f__Hypocreales_fam_Incertae_sedis; g__Sarocladium; s__Sarocladium_spinificis	Sarocladium	13	Saprotroph	Undefined Saprotroph
90717c9a3bdb5368a0e3db8f873f8c50	F58_o_Pleosporales	0	0	0	0	0	0	3.40646e-05	0.0101439	0	0	0	0	0	0	0	0	0.000356633	0	0	0	0	0	0	0	0	0	0	0	0	0	0	0	0	0	0	0	0	0	0	0	0	0	0	k__Fungi; p__Ascomycota; c__Dothideomycetes; o__Pleosporales	-	-	-	-
9319d074c3e8d5c4e53be1c92c0cb74f	F338_Curvularia	0	0	0.000214814	0	0	0	0	0	0	0	0	0	0	0	0	0	0	0	0	0	0	0	0	0	0	0	0	0	0	0	0	0	0	0	0	0	0	0	0	0	0	0	0	k__Fungi; p__Ascomycota; c__Dothideomycetes; o__Pleosporales; f__Pleosporaceae; g__Curvularia	Curvularia	13	Pathotroph	Plant Pathogen
9535c41268c254968c4155067c68fc5b	F190_Coprinopsis	0	0	0	0.000539468	0	0	0	0	0	0	0	0	0	0	0	0	0	0	0	0	0	0	0	0	0	0	0	0	0	0	0	0	0	0	0	0	0	0	0	0	0	0	0	k__Fungi; p__Basidiomycota; c__Agaricomycetes; o__Agaricales; f__Psathyrellaceae; g__Coprinopsis; s__Coprinopsis_urticicola	Psathyrellaceae	9	Saprotroph	Dung Saprotroph-Plant Saprotroph-Wood Saprotroph
9553df5442be139a349597f3ab5907eb	F94_f_Phaeosphaeriaceae	0.000741799	0	0	0	0	0.00029123	0	0.00024042	0	0	0.000132167	0	0	0	0	0	0.00499287	0	0	0	0	0	0	0	0	0	0	0	0	0	0	0	0	0	0	0	0	0	0	0	0	0	0	k__Fungi; p__Ascomycota; c__Dothideomycetes; o__Pleosporales; f__Phaeosphaeriaceae	Phaeosphaeriaceae	9	Pathotroph-Saprotroph	Fungal Parasite-Plant Pathogen-Plant Saprotroph
9d9ff818d6b1c8680d35602f4138c1df	F182_unidentified	0	0	0	0	0	0	0	0	0	0	0	0	0	0	0	0	0	0	0	0	0	0	0	0	0	0	0	0	0	0	0	0	0	0.00217128	0	0	0	0	0	0	0	0	0	k__Fungi; p__unidentified; c__unidentified; o__unidentified; f__unidentified; g__unidentified; s__unidentified	-	-	-	-
9fc16a625fb346a724aeb63d264f0a90	F339_Curvularia	0	0	0	0	0	0	0	0	0	0.00109123	0	0	0	0	0	0	0	0	0	0	0	0	0	0	0	0	0	0	0	0	0	0	0	0	0	0	0	0	0	0	0	0	0	k__Fungi; p__Ascomycota; c__Dothideomycetes; o__Pleosporales; f__Pleosporaceae; g__Curvularia; s__Curvularia_verruculosa	Curvularia	13	Pathotroph	Plant Pathogen
a227e9f77875146a021331fed958f323	F298_o_NA	0	0	0	0	0	0	0	0	0	0	0	0	0	0	0	0.000253642	0	0	0	0	0	0	0	0	0	0	0	0	0	0	0	0	0	0	0	0	0	0	0	0	0	0	0	k__Fungi; p__Ascomycota	-	-	-	-
a2b303b00dc602e4e86a84ad9a9047da	F167_f_Sympoventuriaceae	0	0	0	0	0	0	0	0.000425359	0	0	0	0	0	0	0	0	0	0	0	0	0	0	0	0	0	0	0	0	0	0	0	0	0	0	0	0	0	0	0	0	0	0	0	k__Fungi; p__Ascomycota; c__Dothideomycetes; o__Venturiales; f__Sympoventuriaceae	Sympoventuriaceae	9	Saprotroph	Undefined Saprotroph
a7b9c65d8d4ba571268be193bb342e35	F139_unidentified	0	0	0	0	0	0	0	0	0	0	0	0	0	0	0	0.00279006	0	0	0	0	0	0	0	0	0	0	0	0	0	0	0	0	0	0	0	0	0	0	0	0	0	0	0	k__Fungi; p__unidentified; c__unidentified; o__unidentified; f__unidentified; g__unidentified; s__unidentified	-	-	-	-
ab65e0674f207f02ef3e3488a157cd7c	F230_o_NA	0	0	0	0	0	0	0	0.000129457	0	0	0	0	0	0	0	0	0	0	0	0	0	0	0	0	0	0	0	0	0	0	0	0	0	0	0	0	0	0	0	0	0	0	0	k__Fungi	-	-	-	-
ae6042fc1711e5157fc6360c53b798f6	F179_Colacogloea	0	0	0	0	0	0	0	0	0	0	0	0	0	0	0	0	0	0	0	0	0	0	0	0	0	0	0	0	0	0.00325586	0	0	0	0	0	0	0	0	0	0	0	0	0	k__Fungi; p__Basidiomycota; c__Microbotryomycetes; o__Microbotryomycetes_ord_Incertae_sedis; f__Microbotryomycetes_fam_Incertae_sedis; g__Colacogloea; s__Colacogloea_philyla	Colacogloea	13	Pathotroph	Fungal Parasite
b1eadd432036b9022474e1591241f090	F28_o_Pleosporales	0	0	0	0	0	0	0	0	0	0.000872981	0	0	0	0	0	0	4.45792e-05	0	0.0411763	0.0260556	0.148305	0	0.00237632	0.00437139	0.0029777	0	0.0116031	0	0.0019084	0.00298453	0.0391753	0.00431663	0.000475463	0	0.0256541	0.0379895	0.128922	0.00120015	0.00117078	0.0111632	0.000779866	0.00545703	0.000487166	k__Fungi; p__Ascomycota; c__Dothideomycetes; o__Pleosporales	-	-	-	-
b493e5999011129a93d7b33eaa0b5884	F250_Curvularia	0	0	0	0	0	0	0	0	0	0	0	0	0	0	0	0	0	0	0	0	0	0	0	0	0	0	0	0	0	0	0.0226804	0	0	0	0	0	0	0	0	0	0	0	0	k__Fungi; p__Ascomycota; c__Dothideomycetes; o__Pleosporales; f__Pleosporaceae; g__Curvularia	Curvularia	13	Pathotroph	Plant Pathogen
b5e554101abde9d3e9c0a4abb0e383eb	F273_o_Pleosporales	0	0	0	0	0	0	0	0	0	0	0.00011895	0	0	0	0	0	0	0	0	0	0	0	0	0	0	0	0	0	0	0	0	0	0	0	0	0	0	0	0	0	0	0	0	k__Fungi; p__Ascomycota; c__Dothideomycetes; o__Pleosporales	-	-	-	-
b67f67b919032324e5cc425e440d1f94	F57_o_NA	0	0	0	0.0218677	0	0	0	0	0	0	0	0	0	0	0	0	0	0	0	0	0	0	0	0	0	0	0	0	0	0	0	0	0	0	0	0	0	0	0	0	0	0	0	k__Fungi	-	-	-	-
b7fa4d56964311865807bfebfa026a15	F317_unidentified	0	0	0	0	0	0	0	0	0	0	0	0	0	0	0	0	0	0	0	0	0	0	0.000216029	0	0	0	0	0	0	0	0	0	0	0	0	0	0	0	0	0	0	0	0	k__Fungi; p__Ascomycota; c__Dothideomycetes; o__Pleosporales; f__unidentified; g__unidentified; s__unidentified	-	-	-	-
b947a05339af898adc28b7f1c8ee2046	F242_o_Pleosporales	0	0	0	0	0	0	0	0	0	0	0	0	0	0	0	0	0	0	0	0	0	0	0	0	0	0	0	0	0	0	0	0	0	0	0	0	0	0.000173516	0	0	0	0	0	k__Fungi; p__Ascomycota; c__Dothideomycetes; o__Pleosporales	-	-	-	-
ba5d9551ff05471cb610e6aa98add4a5	F116_Pyrenochaetopsis	0	0	0	0	0	0	0	0	0	0	0	0	0	0	0	0	0	0	0	0.00130589	0	0	0	0	0	0	0	0.00156951	0	0.000271321	0	0	0	0.000191583	0	0.0555231	0	0	0	0	0	0	0	k__Fungi; p__Ascomycota; c__Dothideomycetes; o__Pleosporales; f__Cucurbitariaceae; g__Pyrenochaetopsis; s__Pyrenochaetopsis_leptospora	Pyrenochaetopsis	13	Pathotroph-Saprotroph-Symbiotroph	Endophyte-Lichen Parasite-Undefined Saprotroph
bd5b2039140ad325cc09a18633819094	F235_o_Chaetothyriales	0	0	0	0	0	0	0	0	0	0	0	0	0	0	0	0	0.000289765	0	0	0	0	0	0	0	0	0	0	0	0	0	0	0	0	0	0	0	0	0	0	0	0	0	0	k__Fungi; p__Ascomycota; c__Eurotiomycetes; o__Chaetothyriales	-	-	-	-
c26f246bcb201110f6e8d2f006af0050	F141_o_Hypocreales	0	0	0	0	0	0	0	0	0	0	0	0	0	0	0	0	0	0	0	0.0046017	0	0	0	0	0	0	0	0	0	0	0	0	0	0	0	0	0	0	0	0	0	0	0	k__Fungi; p__Ascomycota; c__Sordariomycetes; o__Hypocreales	Hypocreales	7	Saprotroph	Undefined Saprotroph
c2c3b773a03325806b43c259b5f24f59	F274_unidentified	0	0	0	0	0	0	0	0	0	0	0	0	0	0	0	0	0	0	0	0	0	0	0	0	0	0	0	0	0	0	0	0	0	0	0	0	0	0.000130137	0	0	0	0	0	k__Fungi; p__Ascomycota; c__Dothideomycetes; o__Pleosporales; f__unidentified; g__unidentified; s__unidentified	-	-	-	-
c3aaebae6a0ac2890bf7297f9d2bb4dd	F231_o_NA	0	0	0	0	0	0	0	6.47285e-05	0	0	0	0	0.000119056	0	0	0	0	0	0	0	0	0	0	0	0	0	0	0	0	0	0	0	0	0	0	0	0	0	0	0	0	0	0	k__Fungi	-	-	-	-
c6b6a1e146e5a751b8d056e2142f01b0	F223_Malassezia	0	0	0	0	0	0	0	0	0	0	0	0	0	0	0	0	0	0.000367208	0	0	0	0	0	0	0	0	0	0	0	0	0	0	0	0	0	0	0	0	0	0	0	0	0	k__Fungi; p__Basidiomycota; c__Malasseziomycetes; o__Malasseziales; f__Malasseziaceae; g__Malassezia; s__Malassezia_restricta	Malassezia	13	Pathotroph-Saprotroph	Animal Pathogen-Undefined Saprotroph
c6c3588c5e7d0c35ea8a14d936411dfe	F340_o_NA	0	0	0	0	0	0	0	4.62347e-05	0	0	0	0	0	0	0	0	0	0	0	0	0	0	0	0	0	0	0	0	0	0	0	0	0	0	0	0	0	0	0	0	0	0	0	k__Fungi; p__Basidiomycota	-	-	-	-
cd23ec22996dc22ea5b6a63b121bf13e	F282_Sarocladium	0	0	0	0	0	0	0	7.39754e-05	0	0	0	0	0	0	0	0	0	0	0	0	0	0	0	0	0	0	0	0	0	0	0	0	0	0	0	0	0	0	0	0	0	0	0	k__Fungi; p__Ascomycota; c__Sordariomycetes; o__Hypocreales; f__Hypocreales_fam_Incertae_sedis; g__Sarocladium; s__Sarocladium_oryzae	Sarocladium	13	Saprotroph	Undefined Saprotroph
cf3748d5bed07eb98d124aa5431e855d	F189_Coniothyrium	0	0	0	0.000578001	0	0	0	0	0	0	0	0	0	0	0	0	0	0	0	0	0	0	0	0	0	0	0	0	0	0	0	0	0	0	0	0	0	0	0	0	0	0	0	k__Fungi; p__Ascomycota; c__Dothideomycetes; o__Pleosporales; f__Coniothyriaceae; g__Coniothyrium; s__Coniothyrium_dolichi	Coniothyrium	13	Pathotroph-Saprotroph	Plant Pathogen-Wood Saprotroph
d0b3d6908354a2779f45713aa1726b74	F203_f_Didymellaceae	0	0	0	0	0	0	0	0	0	0	0	0	0	0	0	0	0	0	0	0	0	0	0	0	0	0	0	0	0	0	0	0	0	0	0	0	0	0.000115677	0	0	0.000171835	0	0	k__Fungi; p__Ascomycota; c__Dothideomycetes; o__Pleosporales; f__Didymellaceae	Didymellaceae	9	Pathotroph-Saprotroph	Animal Pathogen-Plant Pathogen-Undefined Saprotroph
d15614e2a19964aa9c7b5b2786872122	F318_unidentified	0	0	0	0	0	0	0	5.54816e-05	0	0	0	0	0	0	0	0	0	0	0	0	0	0	0	0	0	0	0	0	0	0	0	0	0	0	0	0	0	0	0	0	0	0	0	k__Fungi; p__Ascomycota; c__Dothideomycetes; o__Pleosporales; f__unidentified; g__unidentified; s__unidentified	-	-	-	-
d1bc916247c28f0335f192fd26e82451	F319_Setophoma	0	0	0	0	0	0	0	0	0	0	0	0	0	0	0	0	0	0	0	0	0	0	0	0	0	0	0	0	0	0	0	0	0	0	0.000613246	0	0	0	0	0	0	0	0	k__Fungi; p__Ascomycota; c__Dothideomycetes; o__Pleosporales; f__Phaeosphaeriaceae; g__Setophoma; s__unidentified	Phaeosphaeriaceae	9	Pathotroph-Saprotroph	Fungal Parasite-Plant Pathogen-Plant Saprotroph
d2ceb0ee53ac324ceb926779abfca5b4	F283_unidentified	0	0	0	0	0	0	0	0	0	0	0	0	0	0	0	0	0	0	0	0	0	0	0	0.000874279	0	0	0	0	0	0	0	0	0	0.000191583	0	0	0	0	0	0	0	0	0	k__Fungi; p__unidentified; c__unidentified; o__unidentified; f__unidentified; g__unidentified; s__unidentified	-	-	-	-
d3b16e52556c97a35526d8d7fed87f1e	F52_Tetraplosphaeria	0	0	0	0	0	0	0	0	0	0	0	0.0213105	0	0	0	0	0.000356633	0	0	0	0	0	0	0	0	0	0	0	0	0	0	0	0	0	0	0	0	0	0	0	0	0	0	k__Fungi; p__Ascomycota; c__Dothideomycetes; o__Pleosporales; f__Tetraplosphaeriaceae; g__Tetraplosphaeria; s__unidentified	Tetraplosphaeria	13	Saprotroph	Undefined Saprotroph
d5af65ed28fc813403e4d907653ea48e	F100_o_NA	0	0	0	0	0	0	0	0	0	0	0	0	0	0	0	0	0	0	0	0	0	0	0	0	0	0	0	0	0	0	0	0	0	0	0	0	0	0	0.00733278	0	0	0	0	k__Fungi; p__Ascomycota	-	-	-	-
d5b9248a6dc93f27c59c74f537c1374f	F261_o_Pleosporales	0	0	0	0	0	0	0	0	0	0	0	0	0	0	0	0	0	0	0	0	0	0	0	0	0	0	0	0	0.000192767	0	0	0	0	0	0	0	0	0	0	0	0	0	0	k__Fungi; p__Ascomycota; c__Dothideomycetes; o__Pleosporales	-	-	-	-
defcc5720722690a41ae6422b1d66e88	F284_unidentified	0	0	0	0	0	0	0	0	0	0	0	0	0	0	0	0	0	0	0	0	0	0	0	0	0	0	0	0	0	0	0	0	0	0	0	0	0	0.000115677	0	0	0	0	0	k__Fungi; p__Ascomycota; c__Dothideomycetes; o__Pleosporales; f__unidentified; g__unidentified; s__unidentified	-	-	-	-
e053414dfb8166f27aa8e43d016b4501	F299_o_NA	0	9.1954e-05	0	5.78001e-05	0	0	0	0	0	0	0	0	0	0	0	0	0	0	0	0	0	0	0	0	0	0	0	0	0	0	0	0	0	0	0	0	0.000142298	0	0	0	0	0	0	k__Fungi	-	-	-	-
e366b394faf594c6c1576334049ebfa4	F22_o_Pleosporales	0	0.0306667	0.000257776	0	0	0.000208021	0.000102194	0	0.00382574	0.00327368	0.000303984	0	0	0	0.0169869	0	0.000824715	0	0.000476662	0.00441515	0.000476644	0	0	0.0958209	0.0010894	0.000117341	0.000368351	0	0.000790346	0.00723524	0	0.00620136	0	0.000510888	0	0	0.0875133	0.00193759	0.00052377	0.122506	0.00273614	0.00272851	0.416558	k__Fungi; p__Ascomycota; c__Dothideomycetes; o__Pleosporales	-	-	-	-
e58d1c2374cf9a7c6f2b437a3c473ff6	F108_Torula	0	0	0	0	0	0	0	0	0	0	0	0	0	0	0	0	0	0	0	0	0	0	0	0	0	0	0	0	0	0	0	0	0	0	0	0	0	0	0.00619281	0	0	0	0	k__Fungi; p__Ascomycota; c__Dothideomycetes; o__Pleosporales; f__Torulaceae; g__Torula; s__Torula_herbarum	Torula	13	Pathotroph-Saprotroph	Endophyte-Plant Pathogen-Wood Saprotroph
e68d6df2668c7326404f2443f76e4b12	F341_Coniothyrium	0	0	0	0	0	0	0	0	0	0	0	0	0	0	0	0	0.000111448	0	0	0	0	0	0	0	0	0	0	0	0	0	0	0	0	0	0	0	0	0	0	0	0	0	0	k__Fungi; p__Ascomycota; c__Dothideomycetes; o__Pleosporales; f__Coniothyriaceae; g__Coniothyrium	Coniothyrium	13	Pathotroph-Saprotroph	Plant Pathogen-Wood Saprotroph
e71109294dcadaf350498d6b6a592c0a	F168_Cyphellophora	0	0	0	0	0	8.32085e-05	0	8.32224e-05	0	0	0	0	0	0	0	0	0.000780136	0	0	0	0	0	0	0	0	0	0	0	0	0	0	0	0	0	0	0	0	0	0	0	0	0	0	k__Fungi; p__Ascomycota; c__Eurotiomycetes; o__Chaetothyriales; f__Cyphellophoraceae; g__Cyphellophora	Cyphellophora	13	Pathotroph-Saprotroph	Animal Pathogen-Undefined Saprotroph
ea1f32de3175a7745ea8c93e8eb525a3	F275_Alternaria	0	0	0	0	0	0	0	0	0	0	0	0	0	0	0	0	0.000200606	0	0	0	0	0	0	0	0	0	0	0	0	0	0	0	0	0	0	0	0	0	0	0	0	0	0	k__Fungi; p__Ascomycota; c__Dothideomycetes; o__Pleosporales; f__Pleosporaceae; g__Alternaria; s__Alternaria_longissima	Alternaria	13	Pathotroph-Saprotroph-Symbiotroph	Animal Pathogen-Endophyte-Plant Pathogen-Wood Saprotroph
ead947d2f64892b32c0ba40419703eed	F285_unidentified	0	0	0	0	0	0	0	0	0	0	0	0	0	0	0	0	0	0	0.00029333	0	0	0	0	0	0	0	0	0	0	0	0	0	0	0	0	0	0	0	0	0	0	0	0	k__Fungi; p__Ascomycota; c__Dothideomycetes; o__Capnodiales; f__unidentified; g__unidentified; s__unidentified	-	-	-	-
ecc31e5d338e83a4c4883c3031a23633	F181_Aureobasidium	0	0	0	0	0	0	0	0	0	0	6.60834e-05	0	0.000476223	0	0	0	0	0	0	0.00012437	0	0	0	0	0	0	0	0	0	0	0	0	0	0	0	0	0	0	0	0	0	0	0	k__Fungi; p__Ascomycota; c__Dothideomycetes; o__Dothideales; f__Aureobasidiaceae; g__Aureobasidium; s__Aureobasidium_microstictum	Aureobasidium	13	Pathotroph-Saprotroph-Symbiotroph	Animal Pathogen-Endophyte-Epiphyte-Plant Pathogen-Undefined Saprotroph
f0b4630e1b59ad82716fd0335ac12216	F221_o_NA	0	0	0	0	0	0	0	0	0	0	0	0	0	0	0	0	0.000378923	0	0	0	0	0	0	0	0	0	0	0	0	0	0	0	0	0	0	0	0	0	0	0	0	0	0	k__Fungi; p__Ascomycota	-	-	-	-
f0e3de3106b41d1123640a644a921d36	F262_o_Pleosporales	0	0	0	0	0	0	0	0	0	0	0	0	0	0	0	0	0	0	0	0	0	0	0	0	0	0	0	0	0	0	0	0	0	0	0	0	0	0	0	0	0.000132181	0	0	k__Fungi; p__Ascomycota; c__Dothideomycetes; o__Pleosporales	-	-	-	-
f21dff0a51a307334872966004adc41d	F263_o_NA	0	0	0	0	0.00145455	0	0	0	0	0	0	0	0	0	0	0	0	0.000137703	0	0	0	0	0	0	0	0	0	0	0	0	0	0	0	0	0	0	0	0	0	0	0	0	0	k__Fungi	-	-	-	-
f27d4cfbb6af44d61aacd3e7c958afcc	F51_Alternaria	0.00788505	0	0	0	0	0.00128973	0	0	0	0	6.60834e-05	0	0.0201034	0	0	0	0	0.00192784	0	0	0	0	0	0	0	0	0	0	0	0	0	0	0	0	0	0	0	0	0	0	0	0	0	k__Fungi; p__Ascomycota; c__Dothideomycetes; o__Pleosporales; f__Pleosporaceae; g__Alternaria; s__Alternaria_longissima	Alternaria	13	Pathotroph-Saprotroph-Symbiotroph	Animal Pathogen-Endophyte-Plant Pathogen-Wood Saprotroph
f27fa626d97dec9ca4597141193a864c	F46_unidentified	0	0	0	0	0	0	0	0	0	0	0	0	0	0	0	0	0	0	0	0	0	0	0	0	0	0	0	0	0.0395366	0	0	0.000243191	0	0	0	0	0	0	0	0	0	0	0	k__Fungi; p__Ascomycota; c__Sordariomycetes; o__Hypocreales; f__unidentified; g__unidentified; s__unidentified	Hypocreales	7	Saprotroph	Undefined Saprotroph
f5fd7d16b351f0eb879c7d63090e02cb	F85_Phaeosphaeria	0	0	0	0	0	0.0174738	0	0	0	0	0	0	0	0	0	0	0	0	0	0	0	0	0	0	0	0	0	0	0	0	0	0	0	0	0	0	0	0	0	0	0	0	0	k__Fungi; p__Ascomycota; c__Dothideomycetes; o__Pleosporales; f__Phaeosphaeriaceae; g__Phaeosphaeria; s__Phaeosphaeria_podocarpi	Phaeosphaeria	13	Saprotroph	Undefined Saprotroph
f6ffcc91c40c4c70765e48146231e975	F232_o_Pleosporales	0	0	0	0	0	0	0	0	0	0	0	0	0	0	0	0	0	0	0	0	0	0	0	0	0	0	0	0	0	0	0	0	0	0	0	0	0	0	0	0	0	0	0.00042627	k__Fungi; p__Ascomycota; c__Dothideomycetes; o__Pleosporales	-	-	-	-
f889c1e9ddde03ed49d3000d45281d26	F200_Gaeumannomyces	0	0	0	0	0	0	0	0	0	0	0.000330417	0	0	0	0	0	0	0	0	0	0	0	0	0	0	0	0	0	0	0	0	0	0	0	0	0	0	0	0	0	0	0	0	k__Fungi; p__Ascomycota; c__Sordariomycetes; o__Magnaporthales; f__Magnaporthaceae; g__Gaeumannomyces	Gaeumannomyces	13	Pathotroph	Plant Pathogen
f8bacfb4ed5c3f216860906578721810	F233_Papiliotrema	0	0.000643678	0	0	0	0	0	0	0	0	0	0	0	0	0	0	0	0	0	0	0	0	0	0	0	0	0	0	0	0	0	0	0	0	0	0	0	0	0	0	0	0	0	k__Fungi; p__Basidiomycota; c__Tremellomycetes; o__Tremellales; f__Rhynchogastremataceae; g__Papiliotrema; s__Papiliotrema_mangalensis	Tremellales	7	Pathotroph-Saprotroph-Symbiotroph	Fungal Parasite-Undefined Saprotroph
SH085566.07FU_DQ000318_refs	F264_Vishniacozyma	0	0	0	0	0	0	0	0	0	0	0	0	0	0	0.000342477	0	0	0	0	0	0	0	0	0	0	0	0	0	0	0	0	0	0	0	0	0	0	0	0	0	0	0	0	k__Fungi; p__Basidiomycota; c__Tremellomycetes; o__Tremellales; f__Bulleribasidiaceae; g__Vishniacozyma; s__unidentified	Tremellales	7	Pathotroph-Saprotroph-Symbiotroph	Fungal Parasite-Undefined Saprotroph
SH090424.07FU_JX862533_refs	F65_Diaporthe	0	0	0	0	0	0	0	0	0.0435178	0	0	0	0	0	0	0	0	0	0	0	0	0	0	0	0	0	0	0	0	0	0	0	0	0	0	0	0	0	0	0	0	0	0	k__Fungi; p__Ascomycota; c__Sordariomycetes; o__Diaporthales; f__Diaporthaceae; g__Diaporthe	Diaporthe	13	Pathotroph-Symbiotroph	Endophyte-Plant Pathogen
SH090430.07FU_KJ590728_refs	F143_Diaporthe	0	0	0	0	0	0	0	0	0	0	0	0	0	0	0	0	0	0	0	0	0	0	0	0	0	0	0	0.00538117	0	0	0	0	0	0	0	0	0	0	0	0	0	0	0	k__Fungi; p__Ascomycota; c__Sordariomycetes; o__Diaporthales; f__Diaporthaceae; g__Diaporthe	Diaporthe	13	Pathotroph-Symbiotroph	Endophyte-Plant Pathogen
SH090436.07FU_JX069862_refs	F91_o_Diaporthales	0	0	0	0	0	0	0	0	0	0	0	0	0	0.0293446	0	0	0	0	0	0	0	0	0	0	0	0	0	0	0	0	0	0	0	0	0	0	0	0	0	0	0	0	0	k__Fungi; p__Ascomycota; c__Sordariomycetes; o__Diaporthales	-	-	-	-
SH099243.07FU_KC343007_refs	F142_Diaporthe	0	0	0	0	0	0	0	0	0	0	0	0	0	0	0	0	0	0	0	0	0	0	0	0	0	0.00173664	0	0	0	0	0	0	0	0	0	0	0	0	0	0	0	0	0	k__Fungi; p__Ascomycota; c__Sordariomycetes; o__Diaporthales; f__Diaporthaceae; g__Diaporthe	Diaporthe	13	Pathotroph-Symbiotroph	Endophyte-Plant Pathogen
SH103015.07FU_AY055381_refs	F194_Trichosporon	0	0	0.000386664	0	0	0.000208021	0.000136258	0	0	0	2.64333e-05	0	0	0	0.000102743	0	0	0	0	0	0	0	0	0	0	0	0	0	0	0	0	0	0	0	0	0	0	0	0	0	0	0	0	k__Fungi; p__Basidiomycota; c__Tremellomycetes; o__Trichosporonales; f__Trichosporonaceae; g__Trichosporon	Trichosporon	13	Pathotroph	Animal Pathogen
SH104364.07FU_AF444437_refs	F236_Cutaneotrichosporon	0.000192318	0	0	0	0	0.000166417	0	0	0	0	0	0	0	0	0	0	0	0	0	0	0	0	0	0	0.000145254	0	0	0	0	0	0	0	0	0	0	0	0	0	0	0	0	0	0	k__Fungi; p__Basidiomycota; c__Tremellomycetes; o__Trichosporonales; f__Trichosporonaceae; g__Cutaneotrichosporon; s__Cutaneotrichosporon_jirovecii	Cutaneotrichosporon	13	Pathotroph	Animal Pathogen
SH105839.07FU_GU225947_refs	F118_Cyphellophora	0	0	0	0	0	0	0	0	0	0	0	0	0	0.000790722	0	0	0	0	0	0.000559667	0	0	0	0	0	0	0	0.00366218	0	0	0	0	0	0	0	0	0	0	0	0	0.000806302	0	0	k__Fungi; p__Ascomycota; c__Eurotiomycetes; o__Chaetothyriales; f__Cyphellophoraceae; g__Cyphellophora	Cyphellophora	13	Pathotroph-Saprotroph	Animal Pathogen-Undefined Saprotroph
SH113154.07FU_EF536346_refs_sinGleTon	F320_Candida	0	0	0.000257776	0	0	0	0	0	0	0	0	0	0	0	0	0	0	0	0	0	0	0	0	0	0	0	0	0	0	0	0	0	0	0	0	0	0	0	0	0	0	0	0	k__Fungi; p__Ascomycota; c__Saccharomycetes; o__Saccharomycetales; f__Saccharomycetales_fam_Incertae_sedis; g__Candida; s__Candida_azyma	Saccharomycetales	7	Saprotroph	Undefined Saprotroph
SH115469.07FU_AB030335_refs	F300_Symmetrospora	0	0	0	0	0	0	0	0	0	0	0	0	0	0	0	0	0.000156027	0	0	0	0	0	0	0	0	0	0	0	0	0	0	0	0	0	0	0	0	0	0	0	0	0	0	k__Fungi; p__Basidiomycota; c__Cystobasidiomycetes; o__Cystobasidiomycetes_ord_Incertae_sedis; f__Symmetrosporaceae; g__Symmetrospora; s__Symmetrospora_vermiculata	-	-	-	-
SH174122.07FU_U17329_refs	F286_Pyricularia	0	0	0	0	0	0	0	0	0	0	0	0	0	0	0	0	0	0	0	0	0	0	0	0	0	0	0	0	0	0	0	0	0	0	0	0	0	0	0	0	0	0	0.000243583	k__Fungi; p__Ascomycota; c__Sordariomycetes; o__Magnaporthales; f__Magnaporthaceae; g__Pyricularia	Pyricularia	13	Pathotroph	Plant Pathogen
SH174128.07FU_KJ855490_reps	F165_Gaeumannomyces	0	0	0	0	0	0	0	0.000434606	0	0	0	0	0	0	0	0	0	0	0	0	0	0	0	0	0	0	0	0	0	0	0	0	0	0	0	0	0	0	0	0	0	0	0	k__Fungi; p__Ascomycota; c__Sordariomycetes; o__Magnaporthales; f__Magnaporthaceae; g__Gaeumannomyces; s__Gaeumannomyces_graminis	Gaeumannomyces	13	Pathotroph	Plant Pathogen
SH174133.07FU_KM484863_reps	F27_Nakataea	0	0	0	0	0	0	0	0	0	0	0	0.000193596	0	0	0	0	0	0	0	0	0	0	0	0	0	0	0	0	0.000269874	0	0	0.000182393	0	0	0	0	0	0	0	0	0	0	0.252961	k__Fungi; p__Ascomycota; c__Sordariomycetes; o__Magnaporthales; f__Magnaporthaceae; g__Nakataea; s__Nakataea_oryzae	Nakataea	13	Pathotroph	Plant Pathogen
SH174138.07FU_KJ855487_reps	F224_Gaeumannomyces	0	0	0	0	0	0	0	0	0	0	0	0	0	0	0	0	0	0	0	0	0	0	0	0	0	0	0	0	0	0.00144705	0	0	0	0	0	0	0	0	0	0	0	0	0	k__Fungi; p__Ascomycota; c__Sordariomycetes; o__Magnaporthales; f__Magnaporthaceae; g__Gaeumannomyces; s__Gaeumannomyces_graminis	Gaeumannomyces	13	Pathotroph	Plant Pathogen
SH174567.07FU_GU909623_reps	F17_f_Didymellaceae	0	0	0	0	0	0	0	0	0	0	0	0	0	0	0	0.000362345	0	0	0	0	0	0	0	0	0	0	0	0	0	0	0	0	0.782476	0	0	0	0	0	0	0	0	0	0	k__Fungi; p__Ascomycota; c__Dothideomycetes; o__Pleosporales; f__Didymellaceae	Didymellaceae	9	Pathotroph-Saprotroph	Animal Pathogen-Plant Pathogen-Undefined Saprotroph
SH175088.07FU_JQ279520_refs	F251_Hymenochaete	0	0	0	0	0	0	0	4.62347e-05	0	0	0	0	0	0	0	0	0	0	0	0	0	0	0	0	0	0	0	0	0	0.000542643	0	0	0	0	0	0	0	0	0	0	0	0	0	k__Fungi; p__Basidiomycota; c__Agaricomycetes; o__Hymenochaetales; f__Hymenochaetaceae; g__Hymenochaete; s__Hymenochaete_xerantica	Hymenochaete	13	Saprotroph	Undefined Saprotroph
SH175112.07FU_JQ279563_reps	F265_Hymenochaete	0	0	0	0	0	0	0	0	0	0	0	0	0	0	0	0	0	0	0	0	0	0	0	0	0	0.000234681	0	0	0	0	0	0	0	0	0	0	0	0	0	0	0	0	0	k__Fungi; p__Basidiomycota; c__Agaricomycetes; o__Hymenochaetales; f__Hymenochaetaceae; g__Hymenochaete; s__Hymenochaete_odontoides	Hymenochaete	13	Saprotroph	Undefined Saprotroph
SH175136.07FU_HG935790_reps	F185_Candida	0	0	0	0	0	0	0	0	0.000191287	0.000436491	0	0	0	0	0	0	0	0	0	0.000310926	0	0	0	0	0	0	0	0	0	0	0.00618557	0	0	0	0	0	0	0	0	0.000231361	0.000105745	0.00136426	0.000121792	k__Fungi; p__Ascomycota; c__Saccharomycetes; o__Saccharomycetales; f__Saccharomycetales_fam_Incertae_sedis; g__Candida; s__Candida_sake	Saccharomycetales	7	Saprotroph	Undefined Saprotroph
SH175281.07FU_HQ165763_reps	F301_Myrothecium	0	0	0	0	0	0	0	0	0	0	0	0	0	0	0	0	0.000156027	0	0	0	0	0	0	0	0	0	0	0	0	0	0	0	0	0	0	0	0	0	0	0	0	0	0	k__Fungi; p__Ascomycota; c__Sordariomycetes; o__Hypocreales; f__Stachybotryaceae; g__Myrothecium; s__Myrothecium_verrucaria	Myrothecium	13	Saprotroph	Undefined Saprotroph
SH175291.07FU_KX908512_reps	F266_Microcera	0	0	0	0	0	0	0	0	0	0	0	0	0	0	0	0	0	0	0	0	0	0	0	0	0	0	0	0	0	0	0	0	0	0	0	0	0	0	0.0003081	0	0	0	0	k__Fungi; p__Ascomycota; c__Sordariomycetes; o__Hypocreales; f__Nectriaceae; g__Microcera; s__Microcera_larvarum	Hypocreales	7	Saprotroph	Undefined Saprotroph
SH175310.07FU_JQ081741_reps	F155_Fusicolla	0	0	0	0	0	0	0	0	0	0	0	0	0	0.00465648	0	0	0	0	0	0	0	0	0	0	0	0	0	0	0	0	0	0	0	0	0	0	0	0	0	0	0	0	0	k__Fungi; p__Ascomycota; c__Sordariomycetes; o__Hypocreales; f__Nectriaceae; g__Fusicolla; s__Fusicolla_acetilerea	Hypocreales	7	Saprotroph	Undefined Saprotroph
SH176394.07FU_AY743636_refs	F102_Malassezia	0	0	0	0	0	0	5.10969e-05	0	0.000621682	0	0	0	0	0.000966438	0	0	0	0.00371798	0	0	0	0	0	0	0	0.000117341	0	0.000373692	5.78302e-05	0.000180881	0	0	0	0	0	0.0116891	0	0	0	0	0	0	0.000213135	k__Fungi; p__Basidiomycota; c__Malasseziomycetes; o__Malasseziales; f__Malasseziaceae; g__Malassezia; s__Malassezia_restricta	Malassezia	13	Pathotroph-Saprotroph	Animal Pathogen-Undefined Saprotroph
SH176396.07FU_FR682163_reps	F342_Malassezia	0	0	0	0	0	0	0	0	0	0	0	0	0	0.00043929	0	0	0	0	0	0	0	0	0	0	0	0	0	0	0	0	0	0	0	0	0	0	0	0	0	0	0	0	0	k__Fungi; p__Basidiomycota; c__Malasseziomycetes; o__Malasseziales; f__Malasseziaceae; g__Malassezia	Malassezia	13	Pathotroph-Saprotroph	Animal Pathogen-Undefined Saprotroph
SH177637.07FU_DQ219433_refs	F60_Nigrospora	0	0	0.000558515	0	0	0	0.0186844	0	0	0	0	0	0	0	0	0	0	0	0	0	0	0	0	0	0	0	0	0	0	0	0	0	0	0	0	0	0	0	0	0	0	0	0	k__Fungi; p__Ascomycota; c__Sordariomycetes; o__Trichosphaeriales; f__Trichosphaeriaceae; g__Nigrospora; s__Nigrospora_oryzae	Nigrospora	13	Saprotroph	Undefined Saprotroph
SH177638.07FU_KU878079_reps	F62_Nigrospora	0	0	0	0	0	0	0	0	0	0.219773	0.000132167	0.000670141	0	0	0	0	0	0	0	0	0	0	0	0	0	0	0	0	0	0	0	0	0	0	0	0	0	0	0	0	0	0	0	k__Fungi; p__Ascomycota; c__Sordariomycetes; o__Trichosphaeriales; f__Trichosphaeriaceae; g__Nigrospora; s__Nigrospora_oryzae	Nigrospora	13	Saprotroph	Undefined Saprotroph
SH177639.07FU_KM519241_reps	F34_Nigrospora	0	0	0	0	0	0	0.085962	0	0	0	9.25167e-05	7.44602e-05	0	0	0	0	0	0	0	0	0	0	0	0	0	0	0	0	0	0	0	0	0	0	0	0	0	0	0	0	0	0	0	k__Fungi; p__Ascomycota; c__Sordariomycetes; o__Trichosphaeriales; f__Trichosphaeriaceae; g__Nigrospora; s__Nigrospora_oryzae	Nigrospora	13	Saprotroph	Undefined Saprotroph
SH177641.07FU_KP890596_reps	F267_Nigrospora	0	0	0.000429627	0	0	0	0	0	0	0	0	0	0	0	0	0	0	0	0	0	0	0	0	0	0	0	0	0	0	0	0	0	0	0	0	0	0	0	0	0	0	0	0	k__Fungi; p__Ascomycota; c__Sordariomycetes; o__Trichosphaeriales; f__Trichosphaeriaceae; g__Nigrospora; s__Nigrospora_oryzae	Nigrospora	13	Saprotroph	Undefined Saprotroph
SH179980.07FU_KF176604_reps	F82_Ceratobasidium	0	0	0	0.000867002	0	0	0	0	0.018507	0	0	0	0	0	0	0	0	0	0	0	0	0	0	0	0	0	0	0	0	0	0	0	0	0	0	0	0	0	0	0	0	0	0	k__Fungi; p__Basidiomycota; c__Agaricomycetes; o__Cantharellales; f__Ceratobasidiaceae; g__Ceratobasidium; s__unidentified	Ceratobasidiaceae	9	Pathotroph-Saprotroph-Symbiotroph	Endomycorrhizal-Plant Pathogen-Undefined Saprotroph
SH180411.07FU_KM458803_reps	F276_Roussoella	0	0	0	0	0	0	0	0	0	0	0	0	0	0	0	0	0.000200606	0	0	0	0	0	0	0	0	0	0	0	0	0	0	0	0	0	0	0	0	0	0	0	0	0	0	k__Fungi; p__Ascomycota; c__Dothideomycetes; o__Pleosporales; f__Thyridariaceae; g__Roussoella; s__Roussoella_solani	Roussoella	13	Saprotroph	Undefined Saprotroph
SH180500.07FU_AF444323_refs	F237_Hannaella	0	0	0	0	0	0	0	0	0	0	0	0	5.10239e-05	0	0	0	0	0	0	0	0	0	0	0	0	0	0	0	0	0	0	0	0	0	0	0	0	0	0.0003081	0	0	0	0	k__Fungi; p__Basidiomycota; c__Tremellomycetes; o__Tremellales; f__Bulleribasidiaceae; g__Hannaella	Tremellales	7	Pathotroph-Saprotroph-Symbiotroph	Fungal Parasite-Undefined Saprotroph
SH180501.07FU_FN428908_reps	F146_Hannaella	0	0.000873563	0	0	0	0	0	0	0	0.00807508	0	0	0	0	0	0	0.000133738	0.000183604	0	0	0	0	0	0	0	0	0	0	0	0	0	0	0	0	0	0	0	0	0	0	0	0	0	k__Fungi; p__Basidiomycota; c__Tremellomycetes; o__Tremellales; f__Bulleribasidiaceae; g__Hannaella	Tremellales	7	Pathotroph-Saprotroph-Symbiotroph	Fungal Parasite-Undefined Saprotroph
SH180504.07FU_AF444468_refs	F144_Hannaella	0	0	0	0	0	0	0	0	0.000191287	0	0	0	0	0	0	0	0	0	0	0	0.00108947	0	0.000612083	0	0	0	0	0	0	0	0	0	0	0	0	0	0	0.000159056	0	0.000520562	0.000198271	0	0	k__Fungi; p__Basidiomycota; c__Tremellomycetes; o__Tremellales; f__Bulleribasidiaceae; g__Hannaella; s__Hannaella_sinensis	Tremellales	7	Pathotroph-Saprotroph-Symbiotroph	Fungal Parasite-Undefined Saprotroph
SH180506.07FU_AB922854_reps	F84_Hannaella	0.00739052	0.00717241	0	0	0	0	0	0	0	0.000436491	0	0	0	0	0	0	0	0	0	0	0	0	0	0	0	0	0	0	0	0	0	0	0	0	0	0	0	0	0	0	0	0	0	k__Fungi; p__Basidiomycota; c__Tremellomycetes; o__Tremellales; f__Bulleribasidiaceae; g__Hannaella; s__Hannaella_siamensis	Tremellales	7	Pathotroph-Saprotroph-Symbiotroph	Fungal Parasite-Undefined Saprotroph
SH180705.07FU_FJ372389_reps	F321_unidentified	0	0	0	0	0	0	0	0	0	0	0	0	0	0	0	0	0	0	0	0	0	0	0	0	0	0	0	0	0	0	0	0	0	0	0	0	0	0	0	0	7.93084e-05	0	0	k__Fungi; p__Ascomycota; c__Dothideomycetes; o__Pleosporales; f__Lophiostomataceae; g__unidentified; s__unidentified	Lophiostomataceae	9	Pathotroph-Saprotroph	Plant Pathogen-Undefined Saprotroph
SH180757.07FU_KU574712_reps	F31_Periconia	0	0	0	0	0	0.000208021	0	0	0	0	0	0	0	0	0	0	0	0	0.0115132	0.0156085	0	0	0.000936127	0	0	4.69362e-05	0	0	0	0	0	0	0.000101885	0.000127722	0	0	0.00647456	0.0620029	0.00036972	0	0.0046792	0	0	k__Fungi; p__Ascomycota; c__Dothideomycetes; o__Pleosporales; f__Periconiaceae; g__Periconia; s__Periconia_byssoides	Periconia byssoides	20	Pathotroph	Plant Pathogen
SH180764.07FU_KF251260_refs	F71_f_Massarinaceae	0	0	0	0	0	0	0	0	0	0	0	0	0	0	0	0	0	0	0	0	0	0	0	0	0.0549786	0	0	0	0	0	0	0	0	0	0	0	0	0	0	0	0	0	0	k__Fungi; p__Ascomycota; c__Dothideomycetes; o__Pleosporales; f__Massarinaceae	Massarinaceae	9	Pathotroph-Saprotroph	Plant Pathogen-Undefined Saprotroph
SH180769.07FU_KF436218_reps	F106_Saccharicola	0	0	0	0	0	0	0	0	0	0	0	0	0	0	0	0	0	0	0	0	0	0	0	0	0	0	0	0	3.85535e-05	0.0198969	0	0	0	0	0	0	0	0	0	0	0	0	0	k__Fungi; p__Ascomycota; c__Dothideomycetes; o__Pleosporales; f__Massarinaceae; g__Saccharicola; s__unidentified	Saccharicola	13	Saprotroph	Undefined Saprotroph
SH181617.07FU_AF444338_refs	F98_Saitozyma	0	0	0	0	0	0	0	0	0.00138683	0	0	0	0	0	0.00794548	0	0.000267475	0	0	0	0	0	0	0	0	0	0	0	0	0	0	0	0	0	0	0	0	0	0	0	0	0	0	k__Fungi; p__Basidiomycota; c__Tremellomycetes; o__Tremellales; f__Trimorphomycetaceae; g__Saitozyma; s__Saitozyma_flava	Tremellales	7	Pathotroph-Saprotroph-Symbiotroph	Fungal Parasite-Undefined Saprotroph
SH181636.07FU_KT328876_reps	F175_o_Tremellales	0	0	0	0	0	0	0	0	0	0	9.25167e-05	0	0	0	0	0	0.000757846	0	0	0	0	0	0	0	0	0	0	0	0	0	0	0	0	0	0	0	0	0	0	0	0	0	0	k__Fungi; p__Basidiomycota; c__Tremellomycetes; o__Tremellales	Tremellales	7	Pathotroph-Saprotroph-Symbiotroph	Fungal Parasite-Undefined Saprotroph
SH182011.07FU_JF680900_refs	F277_Cutaneotrichosporon	0	0	0	0	0	0	0	0	0	0	0	0.000134028	0	0	0	0	0	0	0	0	0	0	0	0	0	0	0	0	0	0	0	0	0	0	0	0	0	0	0	0	0	0	0	k__Fungi; p__Basidiomycota; c__Tremellomycetes; o__Trichosporonales; f__Trichosporonaceae; g__Cutaneotrichosporon; s__Cutaneotrichosporon_cyanovorans	Cutaneotrichosporon	13	Pathotroph	Animal Pathogen
SH182311.07FU_HQ623620_reps	F162_unidentified	0	0	0	0	0	0	0	0	0	0	0	0	0	0	0.00167814	0	0	0	0	0	0	0	0	0	0	0	0	0	0	0	0	0	0	0	0	0	0	0	0	0	0	0	0	k__Fungi; p__Basidiomycota; c__Ustilaginomycetes; o__Ustilaginales; f__Ustilaginaceae; g__unidentified; s__unidentified	Ustilaginaceae	9	Pathotroph	Plant Pathogen
SH182316.07FU_LN997741_reps	F101_unidentified	0.00241772	0	0	0	0	0	0	0.000249667	0	0	0	0	0	0	0.00400699	0	0	0	0	0	0	0	0	0	0	0	0	0	0	0	0	0	0	0	0	0	0	0	0	0	0	0	0	k__Fungi; p__Basidiomycota; c__Ustilaginomycetes; o__Ustilaginales; f__Ustilaginaceae; g__unidentified; s__unidentified	Ustilaginaceae	9	Pathotroph	Plant Pathogen
SH182317.07FU_GU056026_reps	F163_Pseudozyma	0	0	0	0.000423868	0	0	0.000136258	0	0	0	0	0	0	0	0	0	0.000423502	0	0	0	0	0	0	0	0	0	0	0	0	0	0	0	0	0	0	0	0	0	0	0	0	0	0	k__Fungi; p__Basidiomycota; c__Ustilaginomycetes; o__Ustilaginales; f__Ustilaginaceae; g__Pseudozyma; s__Pseudozyma_hubeiensis	Pseudozyma hubeiensis	20	Pathotroph	Animal Pathogen
SH182680.07FU_AF210674_refs	F79_Clonostachys	0	0	0	0	0	8.32085e-05	0	0	0	0	0	0	0	0.000351432	0	0	0.00053495	0	0	0.000248741	0	0	0	0	0.000290508	0	0	0	0	0	0	0.00766051	0	0	0	0	0	0.000130137	0	0	0.000317234	0	0.00879944	k__Fungi; p__Ascomycota; c__Sordariomycetes; o__Hypocreales; f__Bionectriaceae; g__Clonostachys	Clonostachys	13	Pathotroph	Plant Pathogen
SH182686.07FU_FJ449979_reps	F129_Clonostachys	0	0	0	0	0	0	0	0	0	0	0	0	0	0	0	0	0	0	0	0	0	0	0	0	0	0	0	0	0	0	0	0	0	0	0	0	0	0	0	0	0	0.0648022	0	k__Fungi; p__Ascomycota; c__Sordariomycetes; o__Hypocreales; f__Bionectriaceae; g__Clonostachys; s__Clonostachys_rosea	Clonostachys	13	Pathotroph	Plant Pathogen
SH182780.07FU_AB693782_reps	F1_Moesziomyces	0.0150008	0.00882759	0	0.00362214	0.0938182	0.00665668	0.000119226	0.0498317	0.00114772	0.0501964	0.00120272	0.0499181	8.50398e-05	0.225268	0	0.0109428	0.00274162	0.016685	0.123199	0.353212	0.646534	0.523054	0.757147	0.0881273	0.422108	0.117388	0.237808	0.742078	0.25507	0.257303	0.890722	0.0711941	0.0425539	0.960981	0.611815	0.769725	0.284881	0.112655	0.617432	0.64729	0.0392577	0.877217	0.0927747	k__Fungi; p__Basidiomycota; c__Ustilaginomycetes; o__Ustilaginales; f__Ustilaginaceae; g__Moesziomyces; s__Moesziomyces_aphidis	Moesziomyces	13	Pathotroph	Plant Pathogen
SH182913.07FU_KC916678_reps	F47_o_Pleosporales	0	0	0	0	0	0	0	0	0	0	0	0	0	0	0	0	0	0	0.0133832	0.0557801	0	0	0.0051487	0.00122399	0	0.000281617	0.000294681	0	0.0036433	0.0100389	0	0.00285749	0.00190185	0	0	0.0105202	0	0	0	0	0	0	0.0042627	k__Fungi; p__Ascomycota; c__Dothideomycetes; o__Pleosporales	-	-	-	-
SH182914.07FU_KF800300_reps	F25_f_Phaeosphaeriaceae	0.000741799	0	0	0.000154134	0	0	0	0	0	0	0.00303984	0	0	0.608768	0	0.00489166	0.00797967	0	0	0.0172253	0	0	0	0	0	0	0	0	0	0.302795	0	0.00151994	0	0.00664155	0	0	0	0	0	0	0	0	0	k__Fungi; p__Ascomycota; c__Dothideomycetes; o__Pleosporales; f__Phaeosphaeriaceae	Phaeosphaeriaceae	9	Pathotroph-Saprotroph	Fungal Parasite-Plant Pathogen-Plant Saprotroph
SH182917.07FU_KR024721_reps	F59_o_Pleosporales	0	0	0	0	0	0	0	0	0	0	0	0	0	0	0	0	0	0	0.00740659	0.0338287	0	0.00151172	0	0	0	0	0.00305732	0.00433483	0	0	0	0.000911965	0	0.000830193	0.00541701	0	0	0.00209665	0	0	0	0	0	k__Fungi; p__Ascomycota; c__Dothideomycetes; o__Pleosporales	-	-	-	-
SH182921.07FU_KF251196_reps	F178_Phaeosphaeria	0	0	0	0	0	0	0	0	0	0	0	0	0	0	0	0	0	0	0	0.00230085	0	0	0	0	0	0	0	0	0	0	0	0	0	0	0	0	0	0	0	0	0	0	0	k__Fungi; p__Ascomycota; c__Dothideomycetes; o__Pleosporales; f__Phaeosphaeriaceae; g__Phaeosphaeria; s__unidentified	Phaeosphaeria	13	Saprotroph	Undefined Saprotroph
SH182930.07FU_KP004452_refs	F96_Phaeosphaeria	0	0.0131034	0	0	0	0	0	0	0	0	0	0	0	0	0	0	0	0	0	0	0	0	0	0	0	0	0	0	0	0	0	0	0	0	0	0	0	0	0	0	0	0	0	k__Fungi; p__Ascomycota; c__Dothideomycetes; o__Pleosporales; f__Phaeosphaeriaceae; g__Phaeosphaeria; s__Phaeosphaeria_podocarpi	Phaeosphaeria	13	Saprotroph	Undefined Saprotroph
SH182985.07FU_AF191549_reps	F8_f_Phaeosphaeriaceae	0.0578603	0.000275862	0.000257776	0.013217	0	0.00212182	0	0.002247	0.00315623	0.00458315	0.0633079	0.0318392	0	0.0174837	0.0199664	0.0328647	0.0872192	0.589828	0.00131999	0.00161681	0	0	0.00230431	0	0.160796	0	0	0.0758595	0.0282982	0	0	0.117643	0.0432671	0.000447027	0	0.00175336	0	0	0.00209508	0	0.00034367	0.00818554	0.00152239	k__Fungi; p__Ascomycota; c__Dothideomycetes; o__Pleosporales; f__Phaeosphaeriaceae	Phaeosphaeriaceae	9	Pathotroph-Saprotroph	Fungal Parasite-Plant Pathogen-Plant Saprotroph
SH182986.07FU_EU490050_reps	F186_Phaeosphaeria	0	0	0	0	0	0	0	0	0	0	0	0	0	0	0	0	0	0	0	0.00198993	0	0	0	0	0	0	0	0	0	0	0	0	0	0	0	0	0	0	0	0	0	0	0	k__Fungi; p__Ascomycota; c__Dothideomycetes; o__Pleosporales; f__Phaeosphaeriaceae; g__Phaeosphaeria; s__unidentified	Phaeosphaeria	13	Saprotroph	Undefined Saprotroph
SH182992.07FU_KC662236_reps	F93_f_Phaeosphaeriaceae	0	0	0	0	0	0	0	0	0	0	0	0	0	0	0	0	0	0	0	0.00410422	0	0	0.00608483	0	0	0	0	0	0	0	0	0.00151994	0	0	0	0.0198714	0	0	0	0	0	0	9.13437e-05	k__Fungi; p__Ascomycota; c__Dothideomycetes; o__Pleosporales; f__Phaeosphaeriaceae	Phaeosphaeriaceae	9	Pathotroph-Saprotroph	Fungal Parasite-Plant Pathogen-Plant Saprotroph
SH183004.07FU_DQ420932_reps	F126_unidentified	0	0	0	0	0	0	0	0	0	0	0	0	0	0	0	0	0	0	0	0	0	0	0	0	0	0	0	0	0	0	0	0	0	0	0	0	0.0073995	0	0	0	0	0	0	k__Fungi; p__Ascomycota; c__Dothideomycetes; o__Pleosporales; f__Phaeosphaeriaceae; g__unidentified; s__unidentified	Phaeosphaeriaceae	9	Pathotroph-Saprotroph	Fungal Parasite-Plant Pathogen-Plant Saprotroph
SH183071.07FU_GQ923960_reps	F20_f_Phaeosphaeriaceae	0.0147536	0	0	0	0	0	0	0.0792647	0	0	0	0	0	0	0	0	0.012549	0	0.000623327	0.0140539	0.00333651	0	0	0	0	0	0.012966	0	0.184054	0	0	0.00644455	0	0	0	0	0.000355745	0	0.0252642	0	0	0	0.00630271	k__Fungi; p__Ascomycota; c__Dothideomycetes; o__Pleosporales; f__Phaeosphaeriaceae	Phaeosphaeriaceae	9	Pathotroph-Saprotroph	Fungal Parasite-Plant Pathogen-Plant Saprotroph
SH185077.07FU_EU661885_reps	F322_Trametes	0	0	0	0	0	0	0	0	0	0	0	0	0	0	0	0.000217407	0	0	0	0	0	0	0	0	0	0	0	0	0	0	0	0	0	0	0	0	0	0	0	0	0	0	0	k__Fungi; p__Basidiomycota; c__Agaricomycetes; o__Polyporales; f__Coriolaceae; g__Trametes; s__Trametes_suaveolens	Trametes	13	Saprotroph	Wood Saprotroph
SH185164.07FU_AY569565_reps	F268_Irpex	0	0	0	0	0	0	0	0	0	0	0	0	0	0.00087858	0	0	0	0	0	0	0	0	0	0	0	0	0	0	0	0	0	0	0	0	0	0	0	0	0	0	0	0	0	k__Fungi; p__Basidiomycota; c__Agaricomycetes; o__Polyporales; f__Meruliaceae; g__Irpex; s__Irpex_hydnoides	Irpex	13	Saprotroph	Wood Saprotroph
SH185531.07FU_KU375746_reps	F343_o_Diaporthales	0	0	0	0	0	0	0	0	0	0	0	0	0	0	0	0	0	0	0	0	0	0	0	0	0	0	0	0	0	0	0	0	0	0	0	0	0	0	0	0	0	0	0.000152239	k__Fungi; p__Ascomycota; c__Sordariomycetes; o__Diaporthales	-	-	-	-
SH185533.07FU_KP006360_reps	F210_o_Diaporthales	0	0	0	0	0	0	0	0	0	0	0	0	0	0	0	0	0	0.00043606	0	0	0	0	0	0	0	0	0	0	0	0	0	0	0	0	0	0	0	0	0	0	0	0	0	k__Fungi; p__Ascomycota; c__Sordariomycetes; o__Diaporthales	-	-	-	-
SH185552.07FU_KF032029_reps	F37_Diaporthe	0	0	0	0	0	0	0	0	0	0	5.28667e-05	0.0599255	0	0	0	0	0	0	0	0	0	0	0	0	0	0	0	0	0	0	0	0	0	0	0	0	0	0	0	0	0	0	0	k__Fungi; p__Ascomycota; c__Sordariomycetes; o__Diaporthales; f__Diaporthaceae; g__Diaporthe	Diaporthe	13	Pathotroph-Symbiotroph	Endophyte-Plant Pathogen
SH186607.07FU_FJ362332_reps	F238_f_Didymellaceae	0	0	0	0	0	0	0	0	0	0	0	0	0	0	0	0	0	0	0	0	0	0	0	0	0	0	0	0.000971599	0	0	0	0	0	0	0	0	0	0	0	0	0	0	0	k__Fungi; p__Ascomycota; c__Dothideomycetes; o__Pleosporales; f__Didymellaceae	Didymellaceae	9	Pathotroph-Saprotroph	Animal Pathogen-Plant Pathogen-Undefined Saprotroph
SH186936.07FU_HM595517_reps	F24_f_Didymosphaeriaceae	0	0	0	0.0115022	0	0.00840406	0.000153291	0.000351383	0.00870355	0.0565255	0.000224683	0.0280119	0	0	0.000376725	0	0.224233	0.00837694	0	0.000248741	0	0	0	0	0	0.000281617	0	0	0	0	0	0	0	0	0	0	0	0	0	0	0	0	0	k__Fungi; p__Ascomycota; c__Dothideomycetes; o__Pleosporales; f__Didymosphaeriaceae	Didymosphaeriaceae	9	Pathotroph-Saprotroph-Symbiotroph	Endophyte-Lichen Parasite-Plant Pathogen-Undefined Saprotroph
SH187004.07FU_FJ037733_reps	F88_Paraphaeosphaeria	0	0	0	0	0	0	0	0	0	0	0	0	0	0	0	0	0	0	0.000219998	0	0	0	0.0122417	0	0	0	0	0	0	0.00208013	0	0	0	0	0	0	0	0	0	0	0	0	0	k__Fungi; p__Ascomycota; c__Dothideomycetes; o__Pleosporales; f__Didymosphaeriaceae; g__Paraphaeosphaeria	Paraphaeosphaeria	13	Saprotroph	Undefined Saprotroph
SH187204.07FU_KR912070_reps	F344_o_Microstromatales	0	0	0	0	0	0	0	0	0	0	0	0	0	0	0	0	0	0	0	0	0	0	0	0	0	0	0	0	0	0	0	0	0	0	0	0	0	0	0	0.000289201	0	0	0	k__Fungi; p__Basidiomycota; c__Exobasidiomycetes; o__Microstromatales	-	-	-	-
SH187563.07FU_JN192379_refs	F269_Curvularia	0	0	0	0	0	0	0	0	0	0	0	0	0	0	0	0	0	0	0	0	0	0	0	0	0	0	0	0	0	0	0	0	0	0	0	0	0.000711491	0	0	0	0	0	0	k__Fungi; p__Ascomycota; c__Dothideomycetes; o__Pleosporales; f__Pleosporaceae; g__Curvularia	Curvularia	13	Pathotroph	Plant Pathogen
SH187564.07FU_JN601032_refs	F169_Bipolaris	0	0	0	0	0	0	0	0	0	0	0.000568317	0	0	0	0	0	0	0	0	0	0	0	0	0	0	0	0	0	0	0	0	0	0	0	0	0	0	0	0	0	0	0	0	k__Fungi; p__Ascomycota; c__Dothideomycetes; o__Pleosporales; f__Pleosporaceae; g__Bipolaris	Bipolaris	13	Pathotroph	Plant Pathogen
SH187566.07FU_HE861822_refs	F114_Curvularia	0	0	0	0	0	0	0	0	0	0	0	0	0	0	0	0	0	0	0	0	0	0	0	0.0155622	0.00472075	0	0	0	0	0	0	0	0	0	0	0	0	0	0	0	0	0	0	k__Fungi; p__Ascomycota; c__Dothideomycetes; o__Pleosporales; f__Pleosporaceae; g__Curvularia; s__Curvularia_inaequalis	Curvularia	13	Pathotroph	Plant Pathogen
SH187568.07FU_JX256429_refs	F12_Curvularia	0.239436	0	0.0212665	0	0	0.0137294	0	0.0824271	0.0930132	0.00196421	0.206061	0	0.00207497	0.0010543	0	0.012211	0.0378923	0	0	0	0	0	0	0	0	0	0	0	0	0	0	0	0	0	0	0	0	0	0	0	0	0	0	k__Fungi; p__Ascomycota; c__Dothideomycetes; o__Pleosporales; f__Pleosporaceae; g__Curvularia; s__Curvularia_lunata	Curvularia	13	Pathotroph	Plant Pathogen
SH187570.07FU_HE861854_refs	F13_Curvularia	0	0	0	0	0	0	0	0	0	0	0	0	0	0	0.000171239	0	0	0	0	0.000684037	0	0	0	0	0	0.863392	0	0	0	0	0	0	0	0	0	0	0	0	0	0	0	0	0.0137624	k__Fungi; p__Ascomycota; c__Dothideomycetes; o__Pleosporales; f__Pleosporaceae; g__Curvularia; s__Curvularia_intermedia	Curvularia	13	Pathotroph	Plant Pathogen
SH187573.07FU_HE861830_refs	F5_Curvularia	0	0.0866667	0.00223406	0	0	0.00149775	0.629599	0	0.000621682	0.333479	0.000581534	0.1235	0.0070583	0	0.664817	0	0.000222896	0	0	0	0.000204276	0	0	0	0	0	0	0	0	0	0	0	0	0	0	0	0	0.000130137	0	0	9.25265e-05	0	0	k__Fungi; p__Ascomycota; c__Dothideomycetes; o__Pleosporales; f__Pleosporaceae; g__Curvularia; s__Curvularia_verruculosa	Curvularia	13	Pathotroph	Plant Pathogen
SH187575.07FU_HE861827_refs	F11_Curvularia	0.0628881	0.336644	0	0.205826	0	0.000457647	0	0.000147951	0.00258237	0.176124	0.196109	0.00714818	0	0.00676507	0.0203774	0	0.00205064	0.000114753	0.000109999	0.000684037	0	0	0	0	0	0	0	0	0.00293006	0.0933345	0	0.000425584	0	0.000255444	0.104865	0.0111046	0	0	0	0	0	0	0	k__Fungi; p__Ascomycota; c__Dothideomycetes; o__Pleosporales; f__Pleosporaceae; g__Curvularia; s__Curvularia_sorghina	Curvularia	13	Pathotroph	Plant Pathogen
SH187577.07FU_HE861819_refs	F89_Curvularia	0	0	0	0	0	0	0	0	0	0.0794413	0	0	0	0	0	0	0	0	0	0	0	0	0	0	0	0	0	0	0	0	0	0	0	0	0	0	0	0	0	0	0	0	0	k__Fungi; p__Ascomycota; c__Dothideomycetes; o__Pleosporales; f__Pleosporaceae; g__Curvularia; s__Curvularia_clavata	Curvularia	13	Pathotroph	Plant Pathogen
SH187587.07FU_EU554571_reps	F30_unidentified	0	0.000367816	0	0	0	0	0	0	0.296495	0	0	0	0	0	0	0	0.00202835	0	0	0	0	0	0	0	0.000508388	0	0	0	0	0	0	0	0	0	0	0	0.000498043	0	0	0	0	0	0	k__Fungi; p__Ascomycota; c__Dothideomycetes; o__Pleosporales; f__Pleosporaceae; g__unidentified; s__unidentified	Pleosporaceae	9	Pathotroph-Saprotroph	Endophyte-Lichen Parasite-Plant Pathogen-Undefined Saprotroph
SH187589.07FU_UDB020923_refs	F147_Curvularia	0	0	0	0	0	0	0	0	0	0	0	0	0	0	0	0	0	0	0	0	0	0	0	0	0	0	0	0	0	0	0	0	0	0	0	0	0	0	0.00212589	0	0	0	0	k__Fungi; p__Ascomycota; c__Dothideomycetes; o__Pleosporales; f__Pleosporaceae; g__Curvularia	Curvularia	13	Pathotroph	Plant Pathogen
SH187601.07FU_JN601031_refs	F4_Curvularia	0.224463	0.244874	0.296314	0.0482246	0	0.00341155	0.189127	0.156846	0.000334752	0	0.00418969	0.350827	0	0	0.000650707	0.190086	0.000468081	0	0	0.0178471	0	0.00226757	0	0	0	0	0	0	0	0	0	0	0	0	0	0.00233781	0	0	0	0	0	0	0	k__Fungi; p__Ascomycota; c__Dothideomycetes; o__Pleosporales; f__Pleosporaceae; g__Curvularia	Curvularia	13	Pathotroph	Plant Pathogen
SH188231.07FU_KM246160_reps	F99_Edenia	0.000302214	0	0	0	0	0	3.40646e-05	0.000628791	0	0	0	2.97841e-05	0	0	0	0	0	0	0	0.00820844	0	0	0	0	0.000435761	0	0.000294681	0.000224215	0	0	0	0	0	0	0	0	0	0	0.00024648	0	3.96542e-05	0.0047749	0	k__Fungi; p__Ascomycota; c__Dothideomycetes; o__Pleosporales; f__Pleosporaceae; g__Edenia; s__Edenia_gomezpompae	Edenia	13	Pathotroph	Plant Pathogen
SH188444.07FU_AY158675_refs	F287_Meira	0	0	0	0	0	0	0	0	0	0	0	0	0	0	0.000273982	0	0	0	0	0	0	0	0	0	0	0	0	0	0	0	0	0	0	0	0	0	0	0	0	0	0	0	0	k__Fungi; p__Basidiomycota; c__Exobasidiomycetes; o__Exobasidiales; f__Brachybasidiaceae; g__Meira; s__Meira_argovae	Brachybasidiaceae	9	Pathotroph	Plant Pathogen
SH188970.07FU_KT823791_reps	F278_unidentified	0	0	0	0	0.00327273	0	0	0	0	0	0	0	0	0	0	0	0	0	0	0	0	0	0	0	0	0	0	0	0	0	0	0	0	0	0	0	0	0	0	0	0	0	0	k__Fungi; p__Basidiomycota; c__Agaricomycetes; o__Russulales; f__Peniophoraceae; g__unidentified; s__unidentified	Peniophoraceae	9	Pathotroph-Saprotroph	Plant Pathogen-Wood Saprotroph
SH189857.07FU_EU555000_reps	F207_unidentified	0	0	0	0	0	0	0	0	0	0	0	0	0	0	0	0	0	0	0	0	0	0	0	0	0	0	0	0	0	0	0	0	0	0	0	0.0116891	0	0	0	0	0	0	0	k__Fungi; p__Ascomycota; c__Pezizomycetes; o__Pezizales; f__Pezizaceae; g__unidentified; s__unidentified	Pezizaceae	9	Saprotroph-Symbiotroph	Dung Saprotroph-Ectomycorrhizal-Litter Saprotroph-Undefined Saprotroph
SH190191.07FU_UDB011478_refs	F302_Schizophyllum	0	0	0	0	0	0	8.51615e-05	0	0	0.000436491	0	0	0	0	0	0	0	0	0	0	0	0	0	0	0	0	0	0	0	0	0	0	0	0	0	0	0	0	0	0	0	0	0	k__Fungi; p__Basidiomycota; c__Agaricomycetes; o__Agaricales; f__Schizophyllaceae; g__Schizophyllum; s__Schizophyllum_commune	Schizophyllum	13	Saprotroph	Wood Saprotroph
SH190215.07FU_AF033422_refs	F55_Penicillium	0	0	0	0	0	0	0	0	0	0	0	0	0	0	0	0	0.028865	0	0	0	0	0	0	0	0	0	0	0	0	0	0	0	0	0	0	0	0	0	0	0	0	0	0	k__Fungi; p__Ascomycota; c__Eurotiomycetes; o__Eurotiales; f__Aspergillaceae; g__Penicillium; s__Penicillium_hetheringtonii	Eurotiales	7	Saprotroph	Undefined Saprotroph
SH190216.07FU_GU944597_refs	F208_Penicillium	0	0	0	0	0	0	0.000340646	0	0	0	0	0	0	0	0	0	0	0	0	0	0	0	0	0	0	0	0	0	0	0	0	0	0	0	0	0	0	0	0	0	0	0	0	k__Fungi; p__Ascomycota; c__Eurotiomycetes; o__Eurotiales; f__Aspergillaceae; g__Penicillium; s__Penicillium_steckii	Eurotiales	7	Saprotroph	Undefined Saprotroph
SH190983.07FU_AB540563_reps	F158_Wallrothiella	0	0	0	0	0	0	0	0	0	0	0	0.000774386	0	0	0	0	0	0	0	0	0	0	0	0	0	0	0	0	0	0	0	0	0	0	0	0	0	0	0	0	0	0	0	k__Fungi; p__Ascomycota; c__Sordariomycetes; o__Glomerellales; f__Plectosphaerellaceae; g__Wallrothiella; s__Wallrothiella_subiculosa	Plectosphaerellaceae	13	Pathotroph-Saprotroph-Symbiotroph	Animal Pathogen-Endophyte-Fungal Parasite-Plant Pathogen=Wood Saprotroph
SH191128.07FU_AY740044_reps	F68_Anthracocystis	0	0	0	0.0152978	0	0	0	0	0	0	0.000303984	0	0.000595279	0	0	0	0.000111448	0	0	0	0	0	0	0	0	0	0	0	0	0	0	0	0	0	0	0	0	0	0	0	0	0	0	k__Fungi; p__Basidiomycota; c__Ustilaginomycetes; o__Ustilaginales; f__Ustilaginaceae; g__Anthracocystis; s__Anthracocystis_anthracoideispora	Anthracocystis	13	Pathotroph	Plant Pathogen
SH191159.07FU_DQ249199_refs	F303_Cyberlindnera	0	0	0.000128888	0	0	0	0	0	0	0	0	0	0	0	0	0	0	0	0	0	0	0.00302343	0	0	0	0	0	0	0	0	0	0	0	0	0	0	0	0	0	0	0	0	0	k__Fungi; p__Ascomycota; c__Saccharomycetes; o__Saccharomycetales; f__Phaffomycetaceae; g__Cyberlindnera; s__Cyberlindnera_jadinii	Saccharomycetales	7	Saprotroph	Undefined Saprotroph
SH192035.07FU_DQ827700_reps	F170_Tilletia	0	0	0	0	0	0	0	0	0	0	0	0	0	0	0	0	0	0	0	0	0	0	0	0	0	0	0	0	0	0	0	0	0	0	0.00439493	0	0	0	0	0	0	0	0	k__Fungi; p__Basidiomycota; c__Exobasidiomycetes; o__Tilletiales; f__Tilletiaceae; g__Tilletia; s__Tilletia_barclayana	Tilletia	13	Pathotroph	Plant Pathogen
SH192037.07FU_EU009972_reps	F75_Tilletia	0	0	0	0	0	0	0	0	0	0	0	0	0	0	0.0212679	0	0.000156027	0	0	0	0	0	0	0	0	0	0	0	0	0	0	0	0	0	0	0	0	0	0	0	0	0	0	k__Fungi; p__Basidiomycota; c__Exobasidiomycetes; o__Tilletiales; f__Tilletiaceae; g__Tilletia; s__unidentified	Tilletia	13	Pathotroph	Plant Pathogen
SH192117.07FU_KJ572139_reps	F7_Alternaria	0.152316	0.00193103	0.00047259	0	0.00181818	0.00029123	0.0481333	0.00569611	0.42284	0	0.102746	0.0014892	0.192224	0.0103672	0	0.390789	0.210347	0.00259341	0	0.000559667	0	0	0	0	0	0	0	0	9.63837e-05	0	0	0	0	0	0	0	0	0.000130137	0	0	0	0.00272851	0.000182687	k__Fungi; p__Ascomycota; c__Dothideomycetes; o__Pleosporales; f__Pleosporaceae; g__Alternaria; s__Alternaria_longissima	Alternaria	13	Pathotroph-Saprotroph-Symbiotroph	Animal Pathogen-Endophyte-Plant Pathogen-Wood Saprotroph
SH192132.07FU_FJ025340_reps	F109_f_Leptosphaeriaceae	0	0	0	0	0	0	0	0	0	0	0	0	0	0	0	0	0	0	0	0	0	0	0	0	0	0	0	0	0	0	0	0	0	0	0	0	0	0.00283409	0	0	0	0	0	k__Fungi; p__Ascomycota; c__Dothideomycetes; o__Pleosporales; f__Leptosphaeriaceae	Leptosphaeriaceae	9	Pathotroph-Saprotroph	Plant Pathogen-Wood Saprotroph
SH192775.07FU_KT222381_reps	F304_Dactylella	0	0	0	0	0	0	0	0	0	0	0	0	0	0	0	0	0	0.000160654	0	0	0	0	0	0	0	0	0	0	0	0	0	0	0	0	0	0	0	0	0	0	0	0	0	k__Fungi; p__Ascomycota; c__Orbiliomycetes; o__Orbiliales; f__Orbiliaceae; g__Dactylella; s__Dactylella_arnaudii	Dactylella	13	Saprotroph	Undefined Saprotroph
SH193072.07FU_AY163553_reps	F188_Exophiala	0	0	0	0.000597268	0	0	0	0	0	0	0	0	0	0	0	0	0	0	0	0	0	0	0	0	0	0	0	0	0	0	0	0	0	0	0	0	0	0	0	0	0	0	0	k__Fungi; p__Ascomycota; c__Eurotiomycetes; o__Chaetothyriales; f__Herpotrichiellaceae; g__Exophiala; s__Exophiala_oligosperma	Exophiala	13	Pathotroph-Saprotroph	Animal Pathogen-Undefined Saprotroph
SH193082.07FU_AJ238468_refs	F191_Hortaea	0	0	0	0	0	0	0	0	0	0.00611087	0	0	0	0	0	0	0	0	0	0	0	0	0	0	0	0	0	0	0	0	0	0	0	0	0	0	0	0	0	0	0	0	0	k__Fungi; p__Ascomycota; c__Dothideomycetes; o__Dothideales; f__Dothideales_fam_Incertae_sedis; g__Hortaea; s__Hortaea_werneckii	Hortaea	13	Pathotroph	Plant Pathogen
SH193318.07FU_UDB011614_refs	F195_Trametes	0	0	0	0	0	0.000124813	0	0	0.000143465	0	0	0	0	0	0.000239734	0	0	0	0.000183332	0	0	0	0	0	0	0	0	0.000224215	0	0	0	0.000303988	0	0	0	0	0	0	0	0	0	0	0	k__Fungi; p__Basidiomycota; c__Agaricomycetes; o__Polyporales; f__Coriolaceae; g__Trametes; s__Trametes_suaveolens	Trametes	13	Saprotroph	Wood Saprotroph
SH194047.07FU_KM032316_reps	F137_o_Hypocreales	0.000164844	0.000229885	0.000171851	0	0.00181818	0.000374438	0	0	0	0	2.64333e-05	0	0	0.00246002	0	0	0	0	0	0	0	0	0.00014402	0	0	0	0	0.000298954	7.71069e-05	0	0	0.000607977	0	0	0	0	0	0	0	0.000289201	0	0	0	k__Fungi; p__Ascomycota; c__Sordariomycetes; o__Hypocreales	Hypocreales	7	Saprotroph	Undefined Saprotroph
SH194191.07FU_JN899390_refs	F345_Talaromyces	0	0	0	0	0	0	0	0	0	0	0	0	0	0	0	0	0	0	0	0	0	0	0	0	0	0	0	0	0	0	0	0	0	0	0	0	0	0	0.00015405	0	0	0	0	k__Fungi; p__Ascomycota; c__Eurotiomycetes; o__Eurotiales; f__Trichocomaceae; g__Talaromyces; s__Talaromyces_wortmannii	Talaromyces	13	Saprotroph	Undefined Saprotroph
SH194487.07FU_DQ182587_refs	F196_Exophiala	0	0	0	0	0	0	0	0	0	0	0	0	0	0	0	0.000942097	0	0	0	0	0	0	0	0	0	0	0	0	0	0	0	0	0	0	0	0	0	0	0	0	0	0	0	k__Fungi; p__Ascomycota; c__Eurotiomycetes; o__Chaetothyriales; f__Herpotrichiellaceae; g__Exophiala; s__Exophiala_xenobiotica	Exophiala	13	Pathotroph-Saprotroph	Animal Pathogen-Undefined Saprotroph
SH194501.07FU_AY015433_refs	F323_Rhodosporidiobolus	0	0	0	0	0	0	0	0	0	0	0	0	0	0	0	0	0	0	0	0.000373111	0	0	0	0	0	0	0	0	0	0	0	0	0	0	0	0	0	0	0	0	0	0	0	k__Fungi; p__Basidiomycota; c__Microbotryomycetes; o__Sporidiobolales; f__Sporidiobolaceae; g__Rhodosporidiobolus; s__Rhodosporidiobolus_ruineniae	Sporidiobolaceae	9	Pathotroph-Saprotroph	Animal Pathogen-Undefined Saprotroph
SH194511.07FU_JN246560_reps	F346_Rhodosporidiobolus	0	0	0	0	0	0	0	0	0	0	0	0	0	0	0	0	0	0	0	0	0	0	0	0	0	0	0	0	0	0	0	0	0	0	0	0.00292227	0	0	0	0	0	0	0	k__Fungi; p__Basidiomycota; c__Microbotryomycetes; o__Sporidiobolales; f__Sporidiobolaceae; g__Rhodosporidiobolus; s__unidentified	Sporidiobolaceae	9	Pathotroph-Saprotroph	Animal Pathogen-Undefined Saprotroph
SH194512.07FU_AF444535_refs	F288_Rhodosporidiobolus	0	0	0	0	0	0	0	0	0	0	0	0	0	0	0	0	0	0	0	0	0	0	0	0	0	0	0	0	0	0	0	0.000486381	0	0	0	0	0	0	0	0	0	0	0	k__Fungi; p__Basidiomycota; c__Microbotryomycetes; o__Sporidiobolales; f__Sporidiobolaceae; g__Rhodosporidiobolus	Sporidiobolaceae	9	Pathotroph-Saprotroph	Animal Pathogen-Undefined Saprotroph
SH194618.07FU_JN617687_reps	F92_Penicillium	0	0	0	0	0	0	0	0	0	0	0	0	0	0	0	0	4.45792e-05	0.00702286	0	0	0	0	0	0	0	0	0	0	0	0	0	0	0	0	0	0	0	0	0	0	0	0	0	k__Fungi; p__Ascomycota; c__Eurotiomycetes; o__Eurotiales; f__Aspergillaceae; g__Penicillium; s__Penicillium_paxilli	Eurotiales	7	Saprotroph	Undefined Saprotroph
SH194777.07FU_EU871494_reps	F324_Cystobasidium	0	0	0	0	0	0	0	0	0	0	0	0	0	0	0	0	0	0	0	0	0	0	0	0	0	0	0	0	0	0	0	0	0	0	0	0	0	0	0.00018486	0	0	0	0	k__Fungi; p__Basidiomycota; c__Cystobasidiomycetes; o__Cystobasidiales; f__Cystobasidiaceae; g__Cystobasidium; s__Cystobasidium_slooffiae	Cystobasidium	13	Pathotroph	Fungal Parasite
SH194778.07FU_FJ515190_reps	F103_f_Cystobasidiaceae	0	0	0	0	0	0	0	0	0	0	0	0.00339538	0	0	0	0	6.68688e-05	0	0	0	0	0	0	0	0	0	0	0	0	0	0	0	0	0	0	0	0	0	0	0	0	0	0	k__Fungi; p__Basidiomycota; c__Cystobasidiomycetes; o__Cystobasidiales; f__Cystobasidiaceae	-	-	-	-
SH194782.07FU_AB921283_reps	F111_Occultifur	0	0	0	0	0	0	0	0	0	0	0	0	0	0	0	0	0	0	0	0	0	0	0.00504069	0	0	0	0	0	0	0	0	0	0	0.00223514	0	0	0	0	0	0	0	0	0	k__Fungi; p__Basidiomycota; c__Cystobasidiomycetes; o__Cystobasidiales; f__Cystobasidiaceae; g__Occultifur; s__Occultifur_tropicalis	-	-	-	-
SH194783.07FU_KF675690_reps	F187_Occultifur	0	0	0	0	0	0	0	0	0	0	0	0	0	0	0	0	0	0	0	0	0	0	0.00115216	0	0	0	0	0	0	0	0	0	0	0	0	0	0	0	0	0	0	0	0	k__Fungi; p__Basidiomycota; c__Cystobasidiomycetes; o__Cystobasidiales; f__Cystobasidiaceae; g__Occultifur; s__Occultifur_externus	-	-	-	-
SH194976.07FU_AY015439_refs	F347_Sporobolomyces	0	0	0	0	0	0	0	0	0	0	0	0	0	0	0	0	0	0	0.000183332	0	0	0	0	0	0	0	0	0	0	0	0	0	0	0	0	0	0	0	0	0	0	0	0	k__Fungi; p__Basidiomycota; c__Microbotryomycetes; o__Sporidiobolales; f__Sporidiobolaceae; g__Sporobolomyces	Sporobolomyces	13	Pathotroph-Saprotroph	Fungal Parasite-Litter Saprotroph
SH195637.07FU_FJ441029_reps	F152_Exserohilum	0	0	0	0	0	0.00257946	0	0	0	0	0	0	0	0	0	0	0	0	0	0	0	0	0	0	0	0	0	0	0	0	0	0	0	0	0	0	0	0	0	0	0	0	0	k__Fungi; p__Ascomycota; c__Dothideomycetes; o__Pleosporales; f__Pleosporaceae; g__Exserohilum; s__Exserohilum_rostratum	Exserohilum	13	Pathotroph	Plant Pathogen
SH197629.07FU_EF126366_reps	F252_Filobasidium	0	0	0	0	0	0	0	0	0	0	0	0	0	0.000615006	0.000136991	0	0	0	0	0	0	0	0	0	0	0	0	0	0	0	0	0	0	0	0	0	0	0	0	0	0	0	0	k__Fungi; p__Basidiomycota; c__Tremellomycetes; o__Filobasidiales; f__Filobasidiaceae; g__Filobasidium; s__Filobasidium_magnum	Filobasidium	13	Saprotroph	Undefined Saprotroph
SH197655.07FU_EU041819_refs	F348_Veronaea	0	0	0	0	0	0	0	0	0	0	0	0	0	0	0.000171239	0	0	0	0	0	0	0	0	0	0	0	0	0	0	0	0	0	0	0	0	0	0	0	0	0	0	0	0	k__Fungi; p__Ascomycota; c__Eurotiomycetes; o__Chaetothyriales; f__Herpotrichiellaceae; g__Veronaea; s__Veronaea_compacta	Veronaea	13	Pathotroph	Plant Pathogen
SH197714.07FU_AY939798_refs	F349_Candida	0	0	0	0	0	0	0	0	0	0	0	0	0	0	0	0	0	0	0	0	0.000136184	0	0	0	0	0	0	0	0	0	0	0	0	0	0	0	0	0	0	0	0	0.00204638	0	k__Fungi; p__Ascomycota; c__Saccharomycetes; o__Saccharomycetales; f__Saccharomycetales_fam_Incertae_sedis; g__Candida; s__Candida_parapsilosis	Saccharomycetales	7	Saprotroph	Undefined Saprotroph
SH197860.07FU_GU225946_refs	F350_Cyphellophora	0	9.1954e-05	0	0	0	0	0	0	0	0	0	0	0	0	0	0	0	0	0	0	0	0	0	0	0	0	0	0	0	0	0	0.000182393	0	0	0	0	0	0	0	0	0	0	0	k__Fungi; p__Ascomycota; c__Eurotiomycetes; o__Chaetothyriales; f__Cyphellophoraceae; g__Cyphellophora; s__Cyphellophora_suttonii	Cyphellophora suttonii	20	Pathotroph	Animal Pathogen
SH197877.07FU_KM231788_refs	F112_Ophionectria	0	0	0.00614367	0	0	0	0	0	0	0	0	0	0	0	0	0	0.000668688	0	0	0	0	0	0	0	0	0	0	0	0	0	0	0	0	0	0	0	0	0	0	0	0	0	0	k__Fungi; p__Ascomycota; c__Sordariomycetes; o__Hypocreales; f__Nectriaceae; g__Ophionectria; s__Ophionectria_trichospora	Ophionectria	13	Saprotroph	Undefined Saprotroph
SH197961.07FU_GQ999325_reps	F81_unidentified	0	0	0	0	0	0	0	0	0	0	0	0	0	0	0	0	0	0	0	0	0	0	0	0	0.0329	0	0	0	0	0	0	0	0	0	0	0	0	0	0	0	0	0	0	k__Fungi; p__Basidiomycota; c__Agaricomycetes; o__Russulales; f__unidentified; g__unidentified; s__unidentified	-	-	-	-
SH198031.07FU_KY087693_reps	F243_Aspergillus	0	0	0	0	0	0	0	0	0	0	0	0	0	0	0	0	0	0	0	0	0	0	0	0	0	0	0	0.000896861	0	0	0	0	0	0	0	0	0	0	0	0	0	0	0	k__Fungi; p__Ascomycota; c__Eurotiomycetes; o__Eurotiales; f__Aspergillaceae; g__Aspergillus; s__unidentified	Eurotiales	7	Saprotroph	Undefined Saprotroph
SH198034.07FU_EF652046_refs	F351_Aspergillus	0	0	0.000214814	0	0	0	0	0	0	0	0	0	0	0	0	0	0	0	0	0	0	0	0	0	0	0	0	0	0	0	0	0	0	0	0	0	0	0	0	0	0	0	0	k__Fungi; p__Ascomycota; c__Eurotiomycetes; o__Eurotiales; f__Aspergillaceae; g__Aspergillus; s__unidentified	Eurotiales	7	Saprotroph	Undefined Saprotroph
SH198996.07FU_JF740262_refs	F44_Pyrenochaetopsis	0	0	0	0	0	0	0	0.00205282	0	0	0	0	0	0	0	0	0	0	0	0.00348237	0	0	0.0029524	0	0.154841	0	0	0	0	0	0	0	0	0	0	0	0	0	0	0	0	0	0	k__Fungi; p__Ascomycota; c__Dothideomycetes; o__Pleosporales; f__Cucurbitariaceae; g__Pyrenochaetopsis; s__Pyrenochaetopsis_leptospora	Pyrenochaetopsis	13	Pathotroph-Saprotroph-Symbiotroph	Endophyte-Lichen Parasite-Undefined Saprotroph
SH198997.07FU_KR232527_reps	F86_Leptosphaeria	5.49481e-05	0	0	0	0	0.000832085	0	0	0	0	0	0	0	0	0	0	0.000624108	0	0	0.00435296	0	0	0	0	0	0	0	0	0	0	0	0	0	0	0	0	0	0	0	0	0.00391255	0	0	k__Fungi; p__Ascomycota; c__Dothideomycetes; o__Pleosporales; f__Leptosphaeriaceae; g__Leptosphaeria; s__unidentified	Leptosphaeria	13	Pathotroph	Plant Pathogen
SH198999.07FU_KJ081147_reps	F72_Leptosphaeria	0	0.00045977	0	0	0	0	0	0.00670402	0	0	0	0	0	0	0	0	0	0	0	0	0	0	0	0	0	0	0	0	0	0	0	0	0	0	0	0	0	0	0	0	0	0	0	k__Fungi; p__Ascomycota; c__Dothideomycetes; o__Pleosporales; f__Leptosphaeriaceae; g__Leptosphaeria; s__unidentified	Leptosphaeria	13	Pathotroph	Plant Pathogen
SH199224.07FU_JX310445_refs	F138_Sistotremastrum	0	0	0	0	0	0	0	0	0	0	0	0	0	0	0	0	0	0	7.33326e-05	0	0	0.00151172	0	0	0.00493863	0	0	0	0	0	0	0.000182393	0	0	0	0	0	0	0	0	0	0	9.13437e-05	k__Fungi; p__Basidiomycota; c__Agaricomycetes; o__Trechisporales; f__Trechisporales_fam_Incertae_sedis; g__Sistotremastrum; s__Sistotremastrum_guttuliferum	Sistotremastrum	13	Saprotroph	Undefined Saprotroph
SH199660.07FU_AB972781_refs	F279_Burgoa	0	0	0	0	0	0	0	0	0	0	0	0.000134028	0	0	0	0	0	0	0	0	0	0	0	0	0	0	0	0	0	0	0	0	0	0	0	0	0	0	0	0	0	0	0	k__Fungi; p__Basidiomycota; c__Agaricomycetes; o__Cantharellales; f__Cantharellales_fam_Incertae_sedis; g__Burgoa; s__Burgoa_verzuoliana	-	-	-	-
SH200462.07FU_AB693801_reps	F148_o_Pleosporales	0	0	0	0	0	0	0	0	0	0	0	0	0	0	0	0	0	0	0	0	0	0	0	0	0	0	0	0.00515695	0	0	0	0	0	0	0	0	0	0	0	0	0	0	0	k__Fungi; p__Ascomycota; c__Dothideomycetes; o__Pleosporales	-	-	-	-
SH200464.07FU_KX463048_reps	F145_Leptospora	0	0	0	0	0	0	0	0	0	0	0	0	0	0	0	0	0.00104761	0	0	0.000621852	0	0	0	0	0	0	0	0	0	0	0	0	0	0	0	0	0	0.000202435	0	0	0	0	0	k__Fungi; p__Ascomycota; c__Dothideomycetes; o__Pleosporales; f__Phaeosphaeriaceae; g__Leptospora; s__Leptospora_rubella	Phaeosphaeriaceae	9	Pathotroph-Saprotroph	Fungal Parasite-Plant Pathogen-Plant Saprotroph
SH200804.07FU_JF502457_reps	F270_o_NA	0	0	0	0	0	0	0	0	0	0	0	2.97841e-05	0	0	0	0	0	0	0	0	0	0	0	0	0	0.000117341	0	0	0	0	0	0	0	0	0	0	0	0	9.243e-05	0	0	0	0	k__Fungi; p__Ascomycota; c__Sordariomycetes	-	-	-	-
SH200981.07FU_KF939615_reps	F171_o_Diaporthales	0	0	0	0	0	0	0	0	0	0	0	0	0	0	0	0	0	0	0	0	0	0	0	0	0	0	0	0	0	0	0	0	0	0	0	0	0	0	0	0.00150385	0	0	0.000517614	k__Fungi; p__Ascomycota; c__Sordariomycetes; o__Diaporthales	-	-	-	-
SH201005.07FU_EU196746_reps	F35_Diaporthe	0	0.000275862	0.000171851	0	0	0	0	7.39754e-05	0	0	0	0	0	0	0.167232	0	0	0	0	0	0	0	0	0	0	0	0	0	0	0	0	0.000121595	0	0	0	0	0	0	0	0	0	0	0	k__Fungi; p__Ascomycota; c__Sordariomycetes; o__Diaporthales; f__Diaporthaceae; g__Diaporthe; s__Diaporthe_phaseolorum	Diaporthe	13	Pathotroph-Symbiotroph	Endophyte-Plant Pathogen
SH201321.07FU_KP170624_reps	F77_Ascochyta	0	0	0	0	0.00654545	0.000166417	0	0	0	0	0.00290767	0	0	0	0	0	0.00555011	0	0	0	0	0	0	0	0	0	0	0	0	0	0	0	0	0	0	0	0	0	0	0	0.00075343	0	0	k__Fungi; p__Ascomycota; c__Dothideomycetes; o__Pleosporales; f__Didymellaceae; g__Ascochyta; s__Ascochyta_medicaginicola	Ascochyta	13	Pathotroph	Plant Pathogen
SH202403.07FU_AF071325_refs	F42_Bipolaris	0	0	0	0	0	0	0	0.0235519	0	0	0	0	0	0	0	0	0	9.18021e-05	0	0	0	0	0	0	0	0	0	0	0	0	0	0	0	0	0	0	0	0	0	0	0	0	0	k__Fungi; p__Ascomycota; c__Dothideomycetes; o__Pleosporales; f__Pleosporaceae; g__Bipolaris	Bipolaris	13	Pathotroph	Plant Pathogen
SH202515.07FU_JX424043_reps	F280_Marasmius	0	0	0	0	0	0	0	8.32224e-05	0	0	0	0	0	0	0	0	0	0	0	0	0	0	0	0	0	0	0	0	0	0	0	0	0	0	0	0	0	0	0	0	0	0	0	k__Fungi; p__Basidiomycota; c__Agaricomycetes; o__Agaricales; f__Marasmiaceae; g__Marasmius	Marasmiaceae	9	Pathotroph-Saprotroph-Symbiotroph	Endophyte-Plant Pathogen-Undefined Saprotroph
SH203162.07FU_KF467101_reps	F26_Microdochium	0	0	0	0	0	0	0	0.0854786	0	0	0	0	0	0	0	0	0	0	0	0	0	0	0	0	0	0	0	0	0	0	0	0	0	0	0	0	0	0	0	0	0	0	0	k__Fungi; p__Ascomycota; c__Sordariomycetes; o__Xylariales; f__Microdochiaceae; g__Microdochium; s__unidentified	Microdochium	13	Pathotroph-Symbiotroph	Endophyte-Plant Pathogen
SH203163.07FU_U51954_reps	F33_Microdochium	0	0	0	0	0	0.0144783	0	0	0	0	0	0.000580789	0.000408191	0	0	0	0	0	0	0	0.178061	0	0.000396054	0.354433	0	0	0	0	0	0	0	0	0	0.000319305	0	0.00701344	0	0	0	0	0	0	0	k__Fungi; p__Ascomycota; c__Sordariomycetes; o__Xylariales; f__Microdochiaceae; g__Microdochium; s__unidentified	Microdochium	13	Pathotroph-Symbiotroph	Endophyte-Plant Pathogen
SH204052.07FU_HQ607981_reps	F125_Periconia	0	0	0	0	0	0	0	0	0	0	0	0	0	0	0	0	0	0	0	0	0	0	0.00338446	0.00209827	0	0	0	0	0	0	0	0	0	0	0	0	0	0	0	0	0	0	0	k__Fungi; p__Ascomycota; c__Dothideomycetes; o__Pleosporales; f__Periconiaceae; g__Periconia; s__Periconia_macrospinosa	Periconia macrospinosa	20	Symbiotroph	Endophyte
SH204071.07FU_LC191360_reps	F253_Papiliotrema	0	0	0	0	0	0	8.51615e-05	0	0	0	0	0	0	0	0	0.000217407	0	0	0	0	0	0	0	0	0	0	0	0	0	0	0	0	0	0	0	0	0	0	0	0	0	0	0	k__Fungi; p__Basidiomycota; c__Tremellomycetes; o__Tremellales; f__Rhynchogastremataceae; g__Papiliotrema; s__Papiliotrema_flavescens	Tremellales	7	Pathotroph-Saprotroph-Symbiotroph	Fungal Parasite-Undefined Saprotroph
SH204422.07FU_GU480956_reps	F305_Fusarium	0	0	0	0.000134867	0	0	0	0	0	0	0	0	0	0	0	0	0	0	0	0	0	0	0	0	0	0	0	0	0	0	0	0	0	0	0	0	0	0	0	0	0	0	0	k__Fungi; p__Ascomycota; c__Sordariomycetes; o__Hypocreales; f__Nectriaceae; g__Fusarium	Fusarium	13	Pathotroph-Saprotroph-Symbiotroph	Animal Pathogen-Endophyte-Lichen Parasite-Plant Pathogen-Soil Saprotroph-Wood Saprotroph
SH204768.07FU_HM123098_reps	F289_Biscogniauxia	0	0	0	0	0	0	0	0	0	0	0	0	0	0	0	0	0	0	0	0	0	0	0	0	0	0	0	0.000597907	0	0	0	0	0	0	0	0	0	0	0	0	0	0	0	k__Fungi; p__Ascomycota; c__Sordariomycetes; o__Xylariales; f__Xylariaceae; g__Biscogniauxia; s__unidentified	Biscogniauxia	13	Saprotroph	Undefined Saprotroph
SH204786.07FU_EF505590_reps	F50_o_Pleosporales	0	0	0	0	0	0	0	0	0	0	0	0	0	0	0	0	0	0	0.0448429	0.00130589	0	0	0.0129618	0	0	0.000234681	0	0	0.000173491	0.000180881	0	0	0	0	0	0.00526008	0	0.000144596	0	0	0	0	0.00322748	k__Fungi; p__Ascomycota; c__Dothideomycetes; o__Pleosporales	-	-	-	-
SH205049.07FU_AF444668_refs	F48_Papiliotrema	0	0.0737471	0	0	0.004	0	0	0	0	0	0	0	0	0	0	0	0	0	0	0	0	0	0	0	0.0103856	0	0	0	0	0.000452202	0	0	0	0.00242672	0	0	0	0	0	0.0035861	0.000502287	0	0	k__Fungi; p__Basidiomycota; c__Tremellomycetes; o__Tremellales; f__Rhynchogastremataceae; g__Papiliotrema; s__Papiliotrema_fuscus	Tremellales	7	Pathotroph-Saprotroph-Symbiotroph	Fungal Parasite-Undefined Saprotroph
SH205050.07FU_AB035045_refs	F131_Papiliotrema	0	0	0	0	0	0	0	0	0	0.00152772	0	0	0	0	0	0	0	0	0	0.00447733	0	0	0.000504069	0	0	0	0	0	0	0	0	0	0	0	0	0	0	0	0	0	0	0	0	k__Fungi; p__Basidiomycota; c__Tremellomycetes; o__Tremellales; f__Rhynchogastremataceae; g__Papiliotrema; s__Papiliotrema_aurea	Tremellales	7	Pathotroph-Saprotroph-Symbiotroph	Fungal Parasite-Undefined Saprotroph
SH205051.07FU_JN811085_reps	F64_Papiliotrema	0	0	0	0	0	0	0	0	0	0	0	0	0	0	0	0	0	0	0	0	0	0	0	0	0.0588278	9.38725e-05	0	0	0	0	0	0	0	0.00364008	0	0	0	0	0	0.000347041	0	0	0.00137015	k__Fungi; p__Basidiomycota; c__Tremellomycetes; o__Tremellales; f__Rhynchogastremataceae; g__Papiliotrema; s__Papiliotrema_laurentii	Tremellales	7	Pathotroph-Saprotroph-Symbiotroph	Fungal Parasite-Undefined Saprotroph
SH205052.07FU_AM262325_reps	F78_Papiliotrema	0	0.00731034	0	0	0	0	0	0	0	0	0	0	0	0	0	0.0137691	4.45792e-05	0	0	0	0	0	0	0	0	0	0	0	0	0	0	0	0	0	0	0	0	0	0	0	0	0	0	k__Fungi; p__Basidiomycota; c__Tremellomycetes; o__Tremellales; f__Rhynchogastremataceae; g__Papiliotrema; s__Papiliotrema_laurentii	Tremellales	7	Pathotroph-Saprotroph-Symbiotroph	Fungal Parasite-Undefined Saprotroph
SH205056.07FU_FN424106_reps	F209_Papiliotrema	0	0.000781609	0	0	0	0	0	0	0	0	0	0	0	0	0	0	0	0	0	0	0	0	0	0	0	0	0	0	0	0	0	0	0	0	0	0	0	0	0	0.000173521	0	0	0	k__Fungi; p__Basidiomycota; c__Tremellomycetes; o__Tremellales; f__Rhynchogastremataceae; g__Papiliotrema; s__Papiliotrema_pseudoalba	Tremellales	7	Pathotroph-Saprotroph-Symbiotroph	Fungal Parasite-Undefined Saprotroph
SH205057.07FU_FN428944_reps	F136_Papiliotrema	0.00230782	0	0	0	0	0	0	0	0	0	0	0	6.80318e-05	0	0	0	0	0	0	0	0	0	0	0	0	0	0	0	0	0	0	0	0	0	0	0	0	0	0	0	0	0	0	k__Fungi; p__Basidiomycota; c__Tremellomycetes; o__Tremellales; f__Rhynchogastremataceae; g__Papiliotrema; s__Papiliotrema_nemorosus	Tremellales	7	Pathotroph-Saprotroph-Symbiotroph	Fungal Parasite-Undefined Saprotroph
SH205065.07FU_KP131893_reps	F130_o_Tremellales	0	0	0	0	0	0	0	0	0	0	0	0	0	0	0	0	0	0	0	0	0	0	0	0	0	0	0	0	0	0	0	0	0	0	0	0	0	0	0	0.00543698	0	0	0	k__Fungi; p__Basidiomycota; c__Tremellomycetes; o__Tremellales	Tremellales	7	Pathotroph-Saprotroph-Symbiotroph	Fungal Parasite-Undefined Saprotroph
SH205175.07FU_KU375677_reps	F90_Periconia	0	0	0	0	0	0	0	0	0	0	0	0	0	0	0.0123634	0	0	0	0	0	0	0	0	0	0	0	0	0	0	0	0	0	0	0	0	0	0	0	0	0	0	0	0	k__Fungi; p__Ascomycota; c__Dothideomycetes; o__Pleosporales; f__Periconiaceae; g__Periconia; s__unidentified	Periconia	13	Pathotroph-Saprotroph-Symbiotroph	Endophyte-Plant Pathogen-Wood Saprotroph
SH205222.07FU_KX515792_reps	F201_Phaeosphaeria	0	0	0	0	0	0	0	0	0	0	0	0	0	0	0	0	0	0	0.000916658	0	0	0	0	0	0	0	0	0	0	0	0	0	0	0	0	0	0	0	0	0	0	0	0	k__Fungi; p__Ascomycota; c__Dothideomycetes; o__Pleosporales; f__Phaeosphaeriaceae; g__Phaeosphaeria; s__Phaeosphaeria_fuckelii	Phaeosphaeria	13	Saprotroph	Undefined Saprotroph
SH205236.07FU_HQ130667_reps	F117_Fusarium	0	0.00616092	0	0	0	0	0	0	0	0	0	0	0	0	0	0	0	0	0	0	0	0	0	0	0	0	0	0	0	0	0	0	0	0	0	0	0	0	0	0	0	0	0	k__Fungi; p__Ascomycota; c__Sordariomycetes; o__Hypocreales; f__Nectriaceae; g__Fusarium; s__Fusarium_solani	Fusarium	13	Pathotroph-Saprotroph-Symbiotroph	Animal Pathogen-Endophyte-Lichen Parasite-Plant Pathogen-Soil Saprotroph-Wood Saprotroph
SH205939.07FU_AY364836_refs	F254_o_NA	0	0	0	0	0	0	0	0	0	0	0	0	0	0	0	0	0	0	0	0	0	0	0	0	0	0	0	0	0	0	0	0	0	0	0	0	0	0	0	0	0.000145399	0	0	k__Fungi; p__Basidiomycota	-	-	-	-
SH205941.07FU_KT819328_reps	F132_Occultifur	0	0	0	0	0	0	0	0	0	0	2.64333e-05	0	0	0	0	0	0	0	0	0	0	0	0	0	0	0	0	0	0	0.0080492	0	0	0	0	0	0	0	0	0	0	0	0	0	k__Fungi; p__Basidiomycota; c__Cystobasidiomycetes; o__Cystobasidiales; f__Cystobasidiaceae; g__Occultifur; s__Occultifur_externus	-	-	-	-
SH206476.07FU_GU721297_reps	F97_Phaeosphaeria	0	0	0	0	0	0	0	0	0	0	0	0	0	0	0	0	0	0	0	0.00994963	0	0	0	0	0	0	0	0	0	0	0	0.00158074	0	0	0	0	0	0	0	0	0.00117641	0	0	k__Fungi; p__Ascomycota; c__Dothideomycetes; o__Pleosporales; f__Phaeosphaeriaceae; g__Phaeosphaeria; s__Phaeosphaeria_podocarpi	Phaeosphaeria	13	Saprotroph	Undefined Saprotroph
SH206477.07FU_EU479803_reps	F23_f_Didymellaceae	0	0	0	0	0	0	0	0	0	0	0	0	0	0.00202073	0	0	0	0	0.135409	0.0143648	0.00333651	0.0559335	0.00424858	0.0304249	0.00798896	0	0.00972447	0	0.0495798	0	0	0	0	0.00364008	0	0	0.215653	0.0392724	0	0.0537914	0.0499643	0	0.00347106	k__Fungi; p__Ascomycota; c__Dothideomycetes; o__Pleosporales; f__Didymellaceae	Didymellaceae	9	Pathotroph-Saprotroph	Animal Pathogen-Plant Pathogen-Undefined Saprotroph
SH207152.07FU_KF367511_reps	F211_Penicillium	0	0	0	0	0	8.32085e-05	0	0	0	0	0	8.93522e-05	0	0	0	0	0	0	0	0	0	0	0	0	0	0	0	0.000822123	0	0	0	0	0	0	0	0	0	0	0	0	0	0	0	k__Fungi; p__Ascomycota; c__Eurotiomycetes; o__Eurotiales; f__Aspergillaceae; g__Penicillium	Eurotiales	7	Saprotroph	Undefined Saprotroph
SH207244.07FU_KT037434_reps	F192_unidentified	0	0	0	0	0	0	0	0	0	0	0	0	0	0	0	0	0	0	0	0	0	0	0	0	0	0	0	0	0	0	0	0	0	0	0	0	0	0	0	0	0.000370106	0	0	k__Fungi; p__Ascomycota; c__Dothideomycetes; o__Pleosporales; f__Didymellaceae; g__unidentified; s__unidentified	Didymellaceae	9	Pathotroph-Saprotroph	Animal Pathogen-Plant Pathogen-Undefined Saprotroph
SH207245.07FU_GU721291_reps	F2_f_Didymellaceae	0	0.000183908	0	0.000443134	0	0	0	0.000221926	0	0	0	0	0	0.000615006	0	0	0	0	0.30334	0.207512	0	0	0.0420897	0	0.075532	0.00251109	0.705245	0	0.106292	0.286334	0.0206186	0	0.000713194	0.00447027	0.231092	0	0.181999	0.310116	0.070863	0	0.214001	0	0.00341016	k__Fungi; p__Ascomycota; c__Dothideomycetes; o__Pleosporales; f__Didymellaceae	Didymellaceae	9	Pathotroph-Saprotroph	Animal Pathogen-Plant Pathogen-Undefined Saprotroph
SH207654.07FU_U51982_refs	F110_Trichothecium	0	0	0	0	0	0	0	0	0	0	0	0	0	0	0	0	0	0	0.00718659	0	0	0	0	0	0	0	0	0	0	0	0	0	0	0	0	0	0	0	0	0	0	0	0	k__Fungi; p__Ascomycota; c__Sordariomycetes; o__Hypocreales; f__Hypocreales_fam_Incertae_sedis; g__Trichothecium; s__Trichothecium_roseum	Trichothecium	13	Pathotroph	Plant Pathogen
SH208737.07FU_HG936725_reps	F70_Paraphoma	0	0	0	0	0	0	0	0	0	0	0	0	0	0	0	0	0	0	0.00395996	0.0232573	0	0	0.00453662	0	0	0	0	0	0	0	0	0	0.00020377	0	0	0	0	5.78386e-05	0	0	0.00194306	0	0	k__Fungi; p__Ascomycota; c__Dothideomycetes; o__Pleosporales; f__Phaeosphaeriaceae; g__Paraphoma; s__Paraphoma_chrysanthemicola	Phaeosphaeriaceae	9	Pathotroph-Saprotroph	Fungal Parasite-Plant Pathogen-Plant Saprotroph
SH209074.07FU_DQ092526_reps	F113_unidentified	0	0	0	0	0	0	0	0.00122059	0	0	0	0	0	0	0	0	0.00055724	0	0	0	0	0	0	0	0	0	0	0	0	0	0	0	0	0	0	0	0	0	0	0	0	0	0	k__Fungi; p__Ascomycota; c__Sordariomycetes; o__Hypocreales; f__Stachybotryaceae; g__unidentified; s__unidentified	Hypocreales	7	Saprotroph	Undefined Saprotroph
SH209382.07FU_JN899380_refs	F38_Talaromyces	0	0	0	0	0	0	0	0	0	0	0	0	0.0609905	0	0	0	0	0	0	0	0	0	0	0	0	0	0	0	0	0	0	0	0	0	0	0	0	0	0	0	0	0	0	k__Fungi; p__Ascomycota; c__Eurotiomycetes; o__Eurotiales; f__Trichocomaceae; g__Talaromyces; s__Talaromyces_aurantiacus	Talaromyces	13	Saprotroph	Undefined Saprotroph
SH209530.07FU_AF294699_refs	F149_Moesziomyces	0	0	0	0	0	0	0	0	0	0	0	0	0	0	0	0	0	0	0	0	0	0	0.00104414	0	0	0	0	0	0	0	0	0	0	0	0.00357727	0	0	0	0	0	0	0	0	k__Fungi; p__Basidiomycota; c__Ustilaginomycetes; o__Ustilaginales; f__Ustilaginaceae; g__Moesziomyces; s__Moesziomyces_aphidis	Moesziomyces	13	Pathotroph	Plant Pathogen
SH210203.07FU_AY214439_refs	F19_Sarocladium	0	0.0137931	0	0	0	0	0	0	0	0	0.000185033	0	0	0	0	0	0	0	0.00164998	0.00130589	0.00592401	0	0.00846115	0	0	0	0	0	0.0225345	0	0	0	0	0	0	0	0.0101743	0.00287747	0.00194103	0	0.248011	0	0	k__Fungi; p__Ascomycota; c__Sordariomycetes; o__Hypocreales; f__Hypocreales_fam_Incertae_sedis; g__Sarocladium; s__Sarocladium_strictum	Sarocladium	13	Saprotroph	Undefined Saprotroph
SH210205.07FU_FN706540_refs	F183_Sarocladium	0	0	0	0	0	0	0	0	0	0	0	0	0	0	0	0	0	0	0	0	0.00231513	0	0	0	0	0	0	0	0	0	0	0	0	0	0	0	0	0	0	0	0	0	0	k__Fungi; p__Ascomycota; c__Sordariomycetes; o__Hypocreales; f__Hypocreales_fam_Incertae_sedis; g__Sarocladium; s__Sarocladium_subulatum	Sarocladium	13	Saprotroph	Undefined Saprotroph
SH210206.07FU_HG965026_refs	F10_Sarocladium	0	0	0.000171851	0.0238715	0	0.398153	0	0.139083	0	0.00152772	5.28667e-05	0	0	0.0016693	0.00147265	0.147257	0	0	0	0	0.000544736	0	0	0.014513	0	0	0	0	0	0	0	0.743251	0	0.000894055	0	0	0	0	0	0	0	0	0	k__Fungi; p__Ascomycota; c__Sordariomycetes; o__Hypocreales; f__Hypocreales_fam_Incertae_sedis; g__Sarocladium; s__Sarocladium_oryzae	Sarocladium	13	Saprotroph	Undefined Saprotroph
SH210214.07FU_HM572293_reps	F87_f_Hypocreales_fam_Incertae_sedis	0	0	0	0	0	0	0.000136258	0	0	0	0	0.000848846	0	0	0	0	0.00592903	0	0	0	0.00333651	0	0	0	0	0	0	0	0	0	0	0	0	0	0	0	0	0	0	0	0	0	0	k__Fungi; p__Ascomycota; c__Sordariomycetes; o__Hypocreales; f__Hypocreales_fam_Incertae_sedis	Hypocreales	7	Saprotroph	Undefined Saprotroph
SH210222.07FU_KT291722_reps	F16_Sarocladium	0.182345	0.00137931	0	0.000886269	0	0	0	0	0	0	0.0908646	0	0	0	0	0.000181173	0.00053495	0.296406	0	0	0	0	0	0	0	0	0	0	0	0	0	0	0	0	0	0	0	0	0	0	0	0	0	k__Fungi; p__Ascomycota; c__Sordariomycetes; o__Hypocreales; f__Hypocreales_fam_Incertae_sedis; g__Sarocladium; s__Sarocladium_oryzae	Sarocladium	13	Saprotroph	Undefined Saprotroph
SH211029.07FU_KF251149_refs	F197_Coniothyrium	0	0	0	0	0	0	0	0	0	0	0	0	0	0	0	0	0	0	0	0.000186556	0	0	0	0	0	0	0	0	0	0	0	0.00139835	0	0	0	0	0	0	0	0	0	0	0	k__Fungi; p__Ascomycota; c__Dothideomycetes; o__Pleosporales; f__Coniothyriaceae; g__Coniothyrium; s__Coniothyrium_sidae	Coniothyrium	13	Pathotroph-Saprotroph	Plant Pathogen-Wood Saprotroph
SH211091.07FU_DQ420957_reps	F198_Paraphoma	0	0	0	0	0	0	0	0	0	0	0	0	0	0	0	0	0	0	0	0.00111933	0	0	0	0	0	0	0	0	0	0	0	0.000182393	0.000169808	0	0	0	0	0	0	0	0	0	0	k__Fungi; p__Ascomycota; c__Dothideomycetes; o__Pleosporales; f__Phaeosphaeriaceae; g__Paraphoma; s__Paraphoma_chrysanthemicola	Phaeosphaeriaceae	9	Pathotroph-Saprotroph	Fungal Parasite-Plant Pathogen-Plant Saprotroph
SH211282.07FU_KJ573443_refs	F150_Phialemoniopsis	0	0	0.000171851	0	0	0.000124813	0.000102194	3.69877e-05	0	0.000436491	0	5.95681e-05	0	0.00123001	0.000136991	0	0	0	0	0.000186556	0	0	0.000396054	0	0	4.69362e-05	0	0.000149477	0	0	0	0	0	0	0	0	0	0	6.162e-05	0.000173521	0	0	0	k__Fungi; p__Ascomycota; c__Sordariomycetes; o__Xylariales; f__Xylariales_fam_Incertae_sedis; g__Phialemoniopsis; s__Phialemoniopsis_curvata	Phialemoniopsis curvata	20	Pathotroph	Animal Pathogen
SH211303.07FU_KR015158_reps	F325_unidentified	0	0	0	0	0	0	0	0	0	0	0	0	0	0	0	0	0.000133738	0	0	0	0	0	0	0	0	0	0	0	0	0	0	0	0	0	0	0	0	0	0	0	0	0	0	k__Fungi; p__Ascomycota; c__Sordariomycetes; o__Microascales; f__Halosphaeriaceae; g__unidentified; s__unidentified	Halosphaeriaceae	9	Saprotroph	Undefined Saprotroph-Wood Saprotroph
SH212071.07FU_KM266105_reps	F244_unidentified	0	0	0	0	0	0	0	0	0	0	0	0	0	0	0	0	0	0	0	0	0	0	0.000432059	0	0	0	0	0	0	0	0	0	0	0	0	0	0	0	0	0	0	0	0	k__Fungi; p__Ascomycota; c__Sordariomycetes; o__Xylariales; f__Diatrypaceae; g__unidentified; s__unidentified	Diatrypaceae	9	Pathotroph-Saprotroph	Plant Pathogen-Plant Saprotroph
SH212843.07FU_GU721983_reps	F133_Cladosporium	0.000164844	0.000137931	0	0	0.00218182	0	0	0	0	0	0	0	0	0.00518362	0	0	0	0	0	0	0	0	0	0.000874279	0.000290508	0	0	0	0	0.000723524	0	0	0	0	0	0	0	0	0	0	0	0	0	k__Fungi; p__Ascomycota; c__Dothideomycetes; o__Capnodiales; f__Cladosporiaceae; g__Cladosporium	Cladosporium	13	Pathotroph-Saprotroph-Symbiotroph	Animal Pathogen-Endophyte-Lichen Parasite-Plant Pathogen-Wood Saprotroph
SH212862.07FU_JQ246356_reps	F156_Torula	0	0	0	0	0	0	0	0	0	0	0	0	0	0	0	0	0	0	0	0	0	0	0	0	0	0	0	0	0	0	0	0	0	0	0	0	0.0037709	0	0	0	0	0	0	k__Fungi; p__Ascomycota; c__Dothideomycetes; o__Pleosporales; f__Torulaceae; g__Torula; s__Torula_herbarum	Torula	13	Pathotroph-Saprotroph	Endophyte-Plant Pathogen-Wood Saprotroph
SH212965.07FU_GU721214_reps	F180_Stachybotrys	0	0	0	0	0	0	0	0	0	0	0	0	0	0	0	0.00130444	0	0	0	0	0	0	0	0	0	0	0	0	0	0	0	0	0	0	0	0	0	0	0	0	0	0	0	k__Fungi; p__Ascomycota; c__Sordariomycetes; o__Hypocreales; f__Stachybotryaceae; g__Stachybotrys; s__unidentified	Hypocreales	7	Saprotroph	Undefined Saprotroph
SH213513.07FU_KC871045_reps	F80_Microdochium	0.0127754	0	0	0	0	0	0	0	0	0	6.60834e-05	0	0	0	0	0	0	0	0	0	0	0	0	0	0	0	0	0	0	0	0	0	0	0	0	0	0	0	0	0	0	0	0	k__Fungi; p__Ascomycota; c__Sordariomycetes; o__Xylariales; f__Microdochiaceae; g__Microdochium	Microdochium	13	Pathotroph-Symbiotroph	Endophyte-Plant Pathogen
SH213518.07FU_KU515933_reps	F204_Microdochium	0	0	0	0	0	0	0	0	0	0	0	0	0	0	0	0	0	0	0	0	0	0	0	0	0	0	0	0	0	0	0	0	0	0	0	0	0	0	0.00064701	0	0	0	0	k__Fungi; p__Ascomycota; c__Sordariomycetes; o__Xylariales; f__Microdochiaceae; g__Microdochium; s__Microdochium_paspali	Microdochium	13	Pathotroph-Symbiotroph	Endophyte-Plant Pathogen
SH213519.07FU_AF455402_reps	F73_Microdochium	0	0	0	0	0	0	0	0.00461422	0	0	0	0	0	0	0	0	0.00448021	0	0	0	0	0	0	0	0	0	0	0	0	0	0	0	0	0	0	0	0	0	0	0	0	0	0	k__Fungi; p__Ascomycota; c__Sordariomycetes; o__Xylariales; f__Microdochiaceae; g__Microdochium; s__unidentified	Microdochium	13	Pathotroph-Symbiotroph	Endophyte-Plant Pathogen
SH213544.07FU_GQ223471_reps	F40_o_Hypocreales	0	0.13154	0	0	0	0	0	0	0	0	0	0	0	0	0	0	0	0	0	0	0	0	0	0	0	0	0	0.000373692	0	0	0	0	0	0	0	0	0	0	0	0	0	0	0	k__Fungi; p__Ascomycota; c__Sordariomycetes; o__Hypocreales	Hypocreales	7	Saprotroph	Undefined Saprotroph
SH214135.07FU_JQ666320_reps	F115_unidentified	0	0	0	0.0001734	0	0	0	0	0	0	0	0	0	0	0	0	0	0.00325897	0	0	0	0	0	0	0	0	0	0	0	0	0	0	0	0	0	0	0	0	0	0	0	0	0	k__Fungi; p__Basidiomycota; c__Malasseziomycetes; o__Malasseziales; f__unidentified; g__unidentified; s__unidentified	-	-	-	-
SH214857.07FU_JN618352_reps	F76_Purpureocillium	0.000302214	0.000321839	0.000343702	7.70668e-05	0.0141818	0.00120652	0.000425807	7.39754e-05	0.00105208	0.00894806	0.000185033	0.000610573	0	0.00623792	0.000650707	0	0.000222896	0	0.000329997	0.000746222	0.000817105	0.00302343	0	0.00139885	0.000871523	0.000422426	0	0	0.000192767	0.000542643	0.0103093	0.000425584	0.000815079	0.000574749	0	0.00701344	0	0	0.00058539	0.00214009	0	0.00136426	0.000243583	k__Fungi; p__Ascomycota; c__Sordariomycetes; o__Hypocreales; f__Ophiocordycipitaceae; g__Purpureocillium; s__Purpureocillium_lilacinum	Purpureocillium	13	Pathotroph	Fungal Parasite
SH215376.07FU_KJ909773_reps	F3_Bipolaris	0	0	0.000429627	0	0	0	0	0.312417	0	0.000436491	0	0	0.712395	0	0.000787698	0.000108704	0	0	0	0.0364405	0	0	0.0616044	0	0	0	0	0.000149477	0	0	0	0	0	0	0	0	0	0	0	0	0	0	0.150961	k__Fungi; p__Ascomycota; c__Dothideomycetes; o__Pleosporales; f__Pleosporaceae; g__Bipolaris; s__Bipolaris_panici-miliacei	Bipolaris	13	Pathotroph	Plant Pathogen
SH215453.07FU_AF444662_refs	F160_Bullera	0	0	0	0	0	0	0	0	0	0	0	0	0	0	0	0	0	0	0	0	0	0	0	0	0	0	0	0	0	0	0	0	0	0	0	0	0	0.000347031	0	0	0.00034367	0	0	k__Fungi; p__Basidiomycota; c__Tremellomycetes; o__Tremellales; f__Bulleraceae; g__Bullera; s__Bullera_alba	Tremellales	7	Pathotroph-Saprotroph-Symbiotroph	Fungal Parasite-Undefined Saprotroph
SH215493.07FU_KC146356_refs	F54_Alternaria	0	0	0	0	0	0	0.0174411	0	0	0	0	8.93522e-05	0.000187088	0	0	0	0	0	0	0.016106	0	0	0	0	0	0	0	0	0	0	0	0	0	0	0	0	0	0	0	0	0	0	0	k__Fungi; p__Ascomycota; c__Dothideomycetes; o__Pleosporales; f__Pleosporaceae; g__Alternaria; s__Alternaria_alternata	Alternaria	13	Pathotroph-Saprotroph-Symbiotroph	Animal Pathogen-Endophyte-Plant Pathogen-Wood Saprotroph
SH215820.07FU_AM901802_reps	F127_f_Didymellaceae	0	0	0	0	0	0	0	0	0	0	0	0	0	0	0	0	0	0	0	0.00317144	0	0	0	0	0	0	0	0	0	0	0	0	0	0	0	0	0.00334401	0	0	0	0	0	0	k__Fungi; p__Ascomycota; c__Dothideomycetes; o__Pleosporales; f__Didymellaceae	Didymellaceae	9	Pathotroph-Saprotroph	Animal Pathogen-Plant Pathogen-Undefined Saprotroph
SH215823.07FU_KF800683_reps	F67_f_Didymellaceae	0	0	0	0	0	0	0	0	0	0	0	0	0	0	0	0	0.0196371	0	0	0	0	0	0	0	0	0	0	0.000298954	0	0	0	0	0	0	0	0	0	0	0	0	0	0	0	k__Fungi; p__Ascomycota; c__Dothideomycetes; o__Pleosporales; f__Didymellaceae	Didymellaceae	9	Pathotroph-Saprotroph	Animal Pathogen-Plant Pathogen-Undefined Saprotroph
SH216253.07FU_KX515863_reps	F176_Fusarium	0	0.000505747	0	0.000134867	0	0	0	0	0.000573861	0	0	0	0	0	0	0	0	0.000206555	0	0	0	0	0	0	0	0	0	0	0	0	0	0	0	0	0	0	0	0	0	0	0	0	0	k__Fungi; p__Ascomycota; c__Sordariomycetes; o__Hypocreales; f__Nectriaceae; g__Fusarium; s__unidentified	Fusarium	13	Pathotroph-Saprotroph-Symbiotroph	Animal Pathogen-Endophyte-Lichen Parasite-Plant Pathogen-Soil Saprotroph-Wood Saprotroph
SH216258.07FU_DQ780352_reps	F83_Cladosporium	0	0	0	0	0	0	0.0043262	0	0	0.0368835	0	0.000104244	0	0	0	0	0	0	0	0	0	0	0	0	0	0	0	0	0	0	0	0	0	0	0	0	0	0	0	0	0	0	0	k__Fungi; p__Ascomycota; c__Dothideomycetes; o__Capnodiales; f__Cladosporiaceae; g__Cladosporium	Cladosporium	13	Pathotroph-Saprotroph-Symbiotroph	Animal Pathogen-Endophyte-Lichen Parasite-Plant Pathogen-Wood Saprotroph
SH218992.07FU_KX011608_reps	F157_Exobasidium	0	0	0	0	0	0	0	0	0	0	0	0	0	0	0	0	0.00118135	0	0	0	0	0	0	0	0	0	0	0	0	0	0	0	0	0	0	0	0	0	0	0	0	0	0	k__Fungi; p__Basidiomycota; c__Exobasidiomycetes; o__Exobasidiales; f__Exobasidiaceae; g__Exobasidium; s__unidentified	Exobasidium	13	Pathotroph	Plant Pathogen
SH219026.07FU_HQ847015_reps	F66_Coprinopsis	0	0	0	0.0154712	0	0	0	0.000832224	0	0	0	0	0	0	0	0	0	0	0	0	0	0	0	0	0	0	0	0	0	0	0	0	0	0	0	0	0	0	0	0	0	0	0	k__Fungi; p__Basidiomycota; c__Agaricomycetes; o__Agaricales; f__Psathyrellaceae; g__Coprinopsis; s__Coprinopsis_urticicola	Psathyrellaceae	9	Saprotroph	Dung Saprotroph-Plant Saprotroph-Wood Saprotroph
SH219563.07FU_KJ752758_reps	F69_Plectosphaerella	0	0	0	0	0	0	0	0	0	0	0	0	0	0	0	0	0	0	0	0	0	0	0	0	0	0	0	0	0	0	0	0	0	0.00364008	0	0	0	0	0	0	0	0	0.0219834	k__Fungi; p__Ascomycota; c__Sordariomycetes; o__Glomerellales; f__Plectosphaerellaceae; g__Plectosphaerella; s__Plectosphaerella_cucumerina	Plectosphaerella	13	Pathotroph	Plant Pathogen
SH219675.07FU_KF985966_reps	F222_f_Nectriaceae	0.000467059	0	0	0	0	0	0	0	0	0	0	0	0	0	0	0	0	0	0	0	0	0	0	0	0	0	0	0	0	0	0	0	0	0	0	0	0	0	0	0	0	0	0	k__Fungi; p__Ascomycota; c__Sordariomycetes; o__Hypocreales; f__Nectriaceae	Hypocreales	7	Saprotroph	Undefined Saprotroph
SH220700.07FU_AB586992_refs	F9_Fusarium	0	0	0	0	0.0396364	0	0	0	0	0	0	0	0	0.0010543	0.000582212	0	0	0.000114753	0.182745	0.00111933	0	0.0128496	0.029632	0.371394	0.004866	0	0.0153234	0.000149477	0	0.000723524	0.00618557	0.00188473	0.0756325	0.0037678	0	0	0	8.67579e-05	0.0923376	0.0726473	0.420361	0	0.000517614	k__Fungi; p__Ascomycota; c__Sordariomycetes; o__Hypocreales; f__Nectriaceae; g__Fusarium	Fusarium	13	Pathotroph-Saprotroph-Symbiotroph	Animal Pathogen-Endophyte-Lichen Parasite-Plant Pathogen-Soil Saprotroph-Wood Saprotroph
SH220701.07FU_AB587021_refs	F95_Fusarium	0	0	0	0	0	0	0	0	0	0	0	0	0	0	0	0	0	0	0	0	0	0	0	0	0	0	0	0	0	0	0	0	0.00978095	0	0	0	0	0	0	0	0	0	0	k__Fungi; p__Ascomycota; c__Sordariomycetes; o__Hypocreales; f__Nectriaceae; g__Fusarium; s__Fusarium_sporotrichioides	Fusarium	13	Pathotroph-Saprotroph-Symbiotroph	Animal Pathogen-Endophyte-Lichen Parasite-Plant Pathogen-Soil Saprotroph-Wood Saprotroph
SH221176.07FU_DQ827710_reps	F326_Tilletia	0.000164844	0	0	0	0	0	0	0	0	0	0	0	0	0	0	0	0	0	0	0	0	0	0	0	0	0	0	0	0	0	0	0	0	0	0	0	0	0	0	0	0	0	0	k__Fungi; p__Basidiomycota; c__Exobasidiomycetes; o__Tilletiales; f__Tilletiaceae; g__Tilletia; s__Tilletia_barclayana	Tilletia	13	Pathotroph	Plant Pathogen
SH221298.07FU_HQ026746_refs	F352_f_Aspergillaceae	0	0	0	0	0	0	8.51615e-05	0	0	0	0	0	0	0	0	0	0	0	0	0	0	0	0	0	0	0	0	0	0	0	0	0	0	0	0	0	0	0	0	0	0	0	0	k__Fungi; p__Ascomycota; c__Eurotiomycetes; o__Eurotiales; f__Aspergillaceae	Eurotiales	7	Saprotroph	Undefined Saprotroph
SH221427.07FU_KF156022_refs	F128_Ochroconis	0	0	0	0	0	0	0	0	0	0	0	0.00142964	0	0	0	0	0	0	0	0	0	0	0	0	0	0	0	0	0	0	0	0	0	0	0	0	0	0	0	0	0	0	0	k__Fungi; p__Ascomycota; c__Dothideomycetes; o__Venturiales; f__Sympoventuriaceae; g__Ochroconis; s__Ochroconis_cordanae	Sympoventuriaceae	9	Saprotroph	Undefined Saprotroph
SH222253.07FU_GU327541_refs	F327_o_Tremellales	0	0	0	0	0	0	0	0	0	0	0	0	0	0	0	0	0	0	0	0	0	0	0	0	0	0	0	0	0	0	0	0	0	0	0	0	0	0	0	0	7.93084e-05	0	0	k__Fungi; p__Basidiomycota; c__Tremellomycetes; o__Tremellales	Tremellales	7	Pathotroph-Saprotroph-Symbiotroph	Fungal Parasite-Undefined Saprotroph
SH236925.07FU_AF385445_refs	F290_Dioszegia	0	0	0	0	0	0	0	0	0	0	0	0	0	0	0	0	0	0	0	0	0	0	0	0	0	0	0	0	0	0	0	0	0	0	0.000511038	0	0	0	0	0	3.96542e-05	0	0	k__Fungi; p__Basidiomycota; c__Tremellomycetes; o__Tremellales; f__Bulleribasidiaceae; g__Dioszegia	Tremellales	7	Pathotroph-Saprotroph-Symbiotroph	Fungal Parasite-Undefined Saprotroph
SH247037.07FU_JN601027_refs	F105_Bipolaris	0	0	0	0	0	0	0	0	0	0	0	0	0	0	0	0	0	0	0.00824992	0	0	0	0	0	0	0	0	0	0	0	0	0	0	0	0	0	0	0	0	0	0	0	0	k__Fungi; p__Ascomycota; c__Dothideomycetes; o__Pleosporales; f__Pleosporaceae; g__Bipolaris	Bipolaris	13	Pathotroph	Plant Pathogen
SH247091.07FU_KJ909777_refs	F164_Curvularia	0	0	0	0	0	0	0	0	0	0	0	0	0	0	0.000376725	0	0.000222896	0.000252456	0	0	0	0	0.000180024	0	0	0	0	0	0	0	0	0	0	0.000702471	0	0	0	0	0	0	0	0	0	k__Fungi; p__Ascomycota; c__Dothideomycetes; o__Pleosporales; f__Pleosporaceae; g__Curvularia	Curvularia	13	Pathotroph	Plant Pathogen
SH252726.07FU_EF394854_refs	F353_Uwebraunia	0	0	0	0	0	0	0	0	0.000239109	0	0	0	0	0	0	0	0	0	0	0	0	0	0	0	0	0	0	0	0	0	0	0	0	0	0	0	0	0	0	0	0	0	0	k__Fungi; p__Ascomycota; c__Dothideomycetes; o__Capnodiales; f__Dissoconiaceae; g__Uwebraunia; s__Uwebraunia_australiensis	Uwebraunia	13	Saprotroph	Undefined Saprotroph
SH278817.07FU_JX143583_refs	F41_Cercospora	0	0	0	0	0	0	0	0	0	0	0	0	0	0	0	0	0	0.0632746	0	0	0	0	0	0	0	0	0	0	0	0	0	0	0	0	0	0	0	0	0	0	0	0	0	k__Fungi; p__Ascomycota; c__Dothideomycetes; o__Capnodiales; f__Mycosphaerellaceae; g__Cercospora	Mycosphaerellaceae	9	Pathotroph-Saprotroph	Plant Pathogen-Undefined Saprotroph
SH280308.07FU_EF661427_refs	F328_Aspergillus	0.000164844	0	0	0	0	0	0	0	0	0	0	0	0	0	0	0	0	0	0	0	0	0	0	0	0	0	0	0	0	0	0	0	0	0	0	0	0	0	0	0	0	0	0	k__Fungi; p__Ascomycota; c__Eurotiomycetes; o__Eurotiales; f__Aspergillaceae; g__Aspergillus	Eurotiales	7	Saprotroph	Undefined Saprotroph
SH282916.07FU_JX315660_refs	F329_Talaromyces	0	0	0	0	0	0	0	0	0	0	0	0	0	0	0	0	0	0	0	0	0	0	0	0	0	0	0	0	0	0	0	0	0.00020377	0	0	0	0	0	0	0	0	0	0	k__Fungi; p__Ascomycota; c__Eurotiomycetes; o__Eurotiales; f__Trichocomaceae; g__Talaromyces	Talaromyces	13	Saprotroph	Undefined Saprotroph
SH289313.07FU_AF444490_refs	F239_Curvibasidium	0	0	0	0	0	0	0	0	0	0	0	0	0	0	0.000136991	0	0	0	0	0	0	0	0	0	0	0	0	0	0	0	0	0	0	0	0	0.00526008	0	0	0	0	0	0	0	k__Fungi; p__Basidiomycota; c__Microbotryomycetes; o__Microbotryomycetes_ord_Incertae_sedis; f__Microbotryomycetes_fam_Incertae_sedis; g__Curvibasidium; s__Curvibasidium_cygneicollum	Curvibasidium	13	Saprotroph	Undefined Saprotroph
SH321022.07FU_HE615132_refs	F212_Aspergillus	0	9.1954e-05	0	0	0	0	0	0	0	0.00174596	0	0	0	0	0.000102743	0	0	0	0	0	0	0	0	0	0	0	0	0	0	0	0	0	0	0	0	0	0	0	0	0	7.93084e-05	0	0	k__Fungi; p__Ascomycota; c__Eurotiomycetes; o__Eurotiales; f__Aspergillaceae; g__Aspergillus; s__Aspergillus_cibarius	Eurotiales	7	Saprotroph	Undefined Saprotroph
SH344881.07FU_AY373880_refs	F354_Aspergillus	0	0	0	0	0	0	0	0	0	0	0	0	0	0	0	0	0	0	0	0	0	0	0	0	0	0	0	0	0	0	0	0	0.000169808	0	0	0	0	0	0	0	0	0	0	k__Fungi; p__Ascomycota; c__Eurotiomycetes; o__Eurotiales; f__Aspergillaceae; g__Aspergillus; s__Aspergillus_sydowii	Aspergillus sydowii	20	Pathotroph	Animal Pathogen
SH349835.07FU_HG778984_refs	F15_Curvularia	0.00673114	0	0.0721774	0.00267807	0	0.524214	0	0.000906199	0.0554254	0	0.00654225	0	0.000493231	0.00861009	0	0.00659468	0.296741	0.00188194	0	0	0	0	0	0	0	0	0.000147341	0	0	0	0	0	0.000271693	0	0	0	0	0	0	0	0	0	0	k__Fungi; p__Ascomycota; c__Dothideomycetes; o__Pleosporales; f__Pleosporaceae; g__Curvularia	Curvularia	13	Pathotroph	Plant Pathogen
SH357173.07FU_JX010152_refs	F121_Colletotrichum	0	0	8.59254e-05	0	0	0	0	0	0	0	0	0	0	0.00114215	0	0	0	0	0	0	0.00285987	0	0.00133218	0	0	0	0	0	0	0	0	0	0	0.000255444	0	0	0	0.000159056	9.243e-05	0.000231361	0	0	0	k__Fungi; p__Ascomycota; c__Sordariomycetes; o__Glomerellales; f__Glomerellaceae; g__Colletotrichum	Colletotrichum	13	Pathotroph-Symbiotroph	Endophyte-Plant Pathogen
SH360444.07FU_EU041791_refs_sinGleTon	F61_Ramichloridium	0	0	0.000171851	0	0	0	0	0.0101439	0	0	0	0	0	0	0	0	0	0	0	0	0	0	0	0	0	0	0	0	0	0	0	0	0	0	0	0	0	0	0	0	0	0	0	k__Fungi; p__Ascomycota; c__Dothideomycetes; o__Capnodiales; f__Dissoconiaceae; g__Ramichloridium	Ramichloridium	13	Pathotroph	Plant Pathogen
SH375569.07FU_KF687715_refs	F122_Colletotrichum	0	0	0	0	0	0	0	0.00103566	0	0	0	0	0	0	0	0	0	0	0	0	0	0	0	0	0	0	0	0	0	0	0	0	0	0	0	0	0	0	0	0	0	0	0	k__Fungi; p__Ascomycota; c__Sordariomycetes; o__Glomerellales; f__Glomerellaceae; g__Colletotrichum; s__Colletotrichum_gigasporum	Colletotrichum	13	Pathotroph-Symbiotroph	Endophyte-Plant Pathogen
SH375584.07FU_AJ301942_refs	F271_Colletotrichum	0	0	0	0	0	0	0	0	0	0	0	0	0	0	0	0	0	0	0	0.000186556	0	0	0	0	0	0	0	0	0	0	0	0	0	0	0	0	0	0	0	0	9.25265e-05	0	0	k__Fungi; p__Ascomycota; c__Sordariomycetes; o__Glomerellales; f__Glomerellaceae; g__Colletotrichum	Colletotrichum	13	Pathotroph-Symbiotroph	Endophyte-Plant Pathogen
SH406546.07FU_AY647237_refs_sinGleTon	F56_Cercospora	0	0.0111264	0	0	0	0	0	0	0.000860791	0	0	0	0	0	0	0	0.0122816	0.000321307	0	0	0	0	0	0	0	0.0107015	0	0	0	0	0	0	0	0	0	0	0	0	0	0	0	0	0	k__Fungi; p__Ascomycota; c__Dothideomycetes; o__Capnodiales; f__Mycosphaerellaceae; g__Cercospora	Mycosphaerellaceae	9	Pathotroph-Saprotroph	Plant Pathogen-Undefined Saprotroph
SH406799.07FU_KT290136_refs	F330_Pseudocercospora	0	0	0	0	0	0	0.000102194	0	0	0	0	0	0	0	0	0	0	0	0	0	0	0	0	0	0	0	0	0	0	0	0	0	0	0	0	0	0	0	0	0	0	0	0	k__Fungi; p__Ascomycota; c__Dothideomycetes; o__Capnodiales; f__Mycosphaerellaceae; g__Pseudocercospora	Pseudocercospora	13	Pathotroph	Plant Pathogen
SH443329.07FU_AB725607_refs	F14_Fusarium	0	0	0.000257776	0.000211934	0	0.00058246	0.000204388	0	0.000239109	0	0	0	0.000119056	0	0	0	0	0	0	0.00149244	0	0	0	0.00209827	0	0.000563235	0	0	0	0	0	0	0	0	0	0	0	0.460699	0	0	0	0	0.00115702	k__Fungi; p__Ascomycota; c__Sordariomycetes; o__Hypocreales; f__Nectriaceae; g__Fusarium; s__Fusarium_acutatum	Fusarium	13	Pathotroph-Saprotroph-Symbiotroph	Animal Pathogen-Endophyte-Lichen Parasite-Plant Pathogen-Soil Saprotroph-Wood Saprotroph
SH443358.07FU_AY213653_refs	F21_Fusarium	0.00013737	0	0	0	0	0	0	0	0	0	0	0.27041	0	0.00043929	0	0	0	0	0.0901991	0	0	0	0	0	0	0	0.000331516	0	0	0	0	0.000243191	0	0	0	0	0	0	0	0.000404882	3.96542e-05	0	0	k__Fungi; p__Ascomycota; c__Sordariomycetes; o__Hypocreales; f__Nectriaceae; g__Fusarium; s__Fusarium_acutatum	Fusarium	13	Pathotroph-Saprotroph-Symbiotroph	Animal Pathogen-Endophyte-Lichen Parasite-Plant Pathogen-Soil Saprotroph-Wood Saprotroph
SH469709.07FU_KR012417_reps	F306_f_Sordariaceae	0	0	0	0	0	0	0	0	0	0	0	0	0	0	0	0	0	0	0	0	0	0	0	0	0	0.000164277	0	0	0	0	0	0	0	0	0	0	0	0	0	0	0	0	0	k__Fungi; p__Ascomycota; c__Sordariomycetes; o__Sordariales; f__Sordariaceae	Sordariaceae	9	Saprotroph	Dung Saprotroph-Plant Saprotroph
SH521410.07FU_KR870832_reps	F202_Diaporthe	0	0	0	0	0	0	0	0	0	0	0	0	0	0	0	0	0.000490371	0	0	0	0	0	0	0	0	0	0	0	0	0	0	0	0	0	0	0	0	0	0	0	0	0	0	k__Fungi; p__Ascomycota; c__Sordariomycetes; o__Diaporthales; f__Diaporthaceae; g__Diaporthe	Diaporthe	13	Pathotroph-Symbiotroph	Endophyte-Plant Pathogen
SH522344.07FU_AB811456_refs	F355_Keissleriella	0	0	0	0	0	0	0	0	0	0	0	0	0	0	0	0	0	0	0	0	0	0	0	0	0	0	0	0	0	0.000452202	0	0	0	0	0	0	0	0	0	0	0	0	0	k__Fungi; p__Ascomycota; c__Dothideomycetes; o__Pleosporales; f__Lentitheciaceae; g__Keissleriella; s__Keissleriella_quadriseptata	Keissleriella	13	Saprotroph	Undefined Saprotroph
SH522457.07FU_KU597320_reps	F213_Tetraplosphaeria	0	0	0	0	0	0	0	0	0	0	0	0	0	0	0	0	0	0	0	0	0	0	0	0	0	0	0	0	0	0	0	0	0	0	0	0	0	0	0.00058539	0	0	0	0	k__Fungi; p__Ascomycota; c__Dothideomycetes; o__Pleosporales; f__Tetraplosphaeriaceae; g__Tetraplosphaeria; s__unidentified	Tetraplosphaeria	13	Saprotroph	Undefined Saprotroph
SH522731.07FU_KP968460_reps	F43_Ramichloridium	0	0	0	0.0460089	0	0	0	0	0	0	0	0	0.00178584	0	0	0	0.000133738	0	0	0	0	0	0	0	0	0	0	0	0	0	0	0	0	0	0	0	0	0	0	0	0	0	0	k__Fungi; p__Ascomycota; c__Dothideomycetes; o__Capnodiales; f__Dissoconiaceae; g__Ramichloridium	Ramichloridium	13	Pathotroph	Plant Pathogen
SH523610.07FU_KT269686_reps	F172_o_Pleosporales	0	0	0	0	0	0	0	0	0	0	0	0	0	0	0	0	0	0	0	0	0	0	0	0	0	0	0	0.00261584	0	0	0	0	0.000271693	0	0	0	0	0	0	0	0	0	0	k__Fungi; p__Ascomycota; c__Dothideomycetes; o__Pleosporales	-	-	-	-
SH524396.07FU_KR492515_reps	F74_Arthrinium	0	0	0	0	0	0	0	0	0	0	0	0	0	0	0	0	0	0	0	0	0	0	0	0	0	0	0	0	0	0	0	0	0.0223128	0	0	0	0	0	0	0	0	0	0	k__Fungi; p__Ascomycota; c__Sordariomycetes; o__Xylariales; f__Apiosporaceae; g__Arthrinium; s__Arthrinium_phaeospermum	Apiosporaceae	9	Saprotroph	Plant Saprotroph
SH525863.07FU_KX515770_reps	F32_unidentified	0.00354415	0.0187126	0	0.00462401	0	0	0	0.00188637	0.0212807	0	0.000766567	0.0462993	0	0.00448076	0.0126374	0.00365969	0	0	0	0	0	0	0	0	0	0	0	0	0	0	0	0	0	0	0	0	0	0	0	0	0	0	0	k__Fungi; p__Basidiomycota; c__Ustilaginomycetes; o__Ustilaginales; f__Ustilaginaceae; g__unidentified; s__unidentified	Ustilaginaceae	9	Pathotroph	Plant Pathogen
SH526070.07FU_HG936980_reps	F356_Holtermanniella	0.00013737	0	0	0	0	0	0	0	0	0	0	0	0	0	0	0	0	0	0	0	0	0	0	0	0	0	0	0	0	0	0	0	0	0	0	0	0	0	0	0	0	0	0	k__Fungi; p__Basidiomycota; c__Tremellomycetes; o__Holtermanniales; f__Holtermanniales_fam_Incertae_sedis; g__Holtermanniella; s__Holtermanniella_takashimae	-	-	-	-
SH528249.07FU_KP843505_reps	F307_o_Pleosporales	0	0	0	0	0	0	0	0	0	0	0	0	0	0	0	0	0	0	0	0	0	0	0	0	0	0	0	0	0	0	0	0	0	0	0	0	0	0	0.00021567	0	0	0	0	k__Fungi; p__Ascomycota; c__Dothideomycetes; o__Pleosporales	-	-	-	-
SH530147.07FU_KT724212_reps	F45_unidentified	0	0	0	0	0.784	0	0	0	0	0	0	0	0	0	0	0	0	0	0	0	0	0	0	0	0	0	0	0	0	0	0	0	0	0	0	0	0	0	0	0	0	0	0	k__Fungi; p__Basidiomycota; c__Tremellomycetes; o__Tremellales; f__Tremellaceae; g__unidentified; s__unidentified	Tremellales	7	Pathotroph-Saprotroph-Symbiotroph	Fungal Parasite-Undefined Saprotroph
SH640419.07FU_KX306480_reps	F6_Gaeumannomyces	0.00027474	0	0.596322	0.58093	0	0.000124813	0.000255484	0	0	0	0.306085	0	0	0.0354068	0	0.000253642	0.0185226	0	0	0	0	0	0	0	0.000145254	0	0	0.000149477	0.00011566	0	0	0	0.00020377	0	0.000715454	0	0	0	0	0	0	0	0	k__Fungi; p__Ascomycota; c__Sordariomycetes; o__Magnaporthales; f__Magnaporthaceae; g__Gaeumannomyces; s__Gaeumannomyces_graminis	Gaeumannomyces	13	Pathotroph	Plant Pathogen
SH640759.07FU_KX515816_reps	F215_Fusarium	0	0	0	0	0	0	0.000306581	0	0	0	0	0	0	0	0	0	0	0	0	0	0	0	0	0	0	0	0	0	0	0	0	0	0	0	0	0	0	0	0	0	0	0	0	k__Fungi; p__Ascomycota; c__Sordariomycetes; o__Hypocreales; f__Nectriaceae; g__Fusarium; s__unidentified	Fusarium	13	Pathotroph-Saprotroph-Symbiotroph	Animal Pathogen-Endophyte-Lichen Parasite-Plant Pathogen-Soil Saprotroph-Wood Saprotroph
SH642347.07FU_LC191363_reps	F216_Vishniacozyma	0.000302214	0	0	0	0	0	0	0	0	0	0	0	0	0	0	0	0	0.000160654	0	0	0	0	0	0	0	0	0	0	0	0	0	0	0	0	0	0	0	0	0	0	0	0	0	k__Fungi; p__Basidiomycota; c__Tremellomycetes; o__Tremellales; f__Bulleribasidiaceae; g__Vishniacozyma; s__unidentified	Tremellales	7	Pathotroph-Saprotroph-Symbiotroph	Fungal Parasite-Undefined Saprotroph
SH643053.07FU_KR708957_reps	F159_Diaporthe	0	0	0	0	0	0	0	0	0	0	0	0	0	0	0	0	0	0	0	0	0	0	0	0	0	0.000938725	0	0	0	0	0	0	0	0	0	0	0	0	0	0	0	0.00818554	0	k__Fungi; p__Ascomycota; c__Sordariomycetes; o__Diaporthales; f__Diaporthaceae; g__Diaporthe; s__Diaporthe_phaseolorum	Diaporthe	13	Pathotroph-Symbiotroph	Endophyte-Plant Pathogen
SH643242.07FU_KY767667_reps	F234_Kondoa	0	0	0	0	0	0	0	0	0	0	0	0	0	0	0	0	0	0	0	0	0	0	0	0	0	0	0	0	0	0	0	0	0	0	0	0	0	0	0	0.000578402	5.28723e-05	0	0	k__Fungi; p__Basidiomycota; c__Agaricostilbomycetes; o__Agaricostilbales; f__Kondoaceae; g__Kondoa; s__unidentified	-	-	-	-
SH644295.07FU_KU845989_reps	F18_unidentified	0	0.000183908	0	0	0	0.000124813	0	0	0	0	0	4.46761e-05	0	0	0	0	0	0	0.0098999	0.0786643	0	0	0.00594081	0	0	9.38725e-05	0	0	0.303994	0	0.00412371	0.000547179	0	0.000447027	0.00572363	0	0.0631092	0.00134475	0.114398	0	0.0054855	0.00272851	0.00277076	k__Fungi; p__Ascomycota; c__Sordariomycetes; o__Hypocreales; f__Stachybotryaceae; g__unidentified; s__unidentified	Hypocreales	7	Saprotroph	Undefined Saprotroph
SH654658.07FU_KX452457_refs_sinGleTon	F36_Bipolaris	0	0	0	0	0	0	0	0	0	0.00174596	0	0	0	0	0	0.158925	0	0.000114753	0	0	0	0	0	0	0	0	0	0	0	0	0	0	0	0	0	0	0	0	0	0	0	0	0	k__Fungi; p__Ascomycota; c__Dothideomycetes; o__Pleosporales; f__Pleosporaceae; g__Bipolaris	Bipolaris	13	Pathotroph	Plant Pathogen
[truncated: 5 more columns]
